# Supplementary material for: A new species of Lomechusoides (Coleoptera, Staphylinidae) from Formica polyctena anthills in Northeastern Europe
Source: Zookeys. 2026 Mar 30;1275:229–57. doi: 10.3897/zookeys.1275.182781 (PMC13054334; doi:10.3897/zookeys.1275.182781)
Supplement: XML Treatment for Lomechusoides umbrosus [file zookeys.1275.182781-treatment1.xml]

<!DOCTYPE tp:taxon-treatment
  PUBLIC "-//TaxonX//DTD Taxonomic Treatment Publishing DTD v0 20100105//EN" "tax-treatment-NSO.dtd">
<tp:taxon-treatment xmlns:tp="http://www.plazi.org/taxpub"><tp:treatment-meta><kwd-group><label>Taxon classification</label><kwd>
                <named-content content-type="kingdom">Animalia</named-content>
              </kwd><kwd>
                <named-content content-type="order">Coleoptera</named-content>
              </kwd><kwd>
                <named-content content-type="family">Staphylinidae</named-content>
              </kwd></kwd-group><mixed-citation publication-type="journal"><person-group><name><surname>Kjærby</surname><given-names>Hjalte Sebastian</given-names></name><name><surname>Bek Craig</surname><given-names>Sean Birk</given-names></name><name><surname>Thomsen</surname><given-names>Philip Francis</given-names></name><name><surname>Hansen</surname><given-names>Aslak Kappel</given-names></name></person-group><article-title>A new species of <italic><tp:taxon-name><tp:taxon-name-part taxon-name-part-type="genus" reg="Lomechusoides">Lomechusoides</tp:taxon-name-part></tp:taxon-name></italic> (<tp:taxon-name><tp:taxon-name-part taxon-name-part-type="order" reg="Coleoptera">Coleoptera</tp:taxon-name-part></tp:taxon-name>, <tp:taxon-name><tp:taxon-name-part taxon-name-part-type="family" reg="Staphylinidae">Staphylinidae</tp:taxon-name-part></tp:taxon-name>) from <italic><tp:taxon-name><tp:taxon-name-part taxon-name-part-type="genus" reg="Formica">Formica</tp:taxon-name-part> <tp:taxon-name-part taxon-name-part-type="species" reg="polyctena">polyctena</tp:taxon-name-part></tp:taxon-name></italic> anthills in Northeastern Europe</article-title><source>Zookeys</source><day>30</day><month>03</month><year>2026</year><volume>1275</volume><fpage>229</fpage><lpage>257</lpage><pub-id pub-id-type="doi">10.3897/zookeys.1275.182781</pub-id></mixed-citation></tp:treatment-meta><tp:nomenclature><tp:taxon-name><object-id xmlns:xlink="http://www.w3.org/1999/xlink" content-type="arpha" xlink:type="simple">E02A9F0D-C676-54DE-84EE-FF46F64562B3</object-id>
                    		<tp:taxon-name-part taxon-name-part-type="genus" reg="Lomechusoides">Lomechusoides</tp:taxon-name-part> <tp:taxon-name-part taxon-name-part-type="species" reg="umbrosus">umbrosus</tp:taxon-name-part>
                    	
                    		<object-id xmlns:xlink="http://www.w3.org/1999/xlink" content-type="zoobank" xlink:type="simple">https://zoobank.org/DBA3B3D1-5BDC-4ACC-8107-81244D93B62B</object-id>
                    	</tp:taxon-name><tp:taxon-status xmlns:xlink="http://www.w3.org/1999/xlink" xlink:type="simple">sp. nov.</tp:taxon-status><xref ref-type="fig" rid="F2">Figs 2A</xref><xref ref-type="fig" rid="F2">, 2C</xref><xref ref-type="fig" rid="F2">, 2E</xref><xref ref-type="fig" rid="F2">, 2F</xref><xref ref-type="fig" rid="F2">, 2I</xref><xref ref-type="fig" rid="F2">, 2K</xref><xref ref-type="fig" rid="F7">, 7A</xref></tp:nomenclature><tp:treatment-sec sec-type="Type locality"><title>Type locality.</title><p>Hammarskog, Uppsala, Uppland, Sweden. <named-content xmlns:xlink="http://www.w3.org/1999/xlink" content-type="dwc:verbatimCoordinates" xlink:type="simple">59.774586, 17.578827</named-content>.</p></tp:treatment-sec><tp:treatment-sec sec-type="Material examined"><title>Material examined.</title><p><bold><italic>Holotype</italic>: Sweden</bold> • 1♂; Hammarskog, Uppland; <named-content xmlns:xlink="http://www.w3.org/1999/xlink" content-type="dwc:verbatimCoordinates" xlink:type="simple">59.774586, 17.578827</named-content>; 20.IX.2023; leg. H. Kjærby; w. <italic><tp:taxon-name><tp:taxon-name-part taxon-name-part-type="genus" reg="Formica">Formica</tp:taxon-name-part> <tp:taxon-name-part taxon-name-part-type="species" reg="polyctena">polyctena</tp:taxon-name-part></tp:taxon-name></italic>; <named-content xmlns:xlink="http://www.w3.org/1999/xlink" content-type="dwc:institutional_code" xlink:title="Natural History Museum of Denmark" xlink:href="https://scientific-collections.gbif.org/institution/68fcaba0-61fe-4e78-a460-4f37654d025d" xlink:type="simple">NHMD</named-content>. <bold><italic>Paratypes</italic>: Belarus</bold> • 4♂♂, 1♀; Vitebsk reg., Polotsk distr., 3 km SW of Novopolotsk, near the lake Luechovo, <named-content xmlns:xlink="http://www.w3.org/1999/xlink" content-type="dwc:verbatimCoordinates" xlink:type="simple">55.5168, 28.6318</named-content>, 152 m, in the nest of <italic><tp:taxon-name><tp:taxon-name-part taxon-name-part-type="genus" reg="Formica">Formica</tp:taxon-name-part> <tp:taxon-name-part taxon-name-part-type="species" reg="polyctena">polyctena</tp:taxon-name-part></tp:taxon-name></italic>, fir-wood, sorrel, 30.V.2013, leg. E. Pliskevich; <abbrev xmlns:xlink="http://www.w3.org/1999/xlink" xlink:title="private collection of Oleg Semionenkov, Smolensk, Russia" xlink:type="simple">cSem</abbrev> • 1♂; Vitebsk reg., Polotsk distr., 3 km SW of Novopolotsk, near the lake Luechovo; <named-content xmlns:xlink="http://www.w3.org/1999/xlink" content-type="dwc:verbatimCoordinates" xlink:type="simple">55.5167, 28.6325</named-content>; 152 m; 10.VI.2015; leg. E. Pliskevich; in the nest of <italic><tp:taxon-name><tp:taxon-name-part taxon-name-part-type="genus" reg="Formica">Formica</tp:taxon-name-part> <tp:taxon-name-part taxon-name-part-type="species" reg="polyctena">polyctena</tp:taxon-name-part></tp:taxon-name></italic>, fir-wood, sorrel; <abbrev xmlns:xlink="http://www.w3.org/1999/xlink" xlink:title="private collection of Oleg Semionenkov, Smolensk, Russia" xlink:type="simple">cSem</abbrev>. <bold>Russia</bold> • 2♀♀; Smolensk distr., near Vysokoye; <named-content xmlns:xlink="http://www.w3.org/1999/xlink" content-type="dwc:verbatimCoordinates" xlink:type="simple">54.73, 32.21</named-content>; 23.V.–11.VI.2022; leg. O. Semionenkov; window trap near dead spruce and nest of <italic><tp:taxon-name><tp:taxon-name-part taxon-name-part-type="genus" reg="Formica">Formica</tp:taxon-name-part> <tp:taxon-name-part taxon-name-part-type="species" reg="polyctena">polyctena</tp:taxon-name-part></tp:taxon-name></italic>, coniferous-broad-leaved forest; <abbrev xmlns:xlink="http://www.w3.org/1999/xlink" xlink:title="private collection of Oleg Semionenkov, Smolensk, Russia" xlink:type="simple">cSem</abbrev> • 1♂, 3♀♀; Svedlovsk Reg., Visimskij Nature Res.; <named-content xmlns:xlink="http://www.w3.org/1999/xlink" content-type="dwc:verbatimCoordinates" xlink:type="simple">57.3734, 59.7734</named-content>; 570 m; 18.VI.2019; leg. A. Solodovnikov, A.K.Hansen, A.Tokareva; spruce dominated forest, in <italic><tp:taxon-name><tp:taxon-name-part taxon-name-part-type="genus" reg="Formica">Formica</tp:taxon-name-part></tp:taxon-name></italic> nests; <named-content xmlns:xlink="http://www.w3.org/1999/xlink" content-type="dwc:institutional_code" xlink:title="Natural History Museum of Denmark" xlink:href="https://scientific-collections.gbif.org/institution/68fcaba0-61fe-4e78-a460-4f37654d025d" xlink:type="simple">NHMD</named-content>. <bold>Sweden</bold> • 1♀; Hacksta, Uppland; <named-content xmlns:xlink="http://www.w3.org/1999/xlink" content-type="dwc:verbatimCoordinates" xlink:type="simple">59.55, 17.38</named-content>; 30.IV.2022; leg. H.-E. Wanntorp; w. <italic><tp:taxon-name><tp:taxon-name-part taxon-name-part-type="genus" reg="Formica">Formica</tp:taxon-name-part> <tp:taxon-name-part taxon-name-part-type="species" reg="polyctena">polyctena</tp:taxon-name-part></tp:taxon-name></italic>; <abbrev xmlns:xlink="http://www.w3.org/1999/xlink" xlink:title="private collection of Hans-Erik Wanntorp, Sweden" xlink:type="simple">cWann</abbrev> • 1♂; Hållvik, Uppland; <named-content xmlns:xlink="http://www.w3.org/1999/xlink" content-type="dwc:verbatimCoordinates" xlink:type="simple">59.93, 18.41</named-content>; 12.V.2025; leg. H.-E. Wanntorp; <abbrev xmlns:xlink="http://www.w3.org/1999/xlink" xlink:title="private collection of Hans-Erik Wanntorp, Sweden" xlink:type="simple">cWann</abbrev> • 3♂♂, 4♀♀; Hammarskog, Uppland; <named-content xmlns:xlink="http://www.w3.org/1999/xlink" content-type="dwc:verbatimCoordinates" xlink:type="simple">59.77, 17.57</named-content>; 20.IX.2023; leg. H. Kjærby; w. <italic><tp:taxon-name><tp:taxon-name-part taxon-name-part-type="genus" reg="Formica">Formica</tp:taxon-name-part> <tp:taxon-name-part taxon-name-part-type="species" reg="polyctena">polyctena</tp:taxon-name-part></tp:taxon-name></italic>; <abbrev xmlns:xlink="http://www.w3.org/1999/xlink" xlink:title="private collection of Hjalte Kjærby, Aarhus, Denmark" xlink:type="simple">cKjær</abbrev> • 6♂♂, 3♀♀; Skåne, Vittsjö; <named-content xmlns:xlink="http://www.w3.org/1999/xlink" content-type="dwc:verbatimCoordinates" xlink:type="simple">56.34, 13.66</named-content>; <italic><tp:taxon-name><tp:taxon-name-part taxon-name-part-type="genus" reg="Formica">Formica</tp:taxon-name-part> <tp:taxon-name-part taxon-name-part-type="species" reg="rufa">rufa</tp:taxon-name-part></tp:taxon-name></italic> nest; 24.V.1980; leg. A. Carlson; <abbrev xmlns:xlink="http://www.w3.org/1999/xlink" xlink:title="Lund University Biological Museum – Zoological collections, Lund, Sweden" xlink:type="simple">MZLU</abbrev>.</p></tp:treatment-sec><tp:treatment-sec sec-type="Additional material"><title>Additional material.</title><p><bold>Estonia</bold> • 1♂; Välgi; <named-content xmlns:xlink="http://www.w3.org/1999/xlink" content-type="dwc:verbatimCoordinates" xlink:type="simple">58.55, 26.92</named-content>; 18.V.–7.VII.2024; forest edge window trap on dead spruce; <abbrev xmlns:xlink="http://www.w3.org/1999/xlink" xlink:title="Estonian Museum of Natural History – Zoological collections, Tallinn, Estonia" xlink:type="simple">TAMZ</abbrev>. <bold>Finland</bold> • 1♀; Karelia australis, Joutseno, Kuurmanpohja; <named-content xmlns:xlink="http://www.w3.org/1999/xlink" content-type="dwc:verbatimCoordinates" xlink:type="simple">61.073, 28.729</named-content>; 71 m; 8.VI.2015–11.VII.2015; leg. Eero Helve; window trap, mushroomed log pile (aspen, spruce, birch); <abbrev xmlns:xlink="http://www.w3.org/1999/xlink" content-type="institution" xlink:title="Zoological Museum of Oulu University, Oulu, Finland" xlink:type="simple">ZMUO</abbrev>. <bold>Poland</bold> • 1♀; Bialowieza, Czerlonka; <named-content xmlns:xlink="http://www.w3.org/1999/xlink" content-type="dwc:verbatimCoordinates" xlink:type="simple">52.69, 23.72</named-content>; 19.VI.1991; leg. L. Borowiec; <abbrev xmlns:xlink="http://www.w3.org/1999/xlink" xlink:title="Collection of the Department of Biodiversity and Evolutionary Taxonomy, University of Wroclaw, Poland" xlink:type="simple">DBET</abbrev>.</p></tp:treatment-sec><tp:treatment-sec sec-type="Differential diagnosis"><title>Differential diagnosis.</title><p>The new species can be separated from all other members of the <italic><tp:taxon-name><tp:taxon-name-part taxon-name-part-type="genus" reg="Lomechusoides">Lomechusoides</tp:taxon-name-part> <tp:taxon-name-part taxon-name-part-type="species" reg="strumosus">strumosus</tp:taxon-name-part></tp:taxon-name></italic> group sensu <xref ref-type="bibr" rid="B13">Jászay et al. (2023)</xref> by the following combination of characters: 1) widest point of the pronotum positioned at ~ ¼–⅓ of the length of the pronotal lateral margin from the posterior corners, making the posterior corners distinctly obtuse. 2) pronotal lateral margins smoothly rounded in their entire length 3) a visible sharp margin on the posterior curved part of the pronotal margins (best viewed laterally and slightly from behind) (Fig. <xref ref-type="fig" rid="F2">2G</xref>). 4) pronotal disc glossy with very limited, uneven microsculpture, but with very well-defined tubercles. 5) head, sternites and tergites predominantly black. 6) clypeus and frontal median impression of the head shiny with limited, uneven microsculpture. 7) two transverse carinae on the anterior part of visible tergites II to V connected in the centre of the tergite by a broad septum, occasionally two or more broad septa, rarely absent.</p><fig id="F2" position="float" orientation="portrait"><object-id xmlns:xlink="http://www.w3.org/1999/xlink" content-type="doi" xlink:type="simple">10.3897/zookeys.1275.182781.figure2</object-id><object-id xmlns:xlink="http://www.w3.org/1999/xlink" content-type="arpha" xlink:type="simple">2229FD96-9C3B-5D9C-BFCD-A72677B28A2A</object-id><label>Figure 2.</label><caption><p>Morphological comparison of <bold>A</bold>. <italic><tp:taxon-name><tp:taxon-name-part taxon-name-part-type="genus" reg="Lomechusoides">Lomechusoides</tp:taxon-name-part> <tp:taxon-name-part taxon-name-part-type="species" reg="strumosus">strumosus</tp:taxon-name-part></tp:taxon-name></italic> (Male. w. <italic><tp:taxon-name><tp:taxon-name-part taxon-name-part-type="genus" reg="Formica">Formica</tp:taxon-name-part> <tp:taxon-name-part taxon-name-part-type="species" reg="sanguinea">sanguinea</tp:taxon-name-part></tp:taxon-name></italic>, Feldborg Nørreskov, Jutland, Denmark); <bold>B</bold>. <italic><tp:taxon-name><tp:taxon-name-part taxon-name-part-type="genus" reg="Lomechusoides">L.</tp:taxon-name-part> <tp:taxon-name-part taxon-name-part-type="species" reg="umbrosus">umbrosus</tp:taxon-name-part></tp:taxon-name></italic> sp. nov. (Male holotype. w. <italic><tp:taxon-name><tp:taxon-name-part taxon-name-part-type="genus" reg="Formica">F.</tp:taxon-name-part> <tp:taxon-name-part taxon-name-part-type="species" reg="polyctena">polyctena</tp:taxon-name-part></tp:taxon-name></italic>, Hammarskog, Uppsala, Sweden). The antennomeres, especially the 3<sup>rd</sup> segment, of <italic><tp:taxon-name><tp:taxon-name-part taxon-name-part-type="genus" reg="Lomechusoides">L.</tp:taxon-name-part> <tp:taxon-name-part taxon-name-part-type="species" reg="strumosus">strumosus</tp:taxon-name-part></tp:taxon-name></italic> (<bold>C</bold>) are thicker and shorter than in <italic><tp:taxon-name><tp:taxon-name-part taxon-name-part-type="genus" reg="Lomechusoides">L.</tp:taxon-name-part> <tp:taxon-name-part taxon-name-part-type="species" reg="umbrosus">umbrosus</tp:taxon-name-part></tp:taxon-name></italic> sp. nov. (<bold>D</bold>). From lateral view, the pronotal lateral margins have a blunt edge in <italic><tp:taxon-name><tp:taxon-name-part taxon-name-part-type="genus" reg="Lomechusoides">L.</tp:taxon-name-part> <tp:taxon-name-part taxon-name-part-type="species" reg="strumosus">strumosus</tp:taxon-name-part></tp:taxon-name></italic> (<bold>E</bold>), while they have a short sharp edge posteriorly in <italic><tp:taxon-name><tp:taxon-name-part taxon-name-part-type="genus" reg="Lomechusoides">L.</tp:taxon-name-part> <tp:taxon-name-part taxon-name-part-type="species" reg="umbrosus">umbrosus</tp:taxon-name-part></tp:taxon-name></italic> sp. nov. (female paratype) (<bold>G</bold>). The frontal median impression of the brown head is dull with clear, even microsculpture in <italic><tp:taxon-name><tp:taxon-name-part taxon-name-part-type="genus" reg="Lomechusoides">L.</tp:taxon-name-part> <tp:taxon-name-part taxon-name-part-type="species" reg="strumosus">strumosus</tp:taxon-name-part></tp:taxon-name></italic> (<bold>F</bold>), while the head is black and the frontal median impression is shiny with weak, uneven microsculpture in <italic><tp:taxon-name><tp:taxon-name-part taxon-name-part-type="genus" reg="Lomechusoides">L.</tp:taxon-name-part> <tp:taxon-name-part taxon-name-part-type="species" reg="umbrosus">umbrosus</tp:taxon-name-part></tp:taxon-name></italic> sp. nov. (<bold>H</bold>). The pronotal disc is dull with even light microsculpture, pronotal margins subparallel posteriorly, suddenly narrowing frontally, and with widest point at or immediately anterior thereof in <italic><tp:taxon-name><tp:taxon-name-part taxon-name-part-type="genus" reg="Lomechusoides">L.</tp:taxon-name-part> <tp:taxon-name-part taxon-name-part-type="species" reg="strumosus">strumosus</tp:taxon-name-part></tp:taxon-name></italic> (<bold>I</bold>). The pronotal disc is very glossy with almost no microsculpture, lateral margins smoothly curved in their entire length, with widest point at ¼–⅓ of the marginal length from the anterior corners in <italic><tp:taxon-name><tp:taxon-name-part taxon-name-part-type="genus" reg="Lomechusoides">L.</tp:taxon-name-part> <tp:taxon-name-part taxon-name-part-type="species" reg="umbrosus">umbrosus</tp:taxon-name-part></tp:taxon-name></italic> sp. nov. (<bold>J</bold>). Transverse carinae of the anterior part of tergite II–V unconnected in their entire length in <italic><tp:taxon-name><tp:taxon-name-part taxon-name-part-type="genus" reg="Lomechusoides">L.</tp:taxon-name-part> <tp:taxon-name-part taxon-name-part-type="species" reg="strumosus">strumosus</tp:taxon-name-part></tp:taxon-name></italic> (<bold>K</bold>), while they are connected in the centre of the tergite by a broad septum (marked with arrows), occasionally two or more broad septa, in <italic><tp:taxon-name><tp:taxon-name-part taxon-name-part-type="genus" reg="Lomechusoides">L.</tp:taxon-name-part> <tp:taxon-name-part taxon-name-part-type="species" reg="umbrosus">umbrosus</tp:taxon-name-part></tp:taxon-name></italic> sp. nov. (<bold>L</bold>).</p></caption><graphic xmlns:xlink="http://www.w3.org/1999/xlink" xlink:href="zookeys-1275-229_article-182781__-g002.jpg" id="oo_1573696.jpg" position="float" orientation="portrait" xlink:type="simple"><uri content-type="original_file" xlink:type="simple">https://binary.pensoft.net/fig/1573696</uri></graphic></fig><p>See Table <xref ref-type="table" rid="T2">2</xref> for a comprehensive list of identified traits that separate <italic><tp:taxon-name><tp:taxon-name-part taxon-name-part-type="genus" reg="Lomechusoides">L.</tp:taxon-name-part> <tp:taxon-name-part taxon-name-part-type="species" reg="umbrosus">umbrosus</tp:taxon-name-part></tp:taxon-name></italic> sp. nov. from its close congener <italic><tp:taxon-name><tp:taxon-name-part taxon-name-part-type="genus" reg="Lomechusoides">L.</tp:taxon-name-part> <tp:taxon-name-part taxon-name-part-type="species" reg="strumosus">strumosus</tp:taxon-name-part></tp:taxon-name></italic>.</p><table-wrap id="T1" position="float" orientation="portrait"><label>Table 1.</label><caption><p>Genetic distances between sampled species given in (upper right) number of nucleotide differences across the studied 418 bp fragment of the DNA barcode and as (lower left) average pairwise tree distance in percentage.</p></caption><table><tbody><tr><th rowspan="1" colspan="1"/><th rowspan="1" colspan="1">
                      <italic>
                        <tp:taxon-name><tp:taxon-name-part taxon-name-part-type="genus" reg="Lomechusoides">L.</tp:taxon-name-part> <tp:taxon-name-part taxon-name-part-type="species" reg="umbrosus">umbrosus</tp:taxon-name-part></tp:taxon-name>
                      </italic>
                    </th><th rowspan="1" colspan="1">
                      <italic>
                        <tp:taxon-name><tp:taxon-name-part taxon-name-part-type="genus" reg="Lomechusoides">L.</tp:taxon-name-part> <tp:taxon-name-part taxon-name-part-type="species" reg="strumosus">strumosus</tp:taxon-name-part></tp:taxon-name>
                      </italic>
                    </th><th rowspan="1" colspan="1">
                      <italic>
                        <tp:taxon-name><tp:taxon-name-part taxon-name-part-type="genus" reg="Lomechusoides">L.</tp:taxon-name-part> <tp:taxon-name-part taxon-name-part-type="species" reg="inflatus">inflatus</tp:taxon-name-part></tp:taxon-name>
                      </italic>
                    </th><th rowspan="1" colspan="1">
                      <italic>
                        <tp:taxon-name><tp:taxon-name-part taxon-name-part-type="genus" reg="Lomechusoides">L.</tp:taxon-name-part> <tp:taxon-name-part taxon-name-part-type="species" reg="teres">teres</tp:taxon-name-part></tp:taxon-name>
                      </italic>
                    </th><th rowspan="1" colspan="1">
                      <italic>
                        <tp:taxon-name><tp:taxon-name-part taxon-name-part-type="genus" reg="Lomechusoides">L.</tp:taxon-name-part> <tp:taxon-name-part taxon-name-part-type="species" reg="amurensis">amurensis</tp:taxon-name-part></tp:taxon-name>
                      </italic>
                    </th></tr><tr><td rowspan="1" colspan="1">
                      <italic>
                        <tp:taxon-name><tp:taxon-name-part taxon-name-part-type="genus" reg="Lomechusoides">L.</tp:taxon-name-part> <tp:taxon-name-part taxon-name-part-type="species" reg="umbrosus">umbrosus</tp:taxon-name-part></tp:taxon-name>
                      </italic>
                    </td><td rowspan="1" colspan="1"/><td rowspan="1" colspan="1">3</td><td rowspan="1" colspan="1">3</td><td rowspan="1" colspan="1">3</td><td rowspan="1" colspan="1">25</td></tr><tr><td rowspan="1" colspan="1">
                      <italic>
                        <tp:taxon-name><tp:taxon-name-part taxon-name-part-type="genus" reg="Lomechusoides">L.</tp:taxon-name-part> <tp:taxon-name-part taxon-name-part-type="species" reg="strumosus">strumosus</tp:taxon-name-part></tp:taxon-name>
                      </italic>
                    </td><td rowspan="1" colspan="1">0.7</td><td rowspan="1" colspan="1"/><td rowspan="1" colspan="1">4</td><td rowspan="1" colspan="1">4</td><td rowspan="1" colspan="1">26</td></tr><tr><td rowspan="1" colspan="1">
                      <italic>
                        <tp:taxon-name><tp:taxon-name-part taxon-name-part-type="genus" reg="Lomechusoides">L.</tp:taxon-name-part> <tp:taxon-name-part taxon-name-part-type="species" reg="inflatus">inflatus</tp:taxon-name-part></tp:taxon-name>
                      </italic>
                    </td><td rowspan="1" colspan="1">1.4</td><td rowspan="1" colspan="1">0.7</td><td rowspan="1" colspan="1"/><td rowspan="1" colspan="1">4</td><td rowspan="1" colspan="1">26</td></tr><tr><td rowspan="1" colspan="1">
                      <italic>
                        <tp:taxon-name><tp:taxon-name-part taxon-name-part-type="genus" reg="Lomechusoides">L.</tp:taxon-name-part> <tp:taxon-name-part taxon-name-part-type="species" reg="teres">teres</tp:taxon-name-part></tp:taxon-name>
                      </italic>
                    </td><td rowspan="1" colspan="1">0.9</td><td rowspan="1" colspan="1">0.7</td><td rowspan="1" colspan="1">1.4</td><td rowspan="1" colspan="1"/><td rowspan="1" colspan="1">24</td></tr><tr><td rowspan="1" colspan="1">
                      <italic>
                        <tp:taxon-name><tp:taxon-name-part taxon-name-part-type="genus" reg="Lomechusoides">L.</tp:taxon-name-part> <tp:taxon-name-part taxon-name-part-type="species" reg="amurensis">amurensis</tp:taxon-name-part></tp:taxon-name>
                      </italic>
                    </td><td rowspan="1" colspan="1">8.0</td><td rowspan="1" colspan="1">7.7</td><td rowspan="1" colspan="1">8.5</td><td rowspan="1" colspan="1">7.0</td><td rowspan="1" colspan="1"/></tr></tbody></table></table-wrap><table-wrap id="T2" position="float" orientation="portrait"><label>Table 2.</label><caption><p>Detailed morphological comparison between <italic><tp:taxon-name><tp:taxon-name-part taxon-name-part-type="genus" reg="Lomechusoides">Lomechusoides</tp:taxon-name-part> <tp:taxon-name-part taxon-name-part-type="species" reg="strumosus">strumosus</tp:taxon-name-part></tp:taxon-name></italic> and <italic><tp:taxon-name><tp:taxon-name-part taxon-name-part-type="genus" reg="Lomechusoides">L.</tp:taxon-name-part> <tp:taxon-name-part taxon-name-part-type="species" reg="umbrosus">umbrosus</tp:taxon-name-part></tp:taxon-name></italic> sp. nov.</p></caption><table><tbody><tr><th rowspan="1" colspan="1">Species</th><th rowspan="1" colspan="1">
                      <italic>
                        <tp:taxon-name><tp:taxon-name-part taxon-name-part-type="genus" reg="Lomechusoides">Lomechusoides</tp:taxon-name-part> <tp:taxon-name-part taxon-name-part-type="species" reg="strumosus">strumosus</tp:taxon-name-part></tp:taxon-name>
                      </italic>
                    </th><th rowspan="1" colspan="1"><italic><tp:taxon-name><tp:taxon-name-part taxon-name-part-type="genus" reg="Lomechusoides">Lomechusoides</tp:taxon-name-part> <tp:taxon-name-part taxon-name-part-type="species" reg="umbrosus">umbrosus</tp:taxon-name-part></tp:taxon-name></italic> sp. nov.</th></tr><tr><td rowspan="1" colspan="1">Host ant</td><td rowspan="1" colspan="1">
                      <bold>
                        <tp:taxon-name><tp:taxon-name-part taxon-name-part-type="genus" reg="Formica">Formica</tp:taxon-name-part> (<tp:taxon-name-part taxon-name-part-type="subgenus" reg="Raptiformica">Raptiformica</tp:taxon-name-part>) <tp:taxon-name-part taxon-name-part-type="species" reg="sanguinea">sanguinea</tp:taxon-name-part></tp:taxon-name>
                      </bold>
                    </td><td rowspan="1" colspan="1"><bold><tp:taxon-name><tp:taxon-name-part taxon-name-part-type="genus" reg="Formica">Formica</tp:taxon-name-part> (<tp:taxon-name-part taxon-name-part-type="subgenus" reg="Formica">Formica</tp:taxon-name-part>) <tp:taxon-name-part taxon-name-part-type="species" reg="polyctena">polyctena</tp:taxon-name-part></tp:taxon-name></bold>, and possibly other <italic><tp:taxon-name><tp:taxon-name-part taxon-name-part-type="genus" reg="Formica">F.</tp:taxon-name-part> <tp:taxon-name-part taxon-name-part-type="species" reg="rufa">rufa</tp:taxon-name-part></tp:taxon-name></italic> group species (<italic>rufa</italic>, <italic>aquilonia</italic>, <italic>lugubris</italic>, <italic>pratensis</italic>)</td></tr><tr><td rowspan="2" colspan="1">Pronotum shape (dorsal view)</td><td rowspan="1" colspan="1">The widest point of the pronotum is at the posterior corners (Fig. <xref ref-type="fig" rid="F7">7A</xref>) or immediately anterior thereof (Fig. <xref ref-type="fig" rid="F2">2I</xref>). The posterior ~ ⅔ of the lateral margins are subparallel, then abruptly narrowing in anterior third, creating an angled bend at ~⅓ of the length of the lateral margins from anterior corners.</td><td rowspan="1" colspan="1">The widest point of the pronotum at ~¼–⅓ of the lateral marginal length from the posterior corners (Figs <xref ref-type="fig" rid="F2">2J</xref>, <xref ref-type="fig" rid="F7">7A</xref>). The lateral margins are smoothly rounded as the pronotum narrows anteriorly. Behind the widest point, the pronotum narrows posteriad. Generally, the lateral margins are convex and smoothly rounded in their entire length, giving them a semicircular shape.</td></tr><tr><td rowspan="1" colspan="1">Hind corners backward-protruding, often making them slightly acute (with some slight variations depending on the degree of posterior narrowing).</td><td rowspan="1" colspan="1">Hind corners not backward-protruding, making them slightly obtuse.</td></tr><tr><td rowspan="2" colspan="1">Pronotum shape (lateral view)</td><td rowspan="1" colspan="1">In lateral view, pronotal lateral margins are thin with blunt edge in curved part before posterior corners (Fig. <xref ref-type="fig" rid="F2">2E</xref>).</td><td rowspan="2" colspan="1">In lateral view, pronotal lateral margins are very thin with visible sharp edge in curved part before posterior corners (Fig. <xref ref-type="fig" rid="F2">2G</xref>). Slight individual variation occurs, with the length of sharp edge-bearing margin being longer and more easily recognised in some specimens than others.</td></tr><tr><td rowspan="1" colspan="1">*Few specimens from Austria have a long, sharp edge of the pronotal margins. These specimens deserve further attention.</td></tr><tr><td rowspan="2" colspan="1">Pronotum colour and microsculpture</td><td rowspan="1" colspan="1">Pronotal lateral margins have the same reddish-brown colour as the pronotal disc.</td><td rowspan="1" colspan="1">Pronotal lateral margins are paler reddish-brown in colour than the darker deep bordeaux pronotal disc.</td></tr><tr><td rowspan="1" colspan="1">Pronotal disc with light microsculpture all over, quite dull (Fig. <xref ref-type="fig" rid="F2">2I</xref>).</td><td rowspan="1" colspan="1">Pronotal disc with little to no microsculpture, very glossy (Fig. <xref ref-type="fig" rid="F2">2J</xref>).</td></tr><tr><td rowspan="1" colspan="1">Antennae</td><td rowspan="1" colspan="1">Antennomeres robust, and antennae relatively short. Third segment short, at most 1.5 × longer than wide, often slightly shorter. Remaining antennomeres thick, resembling pearls on a string (Fig. <xref ref-type="fig" rid="F2">2C</xref>).</td><td rowspan="1" colspan="1">Antennomeres relatively gracile, and antennae longer. Third segment long, ~1.8–2 × longer than wide. Remaining antennomeres relatively slender, somewhat intermediate between <italic><tp:taxon-name><tp:taxon-name-part taxon-name-part-type="genus" reg="Lomechusoides">L.</tp:taxon-name-part> <tp:taxon-name-part taxon-name-part-type="species" reg="strumosus">strumosus</tp:taxon-name-part></tp:taxon-name></italic> and <italic><tp:taxon-name><tp:taxon-name-part taxon-name-part-type="genus" reg="Lomechusoides">L.</tp:taxon-name-part> <tp:taxon-name-part taxon-name-part-type="species" reg="wellenii">wellenii</tp:taxon-name-part></tp:taxon-name></italic> (Fig. <xref ref-type="fig" rid="F2">2D</xref>).</td></tr><tr><td rowspan="3" colspan="1">Head</td><td rowspan="1" colspan="1">Head brown, eyes flat or slightly protuberant, temples straight or weakly narrowed behind eyes.</td><td rowspan="1" colspan="1">Head black, eyes slightly to strongly protuberant, temples weakly to strongly narrowed behind eyes.</td></tr><tr><td rowspan="1" colspan="1">U-shaped frontal median impression densely and evenly microsculptured, almost as strongly as the rest of the head, dull (Fig. <xref ref-type="fig" rid="F2">2H</xref>).</td><td rowspan="1" colspan="1">V-shaped frontal median impression weakly and unevenly microsculptured, much weaker than the rest of the head, shiny (Fig. <xref ref-type="fig" rid="F2">2F</xref>).</td></tr><tr><td rowspan="1" colspan="1">Clypeus densely microsculptured, dull.</td><td rowspan="1" colspan="1">Clypeus weakly microsculptured, shiny.</td></tr><tr><td rowspan="1" colspan="1">Abdomen colour</td><td rowspan="1" colspan="1">Tergites and sternites (Fig. <xref ref-type="fig" rid="F7">7A</xref>) mostly reddish-brown, except visible tergite V which is mostly blackish-brown with a thin reddish-brown transverse stripe at posterior margin, and tergite VI which is blackish-brown in anterior half, and reddish-brown in posterior half.</td><td rowspan="1" colspan="1">Tergites and sternites (Fig. <xref ref-type="fig" rid="F7">7B</xref>) mostly black, each with a thin reddish-brown stripe along posterior margins.</td></tr><tr><td rowspan="1" colspan="1">Tergite structure</td><td rowspan="1" colspan="1">Two transverse carinae on the anterior part of visible tergites II–V unconnected in their entire length (Fig. <xref ref-type="fig" rid="F2">2K</xref>).</td><td rowspan="1" colspan="1">Two transverse carinae on the anterior part of visible tergites II–V connected in the centre of the tergite by a broad septum (Fig. <xref ref-type="fig" rid="F2">2L</xref>), occasionally 2 or more broad septa. In a few specimens from Vitebsk and Smolensk the carinae are unconnected.</td></tr><tr><td rowspan="1" colspan="1">Sternite structure</td><td rowspan="1" colspan="1">Sternite VI densely punctate, each puncture with a short, golden hair. Max distance between punctures is ~ 2 × diameter of punctures.</td><td rowspan="1" colspan="1">Sternite VI more sparsely punctate, each puncture with a short, golden hair. Max distance between punctures is ~ 4 × diameter of punctures.</td></tr><tr><td rowspan="2" colspan="1">Spermatheca</td><td rowspan="1" colspan="1">Basal part of spermatheca distinctly longer than apical part; Basal part 1.21–1.53 × length of apical part (Fig. <xref ref-type="fig" rid="F4">4E</xref>).</td><td rowspan="1" colspan="1">Apical and basal parts of spermatheca approximately equal in length; Basal part 0.88–1.16 × length of apical part (Fig. <xref ref-type="fig" rid="F4">4F</xref>).</td></tr><tr><td rowspan="1" colspan="1">Spermatheca often paler amber-coloured.</td><td rowspan="1" colspan="1">Spermatheca often darker brown.</td></tr><tr><td rowspan="3" colspan="1">Aedeagus (median lobe)</td><td rowspan="1" colspan="1">In dorsoventral view, the apex is relatively broad, roughly shaped like an equilateral or isosceles triangle (Fig. <xref ref-type="fig" rid="F4">4A</xref>).</td><td rowspan="1" colspan="1">In dorsoventral view, the apex is thin, roughly shaped like an acute triangle (Fig. <xref ref-type="fig" rid="F4">4B</xref>).</td></tr><tr><td rowspan="1" colspan="1">In lateral view subapically with slight concave expansion, but without distinct expansion and clear notch (Fig. <xref ref-type="fig" rid="F4">4C</xref>).</td><td rowspan="1" colspan="1">In lateral view with a distinct subapical expansion followed by a notch (Fig. <xref ref-type="fig" rid="F4">4D</xref>).</td></tr><tr><td rowspan="1" colspan="1">In lateral view, the entire dorsal margin of the chitinised part of the median lobe is sigmoid (S-curved) (Fig. <xref ref-type="fig" rid="F4">4C</xref>).</td><td rowspan="1" colspan="1">In lateral view, the entire dorsal margin of the chitinised part of the median lobe is concave (Fig. <xref ref-type="fig" rid="F4">4D</xref>).</td></tr></tbody></table></table-wrap></tp:treatment-sec><tp:treatment-sec sec-type="Description"><title>Description.</title><p><bold>Female</bold>. Measurements (mm): <abbrev xmlns:xlink="http://www.w3.org/1999/xlink" xlink:title="total length of whole body" xlink:type="simple">TL</abbrev> 6.81; <abbrev xmlns:xlink="http://www.w3.org/1999/xlink" xlink:title="forebody length" xlink:type="simple">FL</abbrev> 3.07; <abbrev xmlns:xlink="http://www.w3.org/1999/xlink" xlink:title="length of antenna" xlink:type="simple">AL</abbrev> 3.34; <abbrev xmlns:xlink="http://www.w3.org/1999/xlink" xlink:title="width of head measured across eyes" xlink:type="simple">HW</abbrev> 0.91; <abbrev xmlns:xlink="http://www.w3.org/1999/xlink" xlink:title="length of the head capsule" xlink:type="simple">HL</abbrev> 0.94; <abbrev xmlns:xlink="http://www.w3.org/1999/xlink" xlink:title="maximum width of the pronotum" xlink:type="simple">PW</abbrev> 1.99; <abbrev xmlns:xlink="http://www.w3.org/1999/xlink" xlink:title="length of the pronotum measured along median line" xlink:type="simple">PL</abbrev> 1.20; <abbrev xmlns:xlink="http://www.w3.org/1999/xlink" xlink:title="maximum width of elytra" xlink:type="simple">EW</abbrev> 2.24; <abbrev xmlns:xlink="http://www.w3.org/1999/xlink" xlink:title="length of elytra measured along the suture" xlink:type="simple">EL</abbrev> 0.96; <abbrev xmlns:xlink="http://www.w3.org/1999/xlink" xlink:title="length of the fore tibia" xlink:type="simple">FTL</abbrev> 1.30; <abbrev xmlns:xlink="http://www.w3.org/1999/xlink" xlink:title="length of the mid tibia measured" xlink:type="simple">MTL</abbrev> 1.66; <abbrev xmlns:xlink="http://www.w3.org/1999/xlink" xlink:title="length of the hind tibia" xlink:type="simple">HTL</abbrev> 1.95. Ratios: <abbrev xmlns:xlink="http://www.w3.org/1999/xlink" xlink:title="width of head measured across eyes" xlink:type="simple">HW</abbrev>/<abbrev xmlns:xlink="http://www.w3.org/1999/xlink" xlink:title="length of the head capsule" xlink:type="simple">HL</abbrev> 0.96; <abbrev xmlns:xlink="http://www.w3.org/1999/xlink" xlink:title="maximum width of the pronotum" xlink:type="simple">PW</abbrev>/<abbrev xmlns:xlink="http://www.w3.org/1999/xlink" xlink:title="length of the pronotum measured along median line" xlink:type="simple">PL</abbrev> 1.66; <abbrev xmlns:xlink="http://www.w3.org/1999/xlink" xlink:title="maximum width of elytra" xlink:type="simple">EW</abbrev>/<abbrev xmlns:xlink="http://www.w3.org/1999/xlink" xlink:title="length of elytra measured along the suture" xlink:type="simple">EL</abbrev> 2.33.</p><p><bold>Male</bold>. Measurements (mm). <abbrev xmlns:xlink="http://www.w3.org/1999/xlink" xlink:title="total length of whole body" xlink:type="simple">TL</abbrev> 6.46; <abbrev xmlns:xlink="http://www.w3.org/1999/xlink" xlink:title="forebody length" xlink:type="simple">FL</abbrev> 2.88; <abbrev xmlns:xlink="http://www.w3.org/1999/xlink" xlink:title="length of antenna" xlink:type="simple">AL</abbrev> 2.90; <abbrev xmlns:xlink="http://www.w3.org/1999/xlink" xlink:title="width of head measured across eyes" xlink:type="simple">HW</abbrev> 0.84; <abbrev xmlns:xlink="http://www.w3.org/1999/xlink" xlink:title="length of the head capsule" xlink:type="simple">HL</abbrev> 1.08; <abbrev xmlns:xlink="http://www.w3.org/1999/xlink" xlink:title="maximum width of the pronotum" xlink:type="simple">PW</abbrev> 1.72; <abbrev xmlns:xlink="http://www.w3.org/1999/xlink" xlink:title="length of the pronotum measured along median line" xlink:type="simple">PL</abbrev> 1.04; <abbrev xmlns:xlink="http://www.w3.org/1999/xlink" xlink:title="maximum width of elytra" xlink:type="simple">EW</abbrev> 2.07; <abbrev xmlns:xlink="http://www.w3.org/1999/xlink" xlink:title="length of elytra measured along the suture" xlink:type="simple">EL</abbrev> 0.94; <abbrev xmlns:xlink="http://www.w3.org/1999/xlink" xlink:title="length of the fore tibia" xlink:type="simple">FTL</abbrev> 1.25; <abbrev xmlns:xlink="http://www.w3.org/1999/xlink" xlink:title="length of the mid tibia measured" xlink:type="simple">MTL</abbrev> 1.47; <abbrev xmlns:xlink="http://www.w3.org/1999/xlink" xlink:title="length of the hind tibia" xlink:type="simple">HTL</abbrev> 1.75. Ratios: <abbrev xmlns:xlink="http://www.w3.org/1999/xlink" xlink:title="width of head measured across eyes" xlink:type="simple">HW</abbrev>/<abbrev xmlns:xlink="http://www.w3.org/1999/xlink" xlink:title="length of the head capsule" xlink:type="simple">HL</abbrev> 0.78; <abbrev xmlns:xlink="http://www.w3.org/1999/xlink" xlink:title="maximum width of the pronotum" xlink:type="simple">PW</abbrev>/<abbrev xmlns:xlink="http://www.w3.org/1999/xlink" xlink:title="length of the pronotum measured along median line" xlink:type="simple">PL</abbrev> 1.65; <abbrev xmlns:xlink="http://www.w3.org/1999/xlink" xlink:title="maximum width of elytra" xlink:type="simple">EW</abbrev>/<abbrev xmlns:xlink="http://www.w3.org/1999/xlink" xlink:title="length of elytra measured along the suture" xlink:type="simple">EL</abbrev> 2.2.</p><p><bold><italic>Colouration</italic></bold> dark. Legs and antennae dark reddish-brown. Head entirely black. Pronotal disc deep bordeaux reddish-brown, with a semicircular blackish pattern along the posterior margin; the pronotal lateral margins are paler reddish-brown than the pronotal disc. Elytra almost entirely bright reddish-brown, blackish-brown along anterior margins. Thorax with sterna black. Tergites and sternites almost entirely black, each with a thin reddish-brown transverse stripe along the posterior margins.</p><p><bold><italic>Head</italic></bold> rectangular, with deep V-shaped frontal median impression very weakly microsculptured, shiny, very sparsely and finely punctate (Fig. <xref ref-type="fig" rid="F2">2H</xref>). A central spot at the hind part of the head without microsculpture. Clypeus finely and unevenly microsculptured, shiny. The rest of the head is evenly microsculptured and finely punctate, dull. Eyes slightly to strongly protuberant. Temples overall concave, usually being strongly narrowed immediately behind the eyes, subparallel posteriad.</p><p><bold><italic>Antennae</italic></bold> (Fig. <xref ref-type="fig" rid="F2">2D</xref>) relatively gracile and long (Fig. <xref ref-type="fig" rid="F3">3B</xref>). Male with dense tufts of golden pubescence on antennal segments III–IV.</p><fig id="F3" position="float" orientation="portrait"><object-id xmlns:xlink="http://www.w3.org/1999/xlink" content-type="doi" xlink:type="simple">10.3897/zookeys.1275.182781.figure3</object-id><object-id xmlns:xlink="http://www.w3.org/1999/xlink" content-type="arpha" xlink:type="simple">2A7D059B-8657-5CBC-BC17-3C0EAD39CF19</object-id><label>Figure 3.</label><caption><p>The two other Nordic <italic><tp:taxon-name><tp:taxon-name-part taxon-name-part-type="genus" reg="Lomechusoides">Lomechusoides</tp:taxon-name-part></tp:taxon-name></italic> species <italic><tp:taxon-name><tp:taxon-name-part taxon-name-part-type="genus" reg="Lomechusoides">L.</tp:taxon-name-part> <tp:taxon-name-part taxon-name-part-type="species" reg="inflatus">inflatus</tp:taxon-name-part></tp:taxon-name></italic> (<bold>A</bold>) and <italic><tp:taxon-name><tp:taxon-name-part taxon-name-part-type="genus" reg="Lomechusoides">L.</tp:taxon-name-part> <tp:taxon-name-part taxon-name-part-type="species" reg="wellenii">wellenii</tp:taxon-name-part></tp:taxon-name></italic> (<bold>B</bold>), and the morphologically most similar species to <italic><tp:taxon-name><tp:taxon-name-part taxon-name-part-type="genus" reg="Lomechusoides">L.</tp:taxon-name-part> <tp:taxon-name-part taxon-name-part-type="species" reg="umbrosus">umbrosus</tp:taxon-name-part></tp:taxon-name></italic> sp. nov., <italic><tp:taxon-name><tp:taxon-name-part taxon-name-part-type="genus" reg="Lomechusoides">L.</tp:taxon-name-part> <tp:taxon-name-part taxon-name-part-type="species" reg="primoricus">primoricus</tp:taxon-name-part></tp:taxon-name></italic> (<bold>C</bold>), and <italic><tp:taxon-name><tp:taxon-name-part taxon-name-part-type="genus" reg="Lomechusoides">L.</tp:taxon-name-part> <tp:taxon-name-part taxon-name-part-type="species" reg="zerchei">zerchei</tp:taxon-name-part></tp:taxon-name></italic> (<bold>D</bold>) from East Siberia.</p></caption><graphic xmlns:xlink="http://www.w3.org/1999/xlink" xlink:href="zookeys-1275-229_article-182781__-g003.jpg" id="oo_1573697.jpg" position="float" orientation="portrait" xlink:type="simple"><uri content-type="original_file" xlink:type="simple">https://binary.pensoft.net/fig/1573697</uri></graphic></fig><p><bold>Male</bold>. Scape 1.52 × as long as wide, and 1.8 × as long as pedicel; pedicel 1.31 × as long as wide; antennomere III 1.89 × as long as wide; antennomere IV 1.4 × as long as wide; antennomeres V–VIII all ~ 1.5 × as long as wide; terminal antennomere slender and acute, 3.25 × as long as wide, 1.36 × as long as scape.</p><p><bold>Female</bold>. Scape 1.6 × as long as wide, and 1.68 × as long as pedicel; pedicel 1.26 × as long as wide; antennomere III 1.86 × as long as wide; antennomere IV 1.41 × as long as wide; antennomeres V–VIII all ~ 1.4–1.6 × as long as wide; terminal antennomere slender and acute, 2.9 × as long as wide, 1.37 × as long as scape.</p><p><bold><italic>Pronotum</italic></bold> (Fig. <xref ref-type="fig" rid="F2">2J</xref>) with concave anterior margin; anterior corners obtuse; with visible microsculpture along anterior and posterior margins, and in depressions. Pronotal lateral margins are smoothly rounded, semicircular convex and with strong microsculpture. The widest point of the pronotum ~ ¼–⅓ of the lateral marginal length from the posterior corners. As the pronotum narrows from the widest point towards the anterior corners, the lateral margins are evenly rounded without angular bends. Behind the widest point, the pronotum narrows slightly posteriorly, making the posterior corners distinctly obtuse. This results in the pronotal lateral margins being smoothly rounded in their entire length.</p><p>In lateral view, the pronotal lateral margins are thick in the anterior half, then abruptly thinning in the posterior half. At posterior corners the margin is strongly curved and very thin with a visible sharp edge (Fig. <xref ref-type="fig" rid="F2">2G</xref>). The length of sharp edge-bearing margin varies but is usually rather short and constrained to the curved part at posterior corners.</p><p>The pronotal lateral margins are separated from the pronotal disc by shallow longitudinal depressions with the lateral area with visible microsculpture. Pronotal disc (Fig. <xref ref-type="fig" rid="F2">2J</xref>) with either very limited, unevenly distributed fine microsculpture, or no microsculpture at all, giving the central part of the pronotum a very glossy appearance. Pronotal disc with well-defined tubercles and median line. Pronotal tubercles are very noticeable due to the lack of surrounding microsculpture. Pronotal tubercles bearing long, thin erect golden pubescence. Lateral margins of pronotum with 5–7 black macrosetae, anterior margin with 1–4 black macrosetae.</p><p><bold><italic>Metaventral process</italic></bold> microsculptured and sparsely punctate with concave anterior and lateral margins, possessing lateral lines that converge anteriorly. Anterior part with no/very weakly defined transverse carina, posterior part of median line lacking lentil-like depression. Metaventral disc microsculptured and sparsely punctate with weakly defined longitudinal shallow impressions on either side of the posterior part of the median line.</p><p><bold><italic>Elytra</italic></bold> finely and evenly punctate and microsculptured. Each puncture bears a short golden hair. Anterior part bearing eight or nine black macrosetae, humeral part with two black macrosetae.</p><p><bold><italic>Abdomen</italic></bold> with visible tergite I densely punctate and evenly microsculptured; II and III densely punctate along posterior margin, otherwise finely and sparsely punctate, finely, and unevenly microsculptured. Visible tergites IV and VII finely and sparsely punctate and finely and unevenly microsculptured; visible tergites V–VI equally finely and sparsely punctate in median part, lateral parts bearing slightly larger and denser punctures and more visible microsculpture. Visible tergites I–IV with dense golden trichomes laterally, visible tergites I–III additionally with shorter, golden trichomes along posterior margin, thinning towards the centre. Visible tergites V–VII without trichomes. Anterior part of visible tergites II–V bearing two transverse carinae. The two carinae are joined near the centre of the tergite by a septum (Fig. <xref ref-type="fig" rid="F2">2L</xref>). Occasionally, two or more connecting septa may be present, and rarely they may be absent. Area around the two transverse carinae with wavy microsculpture. Posterior parts of visible tergites I–III, especially II, with numerous black macrosetae. Posterior margins of visible tergites IV–VII with fewer, smaller dark setae.</p><p>Sternites I–IV finely microsculptured and sparsely punctate, rather glossy. Sternite V and especially VI more strongly microsculptured and moderately punctate. Max distance between punctures on sternite VI is ~ 4 × the diameter of punctures. Sternites I–III with dense, flat-laying, golden trichomes laterally in the anterior part. All sternites with numerous black macrosetae.</p></tp:treatment-sec><tp:treatment-sec sec-type="Male genitalia"><title>Male genitalia.</title><p>Aedeagus (Fig. <xref ref-type="fig" rid="F4">4B, D</xref>) with robust median lobe, apical lobe shorter than basal bulb. In lateral view, apex is thin, with a subapical expansion followed by a notch (Fig. <xref ref-type="fig" rid="F4">4D</xref>). In lateral view, the entire dorsal margin of the chitinised part of the median lobe is concave. In dorsoventral view, apex is relatively thin, roughly shaped like an acute triangle, sides of median lobe softly concave. In ventral view, lateral sides of apical lobe narrow apically along entire length, most strongly narrowing in basal part. Apex of parameres with a short, backwards-curving tooth.</p><fig id="F4" position="float" orientation="portrait"><object-id xmlns:xlink="http://www.w3.org/1999/xlink" content-type="doi" xlink:type="simple">10.3897/zookeys.1275.182781.figure4</object-id><object-id xmlns:xlink="http://www.w3.org/1999/xlink" content-type="arpha" xlink:type="simple">E168DA44-FF2C-5736-BDC5-5E5CBAAB7367</object-id><label>Figure 4.</label><caption><p>Genitals of <italic><tp:taxon-name><tp:taxon-name-part taxon-name-part-type="genus" reg="Lomechusoides">L.</tp:taxon-name-part> <tp:taxon-name-part taxon-name-part-type="species" reg="strumosus">strumosus</tp:taxon-name-part></tp:taxon-name></italic> from Jutland: Dorsal (<bold>A</bold>) and lateral (<bold>C</bold>) view of aedeagus, lateral view of spermatheca (<bold>E</bold>) and <italic><tp:taxon-name><tp:taxon-name-part taxon-name-part-type="genus" reg="Lomechusoides">L.</tp:taxon-name-part> <tp:taxon-name-part taxon-name-part-type="species" reg="umbrosus">umbrosus</tp:taxon-name-part></tp:taxon-name></italic> sp. nov. from Uppsala: Dorsal (<bold>B</bold>) and lateral (<bold>D</bold>) view of aedeagus, with arrow indicating subapical expansion. Lateral view of spermatheca (<bold>F</bold>).</p></caption><graphic xmlns:xlink="http://www.w3.org/1999/xlink" xlink:href="zookeys-1275-229_article-182781__-g004.jpg" id="oo_1573698.jpg" position="float" orientation="portrait" xlink:type="simple"><uri content-type="original_file" xlink:type="simple">https://binary.pensoft.net/fig/1573698</uri></graphic></fig></tp:treatment-sec><tp:treatment-sec sec-type="Female genitalia"><title>Female genitalia.</title><p>Spermatheca (Fig. <xref ref-type="fig" rid="F4">4F</xref>) with basal and apical parts approximately equal in length; basal part 0.88–1.16 × the length of apical part; tip of apical part rounded. The entire spermatheca is uniformly dark brown.</p></tp:treatment-sec><tp:treatment-sec sec-type="Etymology"><title>Etymology.</title><p>The species epithet <italic>umbrosus</italic>, meaning shadowy in Latin (nominative masculine), refers both to the generally very dark colouration, and its habitat being nests of <italic><tp:taxon-name><tp:taxon-name-part taxon-name-part-type="genus" reg="Formica">Formica</tp:taxon-name-part> <tp:taxon-name-part taxon-name-part-type="species" reg="polyctena">polyctena</tp:taxon-name-part></tp:taxon-name></italic>, who are often found in relatively shaded forest environments.</p></tp:treatment-sec><tp:treatment-sec sec-type="Distribution"><title>Distribution.</title><p><italic><tp:taxon-name><tp:taxon-name-part taxon-name-part-type="genus" reg="Lomechusoides">Lomechusoides</tp:taxon-name-part> <tp:taxon-name-part taxon-name-part-type="species" reg="umbrosus">umbrosus</tp:taxon-name-part></tp:taxon-name></italic> sp. nov. is known from a few sites in Sweden, Finland, Estonia, Poland, Belarus, and Northwestern Russia (Fig. <xref ref-type="fig" rid="F5">5A</xref>). In Sweden it is found in the region of Uppland on several sites between Stockholm and Uppsala (Hammarskog, Hacksta, and others), as well as Vittsjö in Scania in southernmost Sweden. In Finland it has been collected on a site in South Karelia. In Estonia it has been found near Tartu. In Poland it is known from Bialowieza Primeval Forest. In Belarus it has been collected near Vitebsk (Novopolotsk), and nearby in Russia it is known from Smolensk (Vysokoye). The second known Russian site is in the Urals (Visimskij Nature Reserve) and marks the easternmost known site for the species.</p><fig id="F5" position="float" orientation="portrait"><object-id xmlns:xlink="http://www.w3.org/1999/xlink" content-type="doi" xlink:type="simple">10.3897/zookeys.1275.182781.figure5</object-id><object-id xmlns:xlink="http://www.w3.org/1999/xlink" content-type="arpha" xlink:type="simple">5CCDF7BC-77D5-55BC-A552-420FFD493353</object-id><label>Figure 5.</label><caption><p>Distribution of <bold>A</bold>. <italic><tp:taxon-name><tp:taxon-name-part taxon-name-part-type="genus" reg="Lomechusoides">Lomechusoides</tp:taxon-name-part> <tp:taxon-name-part taxon-name-part-type="species" reg="umbrosus">umbrosus</tp:taxon-name-part></tp:taxon-name></italic> sp. nov. (examined material) and <italic><tp:taxon-name><tp:taxon-name-part taxon-name-part-type="genus" reg="Formica">Formica</tp:taxon-name-part> <tp:taxon-name-part taxon-name-part-type="species" reg="polyctena">polyctena</tp:taxon-name-part></tp:taxon-name></italic> (GBIF); <bold>B</bold>. <italic><tp:taxon-name><tp:taxon-name-part taxon-name-part-type="genus" reg="Lomechusoides">Lomechusoides</tp:taxon-name-part> <tp:taxon-name-part taxon-name-part-type="species" reg="strumosus">strumosus</tp:taxon-name-part></tp:taxon-name></italic> (examined material) and <italic><tp:taxon-name><tp:taxon-name-part taxon-name-part-type="genus" reg="Formica">F.</tp:taxon-name-part> <tp:taxon-name-part taxon-name-part-type="species" reg="sanguinea">sanguinea</tp:taxon-name-part></tp:taxon-name></italic> (GBIF).</p></caption><graphic xmlns:xlink="http://www.w3.org/1999/xlink" xlink:href="zookeys-1275-229_article-182781__-g005.jpg" id="oo_1573699.jpg" position="float" orientation="portrait" xlink:type="simple"><uri content-type="original_file" xlink:type="simple">https://binary.pensoft.net/fig/1573699</uri></graphic></fig></tp:treatment-sec><tp:treatment-sec sec-type="Bionomics"><title>Bionomics.</title><p><italic><tp:taxon-name><tp:taxon-name-part taxon-name-part-type="genus" reg="Lomechusoides">Lomechusoides</tp:taxon-name-part> <tp:taxon-name-part taxon-name-part-type="species" reg="umbrosus">umbrosus</tp:taxon-name-part></tp:taxon-name></italic> sp. nov. is only known from the mounds of <italic><tp:taxon-name><tp:taxon-name-part taxon-name-part-type="genus" reg="Formica">Formica</tp:taxon-name-part> <tp:taxon-name-part taxon-name-part-type="species" reg="polyctena">polyctena</tp:taxon-name-part></tp:taxon-name></italic> (Fig. <xref ref-type="fig" rid="F6">6A–D</xref>). On several occasions during both spring and autumn, individuals of <italic><tp:taxon-name><tp:taxon-name-part taxon-name-part-type="genus" reg="Lomechusoides">L.</tp:taxon-name-part> <tp:taxon-name-part taxon-name-part-type="species" reg="umbrosus">umbrosus</tp:taxon-name-part></tp:taxon-name></italic> sp. nov. have been collected on the surface of the <italic><tp:taxon-name><tp:taxon-name-part taxon-name-part-type="genus" reg="Formica">F.</tp:taxon-name-part> <tp:taxon-name-part taxon-name-part-type="species" reg="polyctena">polyctena</tp:taxon-name-part></tp:taxon-name></italic> host anthills, sometimes whilst being carried by workers (HSK pers. obs.; Artportalen.se). On other occasions, <italic><tp:taxon-name><tp:taxon-name-part taxon-name-part-type="genus" reg="Lomechusoides">L.</tp:taxon-name-part> <tp:taxon-name-part taxon-name-part-type="species" reg="umbrosus">umbrosus</tp:taxon-name-part></tp:taxon-name></italic> sp. nov. has been found by sifting nest material of <italic><tp:taxon-name><tp:taxon-name-part taxon-name-part-type="genus" reg="Formica">F.</tp:taxon-name-part> <tp:taxon-name-part taxon-name-part-type="species" reg="polyctena">polyctena</tp:taxon-name-part></tp:taxon-name></italic> (AKH pers. obs.; Artportalen.se).</p><fig id="F6" position="float" orientation="portrait"><object-id xmlns:xlink="http://www.w3.org/1999/xlink" content-type="doi" xlink:type="simple">10.3897/zookeys.1275.182781.figure6</object-id><object-id xmlns:xlink="http://www.w3.org/1999/xlink" content-type="arpha" xlink:type="simple">3F746321-38A8-5952-AB85-D69FBDD947DA</object-id><label>Figure 6.</label><caption><p>Ecological difference between <italic><tp:taxon-name><tp:taxon-name-part taxon-name-part-type="genus" reg="Lomechusoides">Lomechusoides</tp:taxon-name-part> <tp:taxon-name-part taxon-name-part-type="species" reg="umbrosus">umbrosus</tp:taxon-name-part></tp:taxon-name></italic> sp. nov. and <italic><tp:taxon-name><tp:taxon-name-part taxon-name-part-type="genus" reg="Lomechusoides">L.</tp:taxon-name-part> <tp:taxon-name-part taxon-name-part-type="species" reg="strumosus">strumosus</tp:taxon-name-part></tp:taxon-name></italic>. <bold>A</bold>. <italic><tp:taxon-name><tp:taxon-name-part taxon-name-part-type="genus" reg="Formica">Formica</tp:taxon-name-part> <tp:taxon-name-part taxon-name-part-type="species" reg="polyctena">polyctena</tp:taxon-name-part></tp:taxon-name></italic> nest in a pine forest in Hammarskog, Uppsala, Sweden, where the male holotype of <italic><tp:taxon-name><tp:taxon-name-part taxon-name-part-type="genus" reg="Lomechusoides">L.</tp:taxon-name-part> <tp:taxon-name-part taxon-name-part-type="species" reg="umbrosus">umbrosus</tp:taxon-name-part></tp:taxon-name></italic> sp. nov. was collected; <bold>B, D</bold>. <italic><tp:taxon-name><tp:taxon-name-part taxon-name-part-type="genus" reg="Lomechusoides">Lomechusoides</tp:taxon-name-part> <tp:taxon-name-part taxon-name-part-type="species" reg="umbrosus">umbrosus</tp:taxon-name-part></tp:taxon-name></italic> sp. nov. females with host <italic><tp:taxon-name><tp:taxon-name-part taxon-name-part-type="genus" reg="Formica">F.</tp:taxon-name-part> <tp:taxon-name-part taxon-name-part-type="species" reg="polyctena">polyctena</tp:taxon-name-part></tp:taxon-name></italic> workers at the type locality; <bold>C</bold>. <italic><tp:taxon-name><tp:taxon-name-part taxon-name-part-type="genus" reg="Lomechusoides">Lomechusoides</tp:taxon-name-part> <tp:taxon-name-part taxon-name-part-type="species" reg="umbrosus">umbrosus</tp:taxon-name-part></tp:taxon-name></italic> sp. nov. male sifted from a <italic><tp:taxon-name><tp:taxon-name-part taxon-name-part-type="genus" reg="Formica">F.</tp:taxon-name-part> <tp:taxon-name-part taxon-name-part-type="species" reg="polyctena">polyctena</tp:taxon-name-part></tp:taxon-name></italic> nest in the Ural Mountains; <bold>E</bold>. <italic><tp:taxon-name><tp:taxon-name-part taxon-name-part-type="genus" reg="Formica">Formica</tp:taxon-name-part> <tp:taxon-name-part taxon-name-part-type="species" reg="sanguinea">sanguinea</tp:taxon-name-part></tp:taxon-name></italic> nest on heathland at the edge of a spruce plantation in Tingskov, North Jutland, Denmark heavily infested with <italic><tp:taxon-name><tp:taxon-name-part taxon-name-part-type="genus" reg="Lomechusoides">L.</tp:taxon-name-part> <tp:taxon-name-part taxon-name-part-type="species" reg="strumosus">strumosus</tp:taxon-name-part></tp:taxon-name></italic>; <bold>F</bold>. <italic><tp:taxon-name><tp:taxon-name-part taxon-name-part-type="genus" reg="Lomechusoides">Lomechusoides</tp:taxon-name-part> <tp:taxon-name-part taxon-name-part-type="species" reg="strumosus">strumosus</tp:taxon-name-part></tp:taxon-name></italic> female in a nest of <italic><tp:taxon-name><tp:taxon-name-part taxon-name-part-type="genus" reg="Formica">F.</tp:taxon-name-part> <tp:taxon-name-part taxon-name-part-type="species" reg="sanguinea">sanguinea</tp:taxon-name-part></tp:taxon-name></italic> in Kompedal Plantage, Central Jutland, Denmark.</p></caption><graphic xmlns:xlink="http://www.w3.org/1999/xlink" xlink:href="zookeys-1275-229_article-182781__-g006.jpg" id="oo_1573700.jpg" position="float" orientation="portrait" xlink:type="simple"><uri content-type="original_file" xlink:type="simple">https://binary.pensoft.net/fig/1573700</uri></graphic></fig><p>Due to its association with <italic><tp:taxon-name><tp:taxon-name-part taxon-name-part-type="genus" reg="Formica">F.</tp:taxon-name-part> <tp:taxon-name-part taxon-name-part-type="species" reg="polyctena">polyctena</tp:taxon-name-part></tp:taxon-name></italic>, <italic><tp:taxon-name><tp:taxon-name-part taxon-name-part-type="genus" reg="Lomechusoides">L.</tp:taxon-name-part> <tp:taxon-name-part taxon-name-part-type="species" reg="umbrosus">umbrosus</tp:taxon-name-part></tp:taxon-name></italic> sp. nov. is most commonly found in coniferous or mixed forests, often in rather shaded environments (Fig. <xref ref-type="fig" rid="F6">6A</xref>). It is not strictly associated with this habitat, however. At Hacksta (Vallentuna, Uppland, Sweden), it has been recorded in a <italic><tp:taxon-name><tp:taxon-name-part taxon-name-part-type="genus" reg="Formica">F.</tp:taxon-name-part> <tp:taxon-name-part taxon-name-part-type="species" reg="polyctena">polyctena</tp:taxon-name-part></tp:taxon-name></italic> nest located on a forest-adjacent open pasture (Artportalen.se).</p><p>The myrmecophile behaviour of <italic><tp:taxon-name><tp:taxon-name-part taxon-name-part-type="genus" reg="Lomechusoides">L.</tp:taxon-name-part> <tp:taxon-name-part taxon-name-part-type="species" reg="umbrosus">umbrosus</tp:taxon-name-part></tp:taxon-name></italic> sp. nov. has never been studied. However, it is thought to be similar to the closely related <italic><tp:taxon-name><tp:taxon-name-part taxon-name-part-type="genus" reg="Lomechusoides">L.</tp:taxon-name-part> <tp:taxon-name-part taxon-name-part-type="species" reg="strumosus">strumosus</tp:taxon-name-part></tp:taxon-name></italic>, that has been subject to many behavioural studies since the mid 1800’s. <italic><tp:taxon-name><tp:taxon-name-part taxon-name-part-type="genus" reg="Lomechusoides">Lomechusoides</tp:taxon-name-part> <tp:taxon-name-part taxon-name-part-type="species" reg="strumosus">strumosus</tp:taxon-name-part></tp:taxon-name></italic> infiltrates host <italic><tp:taxon-name><tp:taxon-name-part taxon-name-part-type="genus" reg="Formica">F.</tp:taxon-name-part> <tp:taxon-name-part taxon-name-part-type="species" reg="sanguinea">sanguinea</tp:taxon-name-part></tp:taxon-name></italic> nests through an elaborate adoption process using the pheromone-producing adoption glands located under the abdominal trichomes. Inside the nest, it lives as a socially integrated kleptoparasite, being fed by the host through trophallaxis. The beetle larvae are also fed through trophallaxis, but in addition to this also predate on ant brood. It is assumed that all <italic><tp:taxon-name><tp:taxon-name-part taxon-name-part-type="genus" reg="Lomechusoides">L.</tp:taxon-name-part> <tp:taxon-name-part taxon-name-part-type="species" reg="strumosus">strumosus</tp:taxon-name-part></tp:taxon-name></italic>-group species are similar to <italic><tp:taxon-name><tp:taxon-name-part taxon-name-part-type="genus" reg="Lomechusoides">L.</tp:taxon-name-part> <tp:taxon-name-part taxon-name-part-type="species" reg="strumosus">strumosus</tp:taxon-name-part></tp:taxon-name></italic> in the relationship to their respective <italic><tp:taxon-name><tp:taxon-name-part taxon-name-part-type="genus" reg="Formica">Formica</tp:taxon-name-part></tp:taxon-name></italic> hosts. See <xref ref-type="bibr" rid="B27">Wasmann (1915)</xref> and <xref ref-type="bibr" rid="B11">Hölldobler et al. (2018)</xref> for detailed accounts of <italic><tp:taxon-name><tp:taxon-name-part taxon-name-part-type="genus" reg="Lomechusoides">L.</tp:taxon-name-part> <tp:taxon-name-part taxon-name-part-type="species" reg="strumosus">strumosus</tp:taxon-name-part></tp:taxon-name></italic>’ myrmecophilous habits.</p></tp:treatment-sec><tp:treatment-sec sec-type="Notes"><title>Notes.</title><p>The larva is unknown but can safely be assumed to be similar to the well-known larva of <italic><tp:taxon-name><tp:taxon-name-part taxon-name-part-type="genus" reg="Lomechusoides">L.</tp:taxon-name-part> <tp:taxon-name-part taxon-name-part-type="species" reg="strumosus">strumosus</tp:taxon-name-part></tp:taxon-name></italic>, as all known larvae of both <italic><tp:taxon-name><tp:taxon-name-part taxon-name-part-type="genus" reg="Lomechusoides">Lomechusoides</tp:taxon-name-part></tp:taxon-name></italic> and <italic><tp:taxon-name><tp:taxon-name-part taxon-name-part-type="genus" reg="Lomechusa">Lomechusa</tp:taxon-name-part></tp:taxon-name></italic> are generally very similar (<xref ref-type="bibr" rid="B27">Wasmann 1915</xref>).</p></tp:treatment-sec><tp:treatment-sec sec-type="Detailed comparison"><title>Detailed comparison.</title><p><italic><tp:taxon-name><tp:taxon-name-part taxon-name-part-type="genus" reg="Lomechusoides">Lomechusoides</tp:taxon-name-part> <tp:taxon-name-part taxon-name-part-type="species" reg="umbrosus">umbrosus</tp:taxon-name-part></tp:taxon-name></italic> sp. nov. belongs to the <italic><tp:taxon-name><tp:taxon-name-part taxon-name-part-type="genus" reg="Lomechusoides">L.</tp:taxon-name-part> <tp:taxon-name-part taxon-name-part-type="species" reg="strumosus">strumosus</tp:taxon-name-part></tp:taxon-name></italic> complex within the <italic><tp:taxon-name><tp:taxon-name-part taxon-name-part-type="genus" reg="Lomechusoides">L.</tp:taxon-name-part> <tp:taxon-name-part taxon-name-part-type="species" reg="strumosus">strumosus</tp:taxon-name-part></tp:taxon-name></italic> species group sensu <xref ref-type="bibr" rid="B13">Jászay et al. (2023)</xref>.</p><p>Although <italic><tp:taxon-name><tp:taxon-name-part taxon-name-part-type="genus" reg="Lomechusoides">L.</tp:taxon-name-part> <tp:taxon-name-part taxon-name-part-type="species" reg="umbrosus">umbrosus</tp:taxon-name-part></tp:taxon-name></italic> sp. nov. has until now been confused with <italic><tp:taxon-name><tp:taxon-name-part taxon-name-part-type="genus" reg="Lomechusoides">L.</tp:taxon-name-part> <tp:taxon-name-part taxon-name-part-type="species" reg="strumosus">strumosus</tp:taxon-name-part></tp:taxon-name></italic>, it does not resemble it particularly much in comparison to other <italic><tp:taxon-name><tp:taxon-name-part taxon-name-part-type="genus" reg="Lomechusoides">Lomechusoides</tp:taxon-name-part></tp:taxon-name></italic> species. <italic><tp:taxon-name><tp:taxon-name-part taxon-name-part-type="genus" reg="Lomechusoides">Lomechusoides</tp:taxon-name-part> <tp:taxon-name-part taxon-name-part-type="species" reg="umbrosus">umbrosus</tp:taxon-name-part></tp:taxon-name></italic> sp. nov. shares more characteristics with the East Siberian <italic><tp:taxon-name><tp:taxon-name-part taxon-name-part-type="genus" reg="Lomechusoides">L.</tp:taxon-name-part> <tp:taxon-name-part taxon-name-part-type="species" reg="zerchei">zerchei</tp:taxon-name-part></tp:taxon-name></italic> and <italic><tp:taxon-name><tp:taxon-name-part taxon-name-part-type="genus" reg="Lomechusoides">L.</tp:taxon-name-part> <tp:taxon-name-part taxon-name-part-type="species" reg="primoricus">primoricus</tp:taxon-name-part></tp:taxon-name></italic> than with the European <italic><tp:taxon-name><tp:taxon-name-part taxon-name-part-type="genus" reg="Lomechusoides">L.</tp:taxon-name-part> <tp:taxon-name-part taxon-name-part-type="species" reg="strumosus">strumosus</tp:taxon-name-part></tp:taxon-name>, <tp:taxon-name><tp:taxon-name-part taxon-name-part-type="genus" reg="Lomechusoides">L.</tp:taxon-name-part> <tp:taxon-name-part taxon-name-part-type="species" reg="folgaricus">folgaricus</tp:taxon-name-part></tp:taxon-name></italic> Jászay, Hlaváč &amp; Baňař, 2023 and <italic><tp:taxon-name><tp:taxon-name-part taxon-name-part-type="genus" reg="Lomechusoides">L.</tp:taxon-name-part> <tp:taxon-name-part taxon-name-part-type="species" reg="wellenii">wellenii</tp:taxon-name-part></tp:taxon-name></italic>. These two East Siberian species, with <italic><tp:taxon-name><tp:taxon-name-part taxon-name-part-type="genus" reg="Lomechusoides">L.</tp:taxon-name-part> <tp:taxon-name-part taxon-name-part-type="species" reg="sibiricus">sibiricus</tp:taxon-name-part></tp:taxon-name></italic> and <italic><tp:taxon-name><tp:taxon-name-part taxon-name-part-type="genus" reg="Lomechusoides">L.</tp:taxon-name-part> <tp:taxon-name-part taxon-name-part-type="species" reg="zeyai">zeyai</tp:taxon-name-part></tp:taxon-name></italic>, are the only other described members of the <italic>strumosus</italic> complex with a visible sharp edge on the posterior curved part of the pronotal lateral margins in lateral view. <italic><tp:taxon-name><tp:taxon-name-part taxon-name-part-type="genus" reg="Lomechusoides">Lomechusoides</tp:taxon-name-part> <tp:taxon-name-part taxon-name-part-type="species" reg="zeyai">zeyai</tp:taxon-name-part></tp:taxon-name></italic> is easily differentiated by its unique, strongly concave pronotal lateral margins and acute hind corners, a very different spermatheca, and smaller size (~5 mm). <italic><tp:taxon-name><tp:taxon-name-part taxon-name-part-type="genus" reg="Lomechusoides">Lomechusoides</tp:taxon-name-part> <tp:taxon-name-part taxon-name-part-type="species" reg="sibiricus">sibiricus</tp:taxon-name-part></tp:taxon-name></italic> is easily differentiated by its acute hind corners of the pronotum, slightly concave lateral margins of the pronotum, and longer antennomeres (<xref ref-type="bibr" rid="B13">Jászay et al. 2023</xref>). However, <italic><tp:taxon-name><tp:taxon-name-part taxon-name-part-type="genus" reg="Lomechusoides">L.</tp:taxon-name-part> <tp:taxon-name-part taxon-name-part-type="species" reg="zerchei">zerchei</tp:taxon-name-part></tp:taxon-name></italic> and <italic><tp:taxon-name><tp:taxon-name-part taxon-name-part-type="genus" reg="Lomechusoides">L.</tp:taxon-name-part> <tp:taxon-name-part taxon-name-part-type="species" reg="primoricus">primoricus</tp:taxon-name-part></tp:taxon-name></italic> are more similar to <italic><tp:taxon-name><tp:taxon-name-part taxon-name-part-type="genus" reg="Lomechusoides">L.</tp:taxon-name-part> <tp:taxon-name-part taxon-name-part-type="species" reg="umbrosus">umbrosus</tp:taxon-name-part></tp:taxon-name></italic> sp. nov.</p><p><italic><tp:taxon-name><tp:taxon-name-part taxon-name-part-type="genus" reg="Lomechusoides">Lomechusoides</tp:taxon-name-part> <tp:taxon-name-part taxon-name-part-type="species" reg="zerchei">zerchei</tp:taxon-name-part></tp:taxon-name></italic> (Fig. <xref ref-type="fig" rid="F3">3D</xref>) is the only described member of the <italic><tp:taxon-name><tp:taxon-name-part taxon-name-part-type="genus" reg="Lomechusoides">L.</tp:taxon-name-part> <tp:taxon-name-part taxon-name-part-type="species" reg="strumosus">strumosus</tp:taxon-name-part></tp:taxon-name></italic> complex besides <italic><tp:taxon-name><tp:taxon-name-part taxon-name-part-type="genus" reg="Lomechusoides">L.</tp:taxon-name-part> <tp:taxon-name-part taxon-name-part-type="species" reg="umbrosus">umbrosus</tp:taxon-name-part></tp:taxon-name></italic> sp. nov. where the pronotum is widest well in front of the posterior corners and narrows significantly posteriorly. It is easily differentiated from <italic><tp:taxon-name><tp:taxon-name-part taxon-name-part-type="genus" reg="Lomechusoides">L.</tp:taxon-name-part> <tp:taxon-name-part taxon-name-part-type="species" reg="umbrosus">umbrosus</tp:taxon-name-part></tp:taxon-name></italic> sp. nov. by its distinctly trapezoidal pronotum shape, with the lateral margins being diverging and straight in the part anterior of the widest point, by having a much lighter reddish-brown head, lacking lateral lines on the metaventral process, and the transverse carinae on anterior parts of tergites II–V being disconnected in their entire length. The host of the examined <italic><tp:taxon-name><tp:taxon-name-part taxon-name-part-type="genus" reg="Lomechusoides">L.</tp:taxon-name-part> <tp:taxon-name-part taxon-name-part-type="species" reg="zerchei">zerchei</tp:taxon-name-part></tp:taxon-name></italic> specimens is a species in the <italic><tp:taxon-name><tp:taxon-name-part taxon-name-part-type="genus" reg="Formica">F.</tp:taxon-name-part> <tp:taxon-name-part taxon-name-part-type="species" reg="rufa">rufa</tp:taxon-name-part></tp:taxon-name></italic> group.</p><p><italic><tp:taxon-name><tp:taxon-name-part taxon-name-part-type="genus" reg="Lomechusoides">Lomechusoides</tp:taxon-name-part> <tp:taxon-name-part taxon-name-part-type="species" reg="primoricus">primoricus</tp:taxon-name-part></tp:taxon-name></italic> (Fig. <xref ref-type="fig" rid="F3">3C</xref>) is differentiated from <italic><tp:taxon-name><tp:taxon-name-part taxon-name-part-type="genus" reg="Lomechusoides">L.</tp:taxon-name-part> <tp:taxon-name-part taxon-name-part-type="species" reg="umbrosus">umbrosus</tp:taxon-name-part></tp:taxon-name></italic> sp. nov. by having a dark brown head. Furthermore, it is differentiated by having 90-degree posterior corners of the pronotum, and widest point of the pronotum being at the posterior corners. The pronotal lateral margins of <italic><tp:taxon-name><tp:taxon-name-part taxon-name-part-type="genus" reg="Lomechusoides">L.</tp:taxon-name-part> <tp:taxon-name-part taxon-name-part-type="species" reg="primoricus">primoricus</tp:taxon-name-part></tp:taxon-name></italic> are much more parallel (sometimes slightly concave posteriorly) and less rounded and convex than in <italic><tp:taxon-name><tp:taxon-name-part taxon-name-part-type="genus" reg="Lomechusoides">L.</tp:taxon-name-part> <tp:taxon-name-part taxon-name-part-type="species" reg="umbrosus">umbrosus</tp:taxon-name-part></tp:taxon-name></italic> sp. nov., making the pronotum appear much more square in <italic><tp:taxon-name><tp:taxon-name-part taxon-name-part-type="genus" reg="Lomechusoides">L.</tp:taxon-name-part> <tp:taxon-name-part taxon-name-part-type="species" reg="primoricus">primoricus</tp:taxon-name-part></tp:taxon-name></italic>. The length of the sharp edge on the lateral pronotal margin is also much longer in <italic><tp:taxon-name><tp:taxon-name-part taxon-name-part-type="genus" reg="Lomechusoides">L.</tp:taxon-name-part> <tp:taxon-name-part taxon-name-part-type="species" reg="primoricus">primoricus</tp:taxon-name-part></tp:taxon-name></italic>, where it covers the posterior third of the lateral margin. In <italic><tp:taxon-name><tp:taxon-name-part taxon-name-part-type="genus" reg="Lomechusoides">L.</tp:taxon-name-part> <tp:taxon-name-part taxon-name-part-type="species" reg="umbrosus">umbrosus</tp:taxon-name-part></tp:taxon-name></italic> sp. nov. it is shorter and usually constrained to the curved part near the posterior corners. The host of the examined <italic><tp:taxon-name><tp:taxon-name-part taxon-name-part-type="genus" reg="Lomechusoides">L.</tp:taxon-name-part> <tp:taxon-name-part taxon-name-part-type="species" reg="primoricus">primoricus</tp:taxon-name-part></tp:taxon-name></italic> specimens is <italic><tp:taxon-name><tp:taxon-name-part taxon-name-part-type="genus" reg="Formica">F.</tp:taxon-name-part> <tp:taxon-name-part taxon-name-part-type="species" reg="sanguinea">sanguinea</tp:taxon-name-part></tp:taxon-name></italic>.</p><p><italic><tp:taxon-name><tp:taxon-name-part taxon-name-part-type="genus" reg="Lomechusoides">Lomechusoides</tp:taxon-name-part> <tp:taxon-name-part taxon-name-part-type="species" reg="zerchei">zerchei</tp:taxon-name-part></tp:taxon-name>, <tp:taxon-name><tp:taxon-name-part taxon-name-part-type="genus" reg="Lomechusoides">L.</tp:taxon-name-part> <tp:taxon-name-part taxon-name-part-type="species" reg="primoricus">primoricus</tp:taxon-name-part></tp:taxon-name></italic>, <italic><tp:taxon-name><tp:taxon-name-part taxon-name-part-type="genus" reg="Lomechusoides">L.</tp:taxon-name-part> <tp:taxon-name-part taxon-name-part-type="species" reg="sibiricus">sibiricus</tp:taxon-name-part></tp:taxon-name></italic>, and <italic><tp:taxon-name><tp:taxon-name-part taxon-name-part-type="genus" reg="Lomechusoides">L.</tp:taxon-name-part> <tp:taxon-name-part taxon-name-part-type="species" reg="zeyai">zeyai</tp:taxon-name-part></tp:taxon-name></italic> are only known from regions east of Lake Baikal (<xref ref-type="bibr" rid="B13">Jászay et al. 2023</xref>), and all are generally lighter in colouration than the very dark <italic><tp:taxon-name><tp:taxon-name-part taxon-name-part-type="genus" reg="Lomechusoides">L.</tp:taxon-name-part> <tp:taxon-name-part taxon-name-part-type="species" reg="umbrosus">umbrosus</tp:taxon-name-part></tp:taxon-name></italic> sp. nov.</p></tp:treatment-sec><tp:treatment-sec sec-type="European species"><title>European species.</title><p>In Europe, described members of the <italic><tp:taxon-name><tp:taxon-name-part taxon-name-part-type="genus" reg="Lomechusoides">L.</tp:taxon-name-part> <tp:taxon-name-part taxon-name-part-type="species" reg="strumosus">strumosus</tp:taxon-name-part></tp:taxon-name></italic> complex consist of <italic><tp:taxon-name><tp:taxon-name-part taxon-name-part-type="genus" reg="Lomechusoides">L.</tp:taxon-name-part> <tp:taxon-name-part taxon-name-part-type="species" reg="strumosus">strumosus</tp:taxon-name-part></tp:taxon-name></italic> (much of Europe), <italic><tp:taxon-name><tp:taxon-name-part taxon-name-part-type="genus" reg="Lomechusoides">L.</tp:taxon-name-part> <tp:taxon-name-part taxon-name-part-type="species" reg="wellenii">wellenii</tp:taxon-name-part></tp:taxon-name></italic> (Fennoscandia), <italic><tp:taxon-name><tp:taxon-name-part taxon-name-part-type="genus" reg="Lomechusoides">L.</tp:taxon-name-part> <tp:taxon-name-part taxon-name-part-type="species" reg="folgaricus">folgaricus</tp:taxon-name-part></tp:taxon-name></italic> (The Alps), <italic><tp:taxon-name><tp:taxon-name-part taxon-name-part-type="genus" reg="Lomechusoides">L.</tp:taxon-name-part> <tp:taxon-name-part taxon-name-part-type="species" reg="rossii">rossii</tp:taxon-name-part></tp:taxon-name></italic> Jászay, Hlaváč &amp; Baňař, 2023 (Abruzzi), <italic><tp:taxon-name><tp:taxon-name-part taxon-name-part-type="genus" reg="Lomechusoides">L.</tp:taxon-name-part> <tp:taxon-name-part taxon-name-part-type="species" reg="siculus">siculus</tp:taxon-name-part></tp:taxon-name></italic> Fiori, 1914 (Sicily), <italic><tp:taxon-name><tp:taxon-name-part taxon-name-part-type="genus" reg="Lomechusoides">L.</tp:taxon-name-part> <tp:taxon-name-part taxon-name-part-type="species" reg="teres">teres</tp:taxon-name-part></tp:taxon-name></italic> (Caucasus), <italic><tp:taxon-name><tp:taxon-name-part taxon-name-part-type="genus" reg="Lomechusoides">L.</tp:taxon-name-part> <tp:taxon-name-part taxon-name-part-type="species" reg="dudkorum">dudkorum</tp:taxon-name-part></tp:taxon-name></italic> Jászay, Hlaváč &amp; Baňař, 2023 (Urals and eastwards) and <italic><tp:taxon-name><tp:taxon-name-part taxon-name-part-type="genus" reg="Lomechusoides">L.</tp:taxon-name-part> <tp:taxon-name-part taxon-name-part-type="species" reg="richteri">richteri</tp:taxon-name-part></tp:taxon-name></italic> Jászay, Hlaváč &amp; Baňař, 2023 (Saratovsk, Volga). None of these species share pronotum shape with <italic><tp:taxon-name><tp:taxon-name-part taxon-name-part-type="genus" reg="Lomechusoides">L.</tp:taxon-name-part> <tp:taxon-name-part taxon-name-part-type="species" reg="umbrosus">umbrosus</tp:taxon-name-part></tp:taxon-name></italic> sp. nov., and few overlap in range (<xref ref-type="bibr" rid="B13">Jászay et al. 2023</xref>). The Italian <italic><tp:taxon-name><tp:taxon-name-part taxon-name-part-type="genus" reg="Lomechusoides">L.</tp:taxon-name-part> <tp:taxon-name-part taxon-name-part-type="species" reg="folgaricus">folgaricus</tp:taxon-name-part></tp:taxon-name></italic> and <italic><tp:taxon-name><tp:taxon-name-part taxon-name-part-type="genus" reg="Lomechusoides">L.</tp:taxon-name-part> <tp:taxon-name-part taxon-name-part-type="species" reg="rossii">rossii</tp:taxon-name-part></tp:taxon-name></italic> share with <italic><tp:taxon-name><tp:taxon-name-part taxon-name-part-type="genus" reg="Lomechusoides">L.</tp:taxon-name-part> <tp:taxon-name-part taxon-name-part-type="species" reg="umbrosus">umbrosus</tp:taxon-name-part></tp:taxon-name></italic> sp. nov. a glossy pronotal disc with very limited microsculpture but have either very weakly defined tubercles or entirely lack them. In <italic><tp:taxon-name><tp:taxon-name-part taxon-name-part-type="genus" reg="Lomechusoides">L.</tp:taxon-name-part> <tp:taxon-name-part taxon-name-part-type="species" reg="umbrosus">umbrosus</tp:taxon-name-part></tp:taxon-name></italic> sp. nov., they are very well defined.</p></tp:treatment-sec><tp:treatment-sec sec-type="Northern European species"><title>Northern European species.</title><p>In the Nordic Countries, <italic><tp:taxon-name><tp:taxon-name-part taxon-name-part-type="genus" reg="Lomechusoides">L.</tp:taxon-name-part> <tp:taxon-name-part taxon-name-part-type="species" reg="strumosus">strumosus</tp:taxon-name-part></tp:taxon-name></italic> (Figs <xref ref-type="fig" rid="F2">2A</xref>, <xref ref-type="fig" rid="F2">2C</xref>, <xref ref-type="fig" rid="F2">2E</xref>, <xref ref-type="fig" rid="F2">2F</xref>, <xref ref-type="fig" rid="F2">2I</xref>, <xref ref-type="fig" rid="F2">2K</xref>, <xref ref-type="fig" rid="F7">7A</xref>) and <italic><tp:taxon-name><tp:taxon-name-part taxon-name-part-type="genus" reg="Lomechusoides">L.</tp:taxon-name-part> <tp:taxon-name-part taxon-name-part-type="species" reg="wellenii">wellenii</tp:taxon-name-part></tp:taxon-name></italic> (Fig. <xref ref-type="fig" rid="F3">3B</xref>) of the <italic>strumosus</italic> complex, and <italic><tp:taxon-name><tp:taxon-name-part taxon-name-part-type="genus" reg="Lomechusoides">L.</tp:taxon-name-part> <tp:taxon-name-part taxon-name-part-type="species" reg="inflatus">inflatus</tp:taxon-name-part></tp:taxon-name></italic> (Fig. <xref ref-type="fig" rid="F3">3A</xref>) of the <italic>inflatus</italic> complex are the only other known representatives of the genus. <italic><tp:taxon-name><tp:taxon-name-part taxon-name-part-type="genus" reg="Lomechusoides">Lomechusoides</tp:taxon-name-part> <tp:taxon-name-part taxon-name-part-type="species" reg="umbrosus">umbrosus</tp:taxon-name-part></tp:taxon-name></italic> sp. nov. is a large species, equal in size to <italic><tp:taxon-name><tp:taxon-name-part taxon-name-part-type="genus" reg="Lomechusoides">L.</tp:taxon-name-part> <tp:taxon-name-part taxon-name-part-type="species" reg="strumosus">strumosus</tp:taxon-name-part></tp:taxon-name></italic>, whereas the other known species <italic><tp:taxon-name><tp:taxon-name-part taxon-name-part-type="genus" reg="Lomechusoides">L.</tp:taxon-name-part> <tp:taxon-name-part taxon-name-part-type="species" reg="wellenii">wellenii</tp:taxon-name-part></tp:taxon-name></italic> and <italic><tp:taxon-name><tp:taxon-name-part taxon-name-part-type="genus" reg="Lomechusoides">L.</tp:taxon-name-part> <tp:taxon-name-part taxon-name-part-type="species" reg="inflatus">inflatus</tp:taxon-name-part></tp:taxon-name></italic> are slightly smaller to much smaller, respectively. In general, <italic><tp:taxon-name><tp:taxon-name-part taxon-name-part-type="genus" reg="Lomechusoides">L.</tp:taxon-name-part> <tp:taxon-name-part taxon-name-part-type="species" reg="umbrosus">umbrosus</tp:taxon-name-part></tp:taxon-name></italic> sp. nov. has a much darker appearance than other Nordic <italic><tp:taxon-name><tp:taxon-name-part taxon-name-part-type="genus" reg="Lomechusoides">Lomechusoides</tp:taxon-name-part></tp:taxon-name></italic> species, with both tergites and sternites being predominantly black, each bearing a thin brown stripe at the posterior margins. This is very apparent in life, when the abdomen is held in an upright position when the beetle is at rest. The jet black, glossy sternites of <italic><tp:taxon-name><tp:taxon-name-part taxon-name-part-type="genus" reg="Lomechusoides">L.</tp:taxon-name-part> <tp:taxon-name-part taxon-name-part-type="species" reg="umbrosus">umbrosus</tp:taxon-name-part></tp:taxon-name></italic> sp. nov. (Fig. <xref ref-type="fig" rid="F7">7B</xref>) gives it a very different appearance than <italic><tp:taxon-name><tp:taxon-name-part taxon-name-part-type="genus" reg="Lomechusoides">L.</tp:taxon-name-part> <tp:taxon-name-part taxon-name-part-type="species" reg="strumosus">strumosus</tp:taxon-name-part></tp:taxon-name></italic>, who has a conspicuously vibrant deep red abdominal apex (Fig. <xref ref-type="fig" rid="F7">7A</xref>). This colour difference matches the general colour difference between their specific host ants, with <italic><tp:taxon-name><tp:taxon-name-part taxon-name-part-type="genus" reg="Formica">F.</tp:taxon-name-part> <tp:taxon-name-part taxon-name-part-type="species" reg="sanguinea">sanguinea</tp:taxon-name-part></tp:taxon-name></italic> being more brightly red than the darker <italic><tp:taxon-name><tp:taxon-name-part taxon-name-part-type="genus" reg="Formica">F.</tp:taxon-name-part> <tp:taxon-name-part taxon-name-part-type="species" reg="rufa">rufa</tp:taxon-name-part></tp:taxon-name></italic> group. On museum specimens the colour difference is often less clear than on living specimens, and colour characteristics should always be used together with morphological characteristics.</p><fig id="F7" position="float" orientation="portrait"><object-id xmlns:xlink="http://www.w3.org/1999/xlink" content-type="doi" xlink:type="simple">10.3897/zookeys.1275.182781.figure7</object-id><object-id xmlns:xlink="http://www.w3.org/1999/xlink" content-type="arpha" xlink:type="simple">732CF0CF-EA06-56A9-B590-D7860B9514B2</object-id><label>Figure 7.</label><caption><p>Typical resting posture of <italic><tp:taxon-name><tp:taxon-name-part taxon-name-part-type="genus" reg="Lomechusoides">Lomechusoides</tp:taxon-name-part></tp:taxon-name></italic>. <bold>A</bold>. <italic><tp:taxon-name><tp:taxon-name-part taxon-name-part-type="genus" reg="Lomechusoides">Lomechusoides</tp:taxon-name-part> <tp:taxon-name-part taxon-name-part-type="species" reg="strumosus">strumosus</tp:taxon-name-part></tp:taxon-name></italic>. With <italic><tp:taxon-name><tp:taxon-name-part taxon-name-part-type="genus" reg="Formica">Formica</tp:taxon-name-part> <tp:taxon-name-part taxon-name-part-type="species" reg="sanguinea">sanguinea</tp:taxon-name-part></tp:taxon-name></italic>, Nørlund Plantage, Denmark, 24 March 2025; <bold>B</bold>. <italic><tp:taxon-name><tp:taxon-name-part taxon-name-part-type="genus" reg="Lomechusoides">Lomechusoides</tp:taxon-name-part> <tp:taxon-name-part taxon-name-part-type="species" reg="umbrosus">umbrosus</tp:taxon-name-part></tp:taxon-name></italic> sp. nov. (holotype). With <italic><tp:taxon-name><tp:taxon-name-part taxon-name-part-type="genus" reg="Formica">F.</tp:taxon-name-part> <tp:taxon-name-part taxon-name-part-type="species" reg="polyctena">polyctena</tp:taxon-name-part></tp:taxon-name></italic>, Hammarskog, Sweden, 20 September 2023. The two species are easily identified from photos of live animals by the stark difference in pronotum shape and glossiness, head colour, and abdomen colour.</p></caption><graphic xmlns:xlink="http://www.w3.org/1999/xlink" xlink:href="zookeys-1275-229_article-182781__-g007.jpg" id="oo_1573701.jpg" position="float" orientation="portrait" xlink:type="simple"><uri content-type="original_file" xlink:type="simple">https://binary.pensoft.net/fig/1573701</uri></graphic></fig><p>Among Nordic members of the genus, the spermatheca of <italic><tp:taxon-name><tp:taxon-name-part taxon-name-part-type="genus" reg="Lomechusoides">L.</tp:taxon-name-part> <tp:taxon-name-part taxon-name-part-type="species" reg="umbrosus">umbrosus</tp:taxon-name-part></tp:taxon-name></italic> sp. nov. is unique in its apical and basal parts being approximately equal in length (basal part 0.88–1.08 × the length of apical part) (Fig. <xref ref-type="fig" rid="F4">4F</xref>), where the basal part is significantly longer than the apical part in <italic><tp:taxon-name><tp:taxon-name-part taxon-name-part-type="genus" reg="Lomechusoides">L.</tp:taxon-name-part> <tp:taxon-name-part taxon-name-part-type="species" reg="strumosus">strumosus</tp:taxon-name-part></tp:taxon-name></italic> (Fig. <xref ref-type="fig" rid="F4">4E</xref>), and significantly shorter in <italic><tp:taxon-name><tp:taxon-name-part taxon-name-part-type="genus" reg="Lomechusoides">L.</tp:taxon-name-part> <tp:taxon-name-part taxon-name-part-type="species" reg="wellenii">wellenii</tp:taxon-name-part></tp:taxon-name></italic> and <italic><tp:taxon-name><tp:taxon-name-part taxon-name-part-type="genus" reg="Lomechusoides">L.</tp:taxon-name-part> <tp:taxon-name-part taxon-name-part-type="species" reg="inflatus">inflatus</tp:taxon-name-part></tp:taxon-name></italic>. The spermatheca is usually also darker than in <italic><tp:taxon-name><tp:taxon-name-part taxon-name-part-type="genus" reg="Lomechusoides">L.</tp:taxon-name-part> <tp:taxon-name-part taxon-name-part-type="species" reg="strumosus">strumosus</tp:taxon-name-part></tp:taxon-name></italic>, which is especially apparent in the basal part.</p></tp:treatment-sec><tp:treatment-sec sec-type="Comparative material examined"><title>Comparative material examined.</title><p><bold><italic><tp:taxon-name><tp:taxon-name-part taxon-name-part-type="genus" reg="Lomechusoides">Lomechusoides</tp:taxon-name-part> <tp:taxon-name-part taxon-name-part-type="species" reg="strumosus">strumosus</tp:taxon-name-part></tp:taxon-name></italic>: Austria</bold> • 1♀; Hainburger Berge; <named-content xmlns:xlink="http://www.w3.org/1999/xlink" content-type="dwc:verbatimCoordinates" xlink:type="simple">48.13, 16.93</named-content>; leg. Scheerpeltz; <abbrev xmlns:xlink="http://www.w3.org/1999/xlink" content-type="institution" xlink:title="Universität von Hamburg, Museum der Natur Hamburg, Hamburg, Germany" xlink:type="simple">ZMUH</abbrev> • 3♂♂, 5♀♀; Linz; <named-content xmlns:xlink="http://www.w3.org/1999/xlink" content-type="dwc:verbatimCoordinates" xlink:type="simple">48.29, 14.31</named-content>; 29.III.1913; leg. J. Kloiber; <named-content xmlns:xlink="http://www.w3.org/1999/xlink" content-type="dwc:institutional_code" xlink:title="Naturhistorisches Museum Wien" xlink:href="https://scientific-collections.gbif.org/institution/37a95137-fb12-4e75-b35c-ffc6e5af94f9" xlink:type="simple">NHMW</named-content> • 2♂♂, 2♀♀; Marzer Kogel, n. Marz-Rohrbach; <named-content xmlns:xlink="http://www.w3.org/1999/xlink" content-type="dwc:verbatimCoordinates" xlink:type="simple">47.72, 16.45</named-content>; I.IV.1926, leg. Scheerpeltz; <named-content xmlns:xlink="http://www.w3.org/1999/xlink" content-type="dwc:institutional_code" xlink:title="Naturhistorisches Museum Wien" xlink:href="https://scientific-collections.gbif.org/institution/37a95137-fb12-4e75-b35c-ffc6e5af94f9" xlink:type="simple">NHMW</named-content> [Pinned host: <italic><tp:taxon-name><tp:taxon-name-part taxon-name-part-type="genus" reg="Formica">Formica</tp:taxon-name-part> <tp:taxon-name-part taxon-name-part-type="species" reg="sanguinea">sanguinea</tp:taxon-name-part></tp:taxon-name></italic>] • 5♂♂, 2♀♀; n. Graz; <named-content xmlns:xlink="http://www.w3.org/1999/xlink" content-type="dwc:verbatimCoordinates" xlink:type="simple">47.07, 15.44</named-content>; leg. Scheerpeltz; <named-content xmlns:xlink="http://www.w3.org/1999/xlink" content-type="dwc:institutional_code" xlink:title="Naturhistorisches Museum Wien" xlink:href="https://scientific-collections.gbif.org/institution/37a95137-fb12-4e75-b35c-ffc6e5af94f9" xlink:type="simple">NHMW</named-content> • 4♂♂, 6♀♀; Rekawinkel n. Vienna; <named-content xmlns:xlink="http://www.w3.org/1999/xlink" content-type="dwc:verbatimCoordinates" xlink:type="simple">48.18, 16.03</named-content>; leg. Scheerpeltz; <named-content xmlns:xlink="http://www.w3.org/1999/xlink" content-type="dwc:institutional_code" xlink:title="Naturhistorisches Museum Wien" xlink:href="https://scientific-collections.gbif.org/institution/37a95137-fb12-4e75-b35c-ffc6e5af94f9" xlink:type="simple">NHMW</named-content> [Pinned host: <italic><tp:taxon-name><tp:taxon-name-part taxon-name-part-type="genus" reg="Formica">Formica</tp:taxon-name-part> <tp:taxon-name-part taxon-name-part-type="species" reg="sanguinea">sanguinea</tp:taxon-name-part></tp:taxon-name></italic>]. <bold>Bosnia and Herzegovina</bold> • 1♀; Nevesinje; <named-content xmlns:xlink="http://www.w3.org/1999/xlink" content-type="dwc:verbatimCoordinates" xlink:type="simple">43.26, 18.11</named-content>; leg. Schuster; <named-content xmlns:xlink="http://www.w3.org/1999/xlink" content-type="dwc:institutional_code" xlink:title="Naturhistorisches Museum Wien" xlink:href="https://scientific-collections.gbif.org/institution/37a95137-fb12-4e75-b35c-ffc6e5af94f9" xlink:type="simple">NHMW</named-content>. <bold>Czechia</bold> • 5♂♂, 4♀♀; Hannsdorf [Hanušovice]; <named-content xmlns:xlink="http://www.w3.org/1999/xlink" content-type="dwc:verbatimCoordinates" xlink:type="simple">50.07, 16.93</named-content>; leg. V. Zoufal; <named-content xmlns:xlink="http://www.w3.org/1999/xlink" content-type="dwc:institutional_code" xlink:title="Naturhistorisches Museum Wien" xlink:href="https://scientific-collections.gbif.org/institution/37a95137-fb12-4e75-b35c-ffc6e5af94f9" xlink:type="simple">NHMW</named-content> • 2♀♀; Jíloviště; <named-content xmlns:xlink="http://www.w3.org/1999/xlink" content-type="dwc:verbatimCoordinates" xlink:type="simple">49.93, 14.34</named-content>; 24.IV.1910; leg. K. Klenka; <named-content xmlns:xlink="http://www.w3.org/1999/xlink" content-type="dwc:institutional_code" xlink:title="Staatliches Museum für Naturkunde Stuttgart" xlink:href="https://scientific-collections.gbif.org/institution/57246550-fc3c-4056-a59b-5688a10274bd" xlink:type="simple">SMNS</named-content> • 2♂♂, 5♀♀; Písecké Hory; <named-content xmlns:xlink="http://www.w3.org/1999/xlink" content-type="dwc:verbatimCoordinates" xlink:type="simple">49.28, 14.23</named-content>; 1917; leg. Scheerpeltz; <named-content xmlns:xlink="http://www.w3.org/1999/xlink" content-type="dwc:institutional_code" xlink:title="Naturhistorisches Museum Wien" xlink:href="https://scientific-collections.gbif.org/institution/37a95137-fb12-4e75-b35c-ffc6e5af94f9" xlink:type="simple">NHMW</named-content> [Pinned host: <italic><tp:taxon-name><tp:taxon-name-part taxon-name-part-type="genus" reg="Formica">Formica</tp:taxon-name-part> <tp:taxon-name-part taxon-name-part-type="species" reg="sanguinea">sanguinea</tp:taxon-name-part></tp:taxon-name></italic>] • 1♀, 1♂; Pollauer Berge [Vrchy Pálavské]; <named-content xmlns:xlink="http://www.w3.org/1999/xlink" content-type="dwc:verbatimCoordinates" xlink:type="simple">48.86, 16.64</named-content>; 18.–19.IV.1924; leg. Scheerpeltz; <named-content xmlns:xlink="http://www.w3.org/1999/xlink" content-type="dwc:institutional_code" xlink:title="Naturhistorisches Museum Wien" xlink:href="https://scientific-collections.gbif.org/institution/37a95137-fb12-4e75-b35c-ffc6e5af94f9" xlink:type="simple">NHMW</named-content> [Pinned host: <italic><tp:taxon-name><tp:taxon-name-part taxon-name-part-type="genus" reg="Formica">Formica</tp:taxon-name-part> <tp:taxon-name-part taxon-name-part-type="species" reg="sanguinea">sanguinea</tp:taxon-name-part></tp:taxon-name></italic>] • 1♂; Příbram; <named-content xmlns:xlink="http://www.w3.org/1999/xlink" content-type="dwc:verbatimCoordinates" xlink:type="simple">49.67, 13.99</named-content>; leg. J. Roubal; <named-content xmlns:xlink="http://www.w3.org/1999/xlink" content-type="dwc:institutional_code" xlink:title="Naturhistorisches Museum Wien" xlink:href="https://scientific-collections.gbif.org/institution/37a95137-fb12-4e75-b35c-ffc6e5af94f9" xlink:type="simple">NHMW</named-content> • 1 ex.; Tabor; <named-content xmlns:xlink="http://www.w3.org/1999/xlink" content-type="dwc:verbatimCoordinates" xlink:type="simple">49.41, 14.68</named-content>; leg. Luse; <named-content xmlns:xlink="http://www.w3.org/1999/xlink" content-type="dwc:institutional_code" xlink:title="Naturhistorisches Museum Wien" xlink:href="https://scientific-collections.gbif.org/institution/37a95137-fb12-4e75-b35c-ffc6e5af94f9" xlink:type="simple">NHMW</named-content> • 4 ex.; Zvole n. Prague; <named-content xmlns:xlink="http://www.w3.org/1999/xlink" content-type="dwc:verbatimCoordinates" xlink:type="simple">49.93, 14.42</named-content>; leg. Skalitzky; <named-content xmlns:xlink="http://www.w3.org/1999/xlink" content-type="dwc:institutional_code" xlink:title="Naturhistorisches Museum Wien" xlink:href="https://scientific-collections.gbif.org/institution/37a95137-fb12-4e75-b35c-ffc6e5af94f9" xlink:type="simple">NHMW</named-content>. <bold>Denmark</bold> • 2♂♂, 1♀; Feldborg Nørreskov; <named-content xmlns:xlink="http://www.w3.org/1999/xlink" content-type="dwc:verbatimCoordinates" xlink:type="simple">56.36, 8.94</named-content>; 22.IV.2025; leg. H. Kjærby; w. <italic><tp:taxon-name><tp:taxon-name-part taxon-name-part-type="genus" reg="Formica">Formica</tp:taxon-name-part> <tp:taxon-name-part taxon-name-part-type="species" reg="sanguinea">sanguinea</tp:taxon-name-part></tp:taxon-name></italic>; <abbrev xmlns:xlink="http://www.w3.org/1999/xlink" xlink:title="private collection of Hjalte Kjærby, Aarhus, Denmark" xlink:type="simple">cKjær</abbrev> • 1♀; Gludsted Plantage; <named-content xmlns:xlink="http://www.w3.org/1999/xlink" content-type="dwc:verbatimCoordinates" xlink:type="simple">56.08, 9.36</named-content>; 8.V.2024; leg. H. Kjærby; w. <italic><tp:taxon-name><tp:taxon-name-part taxon-name-part-type="genus" reg="Formica">Formica</tp:taxon-name-part> <tp:taxon-name-part taxon-name-part-type="species" reg="sanguinea">sanguinea</tp:taxon-name-part></tp:taxon-name></italic>; <abbrev xmlns:xlink="http://www.w3.org/1999/xlink" xlink:title="private collection of Hjalte Kjærby, Aarhus, Denmark" xlink:type="simple">cKjær</abbrev> • 2♂♂, 2♀♀; Hønning Plantage; <named-content xmlns:xlink="http://www.w3.org/1999/xlink" content-type="dwc:verbatimCoordinates" xlink:type="simple">55.18, 8.95</named-content>; 11.V.2025; leg. H. Kjærby; w. <italic><tp:taxon-name><tp:taxon-name-part taxon-name-part-type="genus" reg="Formica">Formica</tp:taxon-name-part> <tp:taxon-name-part taxon-name-part-type="species" reg="sanguinea">sanguinea</tp:taxon-name-part></tp:taxon-name></italic>; <abbrev xmlns:xlink="http://www.w3.org/1999/xlink" xlink:title="private collection of Hjalte Kjærby, Aarhus, Denmark" xlink:type="simple">cKjær</abbrev> • 1♀; Høstemark Skov; <named-content xmlns:xlink="http://www.w3.org/1999/xlink" content-type="dwc:verbatimCoordinates" xlink:type="simple">56.93, 10.22</named-content>; 17.VIII.2020; leg. H. Kjærby; w. <italic><tp:taxon-name><tp:taxon-name-part taxon-name-part-type="genus" reg="Formica">Formica</tp:taxon-name-part> <tp:taxon-name-part taxon-name-part-type="species" reg="sanguinea">sanguinea</tp:taxon-name-part></tp:taxon-name></italic>; <abbrev xmlns:xlink="http://www.w3.org/1999/xlink" xlink:title="private collection of Hjalte Kjærby, Aarhus, Denmark" xlink:type="simple">cKjær</abbrev> • 2♂♂, 4♀♀; Kompedal Plantage; <named-content xmlns:xlink="http://www.w3.org/1999/xlink" content-type="dwc:verbatimCoordinates" xlink:type="simple">56.23, 9.26</named-content>; 9.IV.2025; leg. H. Kjærby; w. <italic><tp:taxon-name><tp:taxon-name-part taxon-name-part-type="genus" reg="Formica">Formica</tp:taxon-name-part> <tp:taxon-name-part taxon-name-part-type="species" reg="sanguinea">sanguinea</tp:taxon-name-part></tp:taxon-name></italic>; <abbrev xmlns:xlink="http://www.w3.org/1999/xlink" xlink:title="private collection of Hjalte Kjærby, Aarhus, Denmark" xlink:type="simple">cKjær</abbrev> • 1♀; Melby Overdrev; <named-content xmlns:xlink="http://www.w3.org/1999/xlink" content-type="dwc:verbatimCoordinates" xlink:type="simple">56.01, 11.99</named-content>; 27.V.2025; leg. H. Kjærby; w. <italic><tp:taxon-name><tp:taxon-name-part taxon-name-part-type="genus" reg="Formica">Formica</tp:taxon-name-part> <tp:taxon-name-part taxon-name-part-type="species" reg="sanguinea">sanguinea</tp:taxon-name-part></tp:taxon-name></italic>; <abbrev xmlns:xlink="http://www.w3.org/1999/xlink" xlink:title="private collection of Ole Martin, Denmark" xlink:type="simple">cMart</abbrev> • 1♂; Nørlund Plantage; <named-content xmlns:xlink="http://www.w3.org/1999/xlink" content-type="dwc:verbatimCoordinates" xlink:type="simple">56.05, 9.21</named-content>; 24.III.2025; leg. H. Kjærby; w. <italic><tp:taxon-name><tp:taxon-name-part taxon-name-part-type="genus" reg="Formica">Formica</tp:taxon-name-part> <tp:taxon-name-part taxon-name-part-type="species" reg="sanguinea">sanguinea</tp:taxon-name-part></tp:taxon-name></italic>; <abbrev xmlns:xlink="http://www.w3.org/1999/xlink" xlink:title="private collection of Hjalte Kjærby, Aarhus, Denmark" xlink:type="simple">cKjær</abbrev> • 2♂♂; Nørlund Plantage; <named-content xmlns:xlink="http://www.w3.org/1999/xlink" content-type="dwc:verbatimCoordinates" xlink:type="simple">56.05, 9.21</named-content>; 3.IV.2025; leg. H. Kjærby; w. <italic><tp:taxon-name><tp:taxon-name-part taxon-name-part-type="genus" reg="Formica">Formica</tp:taxon-name-part> <tp:taxon-name-part taxon-name-part-type="species" reg="sanguinea">sanguinea</tp:taxon-name-part></tp:taxon-name></italic>; <abbrev xmlns:xlink="http://www.w3.org/1999/xlink" xlink:title="private collection of Hjalte Kjærby, Aarhus, Denmark" xlink:type="simple">cKjær</abbrev> • 1♂; Store Hjøllund Plantage; <named-content xmlns:xlink="http://www.w3.org/1999/xlink" content-type="dwc:verbatimCoordinates" xlink:type="simple">56.05, 9.37</named-content>; 17.VIII.2021; leg. H. Kjærby; w. <italic><tp:taxon-name><tp:taxon-name-part taxon-name-part-type="genus" reg="Formica">Formica</tp:taxon-name-part> <tp:taxon-name-part taxon-name-part-type="species" reg="sanguinea">sanguinea</tp:taxon-name-part></tp:taxon-name></italic>; <abbrev xmlns:xlink="http://www.w3.org/1999/xlink" xlink:title="private collection of Hjalte Kjærby, Aarhus, Denmark" xlink:type="simple">cKjær</abbrev> • 1♂, 1♀; Store Hjøllund Plantage; <named-content xmlns:xlink="http://www.w3.org/1999/xlink" content-type="dwc:verbatimCoordinates" xlink:type="simple">56.05, 9.37</named-content>; 18.IV.2024; leg. H. Kjærby; w. <italic><tp:taxon-name><tp:taxon-name-part taxon-name-part-type="genus" reg="Formica">Formica</tp:taxon-name-part> <tp:taxon-name-part taxon-name-part-type="species" reg="sanguinea">sanguinea</tp:taxon-name-part></tp:taxon-name></italic>; <abbrev xmlns:xlink="http://www.w3.org/1999/xlink" xlink:title="private collection of Hjalte Kjærby, Aarhus, Denmark" xlink:type="simple">cKjær</abbrev> • 1♀; Store Hjøllund Plantage, <named-content xmlns:xlink="http://www.w3.org/1999/xlink" content-type="dwc:verbatimCoordinates" xlink:type="simple">56.05, 9.37</named-content>, 21.III.2024, leg. H. Kjærby, w. <italic><tp:taxon-name><tp:taxon-name-part taxon-name-part-type="genus" reg="Formica">Formica</tp:taxon-name-part> <tp:taxon-name-part taxon-name-part-type="species" reg="sanguinea">sanguinea</tp:taxon-name-part></tp:taxon-name></italic>; <abbrev xmlns:xlink="http://www.w3.org/1999/xlink" xlink:title="private collection of Hjalte Kjærby, Aarhus, Denmark" xlink:type="simple">cKjær</abbrev> • 3♀♀; Store Hjøllund Plantage; <named-content xmlns:xlink="http://www.w3.org/1999/xlink" content-type="dwc:verbatimCoordinates" xlink:type="simple">56.05, 9.37</named-content>; 7.IV.2024; leg. H. Kjærby; <italic><tp:taxon-name><tp:taxon-name-part taxon-name-part-type="genus" reg="Formica">Formica</tp:taxon-name-part> <tp:taxon-name-part taxon-name-part-type="species" reg="sanguinea">sanguinea</tp:taxon-name-part></tp:taxon-name></italic>; <abbrev xmlns:xlink="http://www.w3.org/1999/xlink" xlink:title="private collection of Hjalte Kjærby, Aarhus, Denmark" xlink:type="simple">cKjær</abbrev> • 1♀; Store Hjøllund Plantage; <named-content xmlns:xlink="http://www.w3.org/1999/xlink" content-type="dwc:verbatimCoordinates" xlink:type="simple">56.05, 9.37</named-content>; 11.VI.2024; leg. H. Kjærby; <italic><tp:taxon-name><tp:taxon-name-part taxon-name-part-type="genus" reg="Formica">Formica</tp:taxon-name-part> <tp:taxon-name-part taxon-name-part-type="species" reg="sanguinea">sanguinea</tp:taxon-name-part></tp:taxon-name></italic>; <abbrev xmlns:xlink="http://www.w3.org/1999/xlink" xlink:title="private collection of Hjalte Kjærby, Aarhus, Denmark" xlink:type="simple">cKjær</abbrev> • 1♀; Tingskov; <named-content xmlns:xlink="http://www.w3.org/1999/xlink" content-type="dwc:verbatimCoordinates" xlink:type="simple">57.08, 9.42</named-content>; 22.IV.2023; leg. H. Kjærby; <italic><tp:taxon-name><tp:taxon-name-part taxon-name-part-type="genus" reg="Formica">Formica</tp:taxon-name-part> <tp:taxon-name-part taxon-name-part-type="species" reg="sanguinea">sanguinea</tp:taxon-name-part></tp:taxon-name></italic>; <abbrev xmlns:xlink="http://www.w3.org/1999/xlink" xlink:title="private collection of Hjalte Kjærby, Aarhus, Denmark" xlink:type="simple">cKjær</abbrev> • 1♂, 6♀♀; Tisvilde; <named-content xmlns:xlink="http://www.w3.org/1999/xlink" content-type="dwc:verbatimCoordinates" xlink:type="simple">56.05, 12.06</named-content>; 31.V.1908; leg. Rye; <named-content xmlns:xlink="http://www.w3.org/1999/xlink" content-type="dwc:institutional_code" xlink:title="Natural History Museum, Aarhus Denmark" xlink:href="https://scientific-collections.gbif.org/institution/59f46093-8fae-47f3-a9ef-e5fd1d38e4fe" xlink:type="simple">NHMA</named-content>. <bold>Estonia</bold> • 1♀ Kõrkküla; <named-content xmlns:xlink="http://www.w3.org/1999/xlink" content-type="dwc:verbatimCoordinates" xlink:type="simple">58.15, 22.37</named-content>; 25.IV.–6.VI.2023; forest cut area window trap on aspen stand; <abbrev xmlns:xlink="http://www.w3.org/1999/xlink" xlink:title="Estonian Museum of Natural History – Zoological collections, Tallinn, Estonia" xlink:type="simple">TAMZ</abbrev> • 1♂; Aegviidu Pillapalu; <named-content xmlns:xlink="http://www.w3.org/1999/xlink" content-type="dwc:verbatimCoordinates" xlink:type="simple">59.28, 25.61</named-content>; 25.V.1994; <abbrev xmlns:xlink="http://www.w3.org/1999/xlink" xlink:title="Estonian Museum of Natural History – Zoological collections, Tallinn, Estonia" xlink:type="simple">TAMZ</abbrev>. <bold>Finland</bold> • 1♂; Helsinge [Helsinki]; <named-content xmlns:xlink="http://www.w3.org/1999/xlink" content-type="dwc:verbatimCoordinates" xlink:type="simple">60.23, 24.99</named-content>; leg. Karvonen; <abbrev xmlns:xlink="http://www.w3.org/1999/xlink" xlink:title="Lund University Biological Museum – Zoological collections, Lund, Sweden" xlink:type="simple">MZLU</abbrev> • 1♂; Helsingfors; <named-content xmlns:xlink="http://www.w3.org/1999/xlink" content-type="dwc:verbatimCoordinates" xlink:type="simple">60.23, 24.99</named-content>; leg. O. Wellenius; <abbrev xmlns:xlink="http://www.w3.org/1999/xlink" xlink:title="Lund University Biological Museum – Zoological collections, Lund, Sweden" xlink:type="simple">MZLU</abbrev> • 1♀; Joutseno; <named-content xmlns:xlink="http://www.w3.org/1999/xlink" content-type="dwc:verbatimCoordinates" xlink:type="simple">61.12, 28.51</named-content>; leg. E. Thuneberg; <abbrev xmlns:xlink="http://www.w3.org/1999/xlink" xlink:title="Lund University Biological Museum – Zoological collections, Lund, Sweden" xlink:type="simple">MZLU</abbrev> • 1♂, 3♀♀; Nylandia, Helsinki; <named-content xmlns:xlink="http://www.w3.org/1999/xlink" content-type="dwc:verbatimCoordinates" xlink:type="simple">60.23, 24.99</named-content>; 24.IV.1919; leg. Karvonen; <abbrev xmlns:xlink="http://www.w3.org/1999/xlink" content-type="institution" xlink:title="Zoological Museum of Oulu University, Oulu, Finland" xlink:type="simple">ZMUO</abbrev> • 1♀; Pirkkala; <named-content xmlns:xlink="http://www.w3.org/1999/xlink" content-type="dwc:verbatimCoordinates" xlink:type="simple">61.46, 23.64</named-content>; leg. Grönblom; <abbrev xmlns:xlink="http://www.w3.org/1999/xlink" xlink:title="Lund University Biological Museum – Zoological collections, Lund, Sweden" xlink:type="simple">MZLU</abbrev> • 1♂, 2♀♀; Regio aboënsis, Raisio; <named-content xmlns:xlink="http://www.w3.org/1999/xlink" content-type="dwc:verbatimCoordinates" xlink:type="simple">60.48, 22.16</named-content>; 1940’s; leg. R. Linnavuori. <abbrev xmlns:xlink="http://www.w3.org/1999/xlink" content-type="institution" xlink:title="Zoological Museum of Oulu University, Oulu, Finland" xlink:type="simple">ZMUO</abbrev> • 1♂; Regio aboënsis, Rymättylä; <named-content xmlns:xlink="http://www.w3.org/1999/xlink" content-type="dwc:verbatimCoordinates" xlink:type="simple">60.37, 21.94</named-content>; 1940’s; leg. R. Linnavuori. <abbrev xmlns:xlink="http://www.w3.org/1999/xlink" content-type="institution" xlink:title="Zoological Museum of Oulu University, Oulu, Finland" xlink:type="simple">ZMUO</abbrev> • 1♂; Tampere; <named-content xmlns:xlink="http://www.w3.org/1999/xlink" content-type="dwc:verbatimCoordinates" xlink:type="simple">61.49, 23.76</named-content>; leg. Soyrinki; <abbrev xmlns:xlink="http://www.w3.org/1999/xlink" xlink:title="Lund University Biological Museum – Zoological collections, Lund, Sweden" xlink:type="simple">MZLU</abbrev> • 1♂, 1♀; Vehkalaliti; <named-content xmlns:xlink="http://www.w3.org/1999/xlink" content-type="dwc:verbatimCoordinates" xlink:type="simple">60.57, 27.14</named-content>; 2.VI.1962; leg. L. Tiensuu; <abbrev xmlns:xlink="http://www.w3.org/1999/xlink" xlink:title="Lund University Biological Museum – Zoological collections, Lund, Sweden" xlink:type="simple">MZLU</abbrev>. <bold>France</bold> • 1♀; Cote d’Or; <named-content xmlns:xlink="http://www.w3.org/1999/xlink" content-type="dwc:verbatimCoordinates" xlink:type="simple">47.50, 4.64</named-content>; leg. Rouget; <named-content xmlns:xlink="http://www.w3.org/1999/xlink" content-type="dwc:institutional_code" xlink:title="Staatliches Museum für Naturkunde Stuttgart" xlink:href="https://scientific-collections.gbif.org/institution/57246550-fc3c-4056-a59b-5688a10274bd" xlink:type="simple">SMNS</named-content> • 1♀; Hautes Pyrénées; <named-content xmlns:xlink="http://www.w3.org/1999/xlink" content-type="dwc:verbatimCoordinates" xlink:type="simple">42.99, 0.14</named-content>; leg. Pandellé; <named-content xmlns:xlink="http://www.w3.org/1999/xlink" content-type="dwc:institutional_code" xlink:title="Naturhistorisches Museum Wien" xlink:href="https://scientific-collections.gbif.org/institution/37a95137-fb12-4e75-b35c-ffc6e5af94f9" xlink:type="simple">NHMW</named-content>. <bold>Germany</bold> • 4♂♂, 4♀♀; Asselfingen; <named-content xmlns:xlink="http://www.w3.org/1999/xlink" content-type="dwc:verbatimCoordinates" xlink:type="simple">48.53, 10.19</named-content>; 13.V.1952; <named-content xmlns:xlink="http://www.w3.org/1999/xlink" content-type="dwc:institutional_code" xlink:title="Staatliches Museum für Naturkunde Stuttgart" xlink:href="https://scientific-collections.gbif.org/institution/57246550-fc3c-4056-a59b-5688a10274bd" xlink:type="simple">SMNS</named-content> • 1♀; Düsseldorf; <named-content xmlns:xlink="http://www.w3.org/1999/xlink" content-type="dwc:verbatimCoordinates" xlink:type="simple">51.22, 6.78</named-content>; leg. Dr. Friis; <named-content xmlns:xlink="http://www.w3.org/1999/xlink" content-type="dwc:institutional_code" xlink:title="Naturhistorisches Museum Wien" xlink:href="https://scientific-collections.gbif.org/institution/37a95137-fb12-4e75-b35c-ffc6e5af94f9" xlink:type="simple">NHMW</named-content> • 1♀; Eifel, 2 km ENE Schönecken; <named-content xmlns:xlink="http://www.w3.org/1999/xlink" content-type="dwc:verbatimCoordinates" xlink:type="simple">50.17, 6.49</named-content>; 7.IX.1991; leg. Schulz; Clearing in Pine Forest; <named-content xmlns:xlink="http://www.w3.org/1999/xlink" content-type="dwc:institutional_code" xlink:title="Naturhistorisches Museum Wien" xlink:href="https://scientific-collections.gbif.org/institution/37a95137-fb12-4e75-b35c-ffc6e5af94f9" xlink:type="simple">NHMW</named-content> • 1♀; Hannover, Helstorf Reiterheide; <named-content xmlns:xlink="http://www.w3.org/1999/xlink" content-type="dwc:verbatimCoordinates" xlink:type="simple">52.58, 9.61</named-content>; 30.V.1991; leg. V. Assing; <named-content xmlns:xlink="http://www.w3.org/1999/xlink" content-type="dwc:institutional_code" xlink:title="Naturhistorisches Museum Wien" xlink:href="https://scientific-collections.gbif.org/institution/37a95137-fb12-4e75-b35c-ffc6e5af94f9" xlink:type="simple">NHMW</named-content> • 1♂, 1♀; Kyffhauser; <named-content xmlns:xlink="http://www.w3.org/1999/xlink" content-type="dwc:verbatimCoordinates" xlink:type="simple">51.11, 11.08</named-content>; 2.V.1941; leg. Folwaczny; <named-content xmlns:xlink="http://www.w3.org/1999/xlink" content-type="dwc:institutional_code" xlink:title="Staatliches Museum für Naturkunde Stuttgart" xlink:href="https://scientific-collections.gbif.org/institution/57246550-fc3c-4056-a59b-5688a10274bd" xlink:type="simple">SMNS</named-content> • Peutenhausen; <named-content xmlns:xlink="http://www.w3.org/1999/xlink" content-type="dwc:verbatimCoordinates" xlink:type="simple">48.52, 11.23</named-content>; 23.III.1974; leg. R Papperitz; <named-content xmlns:xlink="http://www.w3.org/1999/xlink" content-type="dwc:institutional_code" xlink:title="Staatliches Museum für Naturkunde Stuttgart" xlink:href="https://scientific-collections.gbif.org/institution/57246550-fc3c-4056-a59b-5688a10274bd" xlink:type="simple">SMNS</named-content> • 2♂♂; Taubertal; <named-content xmlns:xlink="http://www.w3.org/1999/xlink" content-type="dwc:verbatimCoordinates" xlink:type="simple">49.69, 9.63</named-content>; 20.IV.1981; leg. R. Bickel; <named-content xmlns:xlink="http://www.w3.org/1999/xlink" content-type="dwc:institutional_code" xlink:title="Staatliches Museum für Naturkunde Stuttgart" xlink:href="https://scientific-collections.gbif.org/institution/57246550-fc3c-4056-a59b-5688a10274bd" xlink:type="simple">SMNS</named-content>. <bold>Greece</bold> • 1♂; Parnassus, <named-content xmlns:xlink="http://www.w3.org/1999/xlink" content-type="dwc:verbatimCoordinates" xlink:type="simple">38.55, 22.66</named-content>; <named-content xmlns:xlink="http://www.w3.org/1999/xlink" content-type="dwc:institutional_code" xlink:title="Naturhistorisches Museum Wien" xlink:href="https://scientific-collections.gbif.org/institution/37a95137-fb12-4e75-b35c-ffc6e5af94f9" xlink:type="simple">NHMW</named-content> [Pinned host: <italic><tp:taxon-name><tp:taxon-name-part taxon-name-part-type="genus" reg="Formica">Formica</tp:taxon-name-part> <tp:taxon-name-part taxon-name-part-type="species" reg="sanguinea">sanguinea</tp:taxon-name-part></tp:taxon-name></italic>]. <bold>Italy</bold> • 1♀; Val di Laux; <named-content xmlns:xlink="http://www.w3.org/1999/xlink" content-type="dwc:verbatimCoordinates" xlink:type="simple">45.04, 7.03</named-content>; 10.VI.1908; leg. Pinker; <named-content xmlns:xlink="http://www.w3.org/1999/xlink" content-type="dwc:institutional_code" xlink:title="Naturhistorisches Museum Wien" xlink:href="https://scientific-collections.gbif.org/institution/37a95137-fb12-4e75-b35c-ffc6e5af94f9" xlink:type="simple">NHMW</named-content> [Pinned host: <italic><tp:taxon-name><tp:taxon-name-part taxon-name-part-type="genus" reg="Formica">Formica</tp:taxon-name-part> <tp:taxon-name-part taxon-name-part-type="species" reg="sanguinea">sanguinea</tp:taxon-name-part></tp:taxon-name></italic>] • 1♀; Valle di Saviore; <named-content xmlns:xlink="http://www.w3.org/1999/xlink" content-type="dwc:verbatimCoordinates" xlink:type="simple">46.07, 10.43</named-content>; VII.1855; leg. Cadamuro; <named-content xmlns:xlink="http://www.w3.org/1999/xlink" content-type="dwc:institutional_code" xlink:title="Naturhistorisches Museum Wien" xlink:href="https://scientific-collections.gbif.org/institution/37a95137-fb12-4e75-b35c-ffc6e5af94f9" xlink:type="simple">NHMW</named-content>. <bold>Netherlands</bold> • 1♂, 1♀; Exaten; <named-content xmlns:xlink="http://www.w3.org/1999/xlink" content-type="dwc:verbatimCoordinates" xlink:type="simple">52.18, 6.41</named-content>; V.1890; leg. Wasmann; <named-content xmlns:xlink="http://www.w3.org/1999/xlink" content-type="dwc:institutional_code" xlink:title="Naturhistorisches Museum Wien" xlink:href="https://scientific-collections.gbif.org/institution/37a95137-fb12-4e75-b35c-ffc6e5af94f9" xlink:type="simple">NHMW</named-content> [Pinned host: <italic><tp:taxon-name><tp:taxon-name-part taxon-name-part-type="genus" reg="Formica">Formica</tp:taxon-name-part> <tp:taxon-name-part taxon-name-part-type="species" reg="sanguinea">sanguinea</tp:taxon-name-part></tp:taxon-name></italic>]. <bold>Norway</bold> • 1♀; Akershus, Vestby, Kroken; <named-content xmlns:xlink="http://www.w3.org/1999/xlink" content-type="dwc:verbatimCoordinates" xlink:type="simple">59.56, 10.67</named-content>; 9.V.1996; leg. S. Ligaard; <abbrev xmlns:xlink="http://www.w3.org/1999/xlink" xlink:title="private collection of Frode Ødegaard, Norway" xlink:type="simple">cØde</abbrev> • 1♀; Buskerud, Kongsberg; <named-content xmlns:xlink="http://www.w3.org/1999/xlink" content-type="dwc:verbatimCoordinates" xlink:type="simple">59.66, 9.65</named-content>; 22.IV.1990; leg. B. Sagvolden; <abbrev xmlns:xlink="http://www.w3.org/1999/xlink" xlink:title="private collection of Frode Ødegaard, Norway" xlink:type="simple">cØde</abbrev>• 1♀; Oppland, Nord fron Stordalsberge; <named-content xmlns:xlink="http://www.w3.org/1999/xlink" content-type="dwc:verbatimCoordinates" xlink:type="simple">61.58, 9.81</named-content>; 10.VII.1988; leg. O. Hanssen; In nest of <italic><tp:taxon-name><tp:taxon-name-part taxon-name-part-type="genus" reg="Formica">Formica</tp:taxon-name-part> <tp:taxon-name-part taxon-name-part-type="species" reg="sanguinea">sanguinea</tp:taxon-name-part></tp:taxon-name></italic> at the root of fallen birch; <abbrev xmlns:xlink="http://www.w3.org/1999/xlink" xlink:title="private collection of Oddvar Hanssen, Norway" xlink:type="simple">cHans</abbrev> • 1♂; Oppland, Nord fron Stordalsberge; <named-content xmlns:xlink="http://www.w3.org/1999/xlink" content-type="dwc:verbatimCoordinates" xlink:type="simple">61.61, 9.83</named-content>; 4.VI.–3.IV.1998; leg. F. Ødegaard; pitfall trap with <italic><tp:taxon-name><tp:taxon-name-part taxon-name-part-type="genus" reg="Formica">Formica</tp:taxon-name-part> <tp:taxon-name-part taxon-name-part-type="species" reg="sanguinea">sanguinea</tp:taxon-name-part></tp:taxon-name></italic>; <abbrev xmlns:xlink="http://www.w3.org/1999/xlink" xlink:title="private collection of Frode Ødegaard, Norway" xlink:type="simple">cØde</abbrev> • 1♂; Oslo, Sogn; <named-content xmlns:xlink="http://www.w3.org/1999/xlink" content-type="dwc:verbatimCoordinates" xlink:type="simple">59.95, 10.74</named-content>; 15.V.1961; leg. J. Andersen; <abbrev xmlns:xlink="http://www.w3.org/1999/xlink" content-type="institution" xlink:title="Norges Arktiske Universitetsmuseum, Tromsø, Norway" xlink:type="simple">UiT</abbrev>. <bold>Russia</bold> • 1♀; Demidov distr., near Nikitenki; <named-content xmlns:xlink="http://www.w3.org/1999/xlink" content-type="dwc:verbatimCoordinates" xlink:type="simple">55.49, 31.78</named-content>; 22.–26.VII.2015; leg. O. Semionenkov; near a dead birch with <italic><tp:taxon-name><tp:taxon-name-part taxon-name-part-type="genus" reg="Formica">Formica</tp:taxon-name-part> <tp:taxon-name-part taxon-name-part-type="species" reg="sanguinea">sanguinea</tp:taxon-name-part></tp:taxon-name></italic>; <abbrev xmlns:xlink="http://www.w3.org/1999/xlink" xlink:title="private collection of Oleg Semionenkov, Smolensk, Russia" xlink:type="simple">cSem</abbrev> • 1♀; Demidov distr., near Poboistche, SW part of “Kolpitski Mokh”; <named-content xmlns:xlink="http://www.w3.org/1999/xlink" content-type="dwc:verbatimCoordinates" xlink:type="simple">55.46, 31.63</named-content>; 1.–5.VII.2017; leg. O. Semionenkov; in nest of <italic><tp:taxon-name><tp:taxon-name-part taxon-name-part-type="genus" reg="Formica">Formica</tp:taxon-name-part> <tp:taxon-name-part taxon-name-part-type="species" reg="uralensis">uralensis</tp:taxon-name-part></tp:taxon-name></italic>, oligotrophic moor; <abbrev xmlns:xlink="http://www.w3.org/1999/xlink" xlink:title="private collection of Oleg Semionenkov, Smolensk, Russia" xlink:type="simple">cSem</abbrev> • 1♀; Ulyanovo Distr., “Kaluzhskiye Zaseki” Nature Reserve, Novaya Dyeryevnya; <named-content xmlns:xlink="http://www.w3.org/1999/xlink" content-type="dwc:verbatimCoordinates" xlink:type="simple">53.59, 35.80</named-content>; 10.–20.VI.2009; leg. S. Alekseev; window trap on a willow; <abbrev xmlns:xlink="http://www.w3.org/1999/xlink" xlink:title="private collection of Oleg Semionenkov, Smolensk, Russia" xlink:type="simple">cSem</abbrev> • 1♀; Vladimir area, Meshchera National Park, near Tasino; <named-content xmlns:xlink="http://www.w3.org/1999/xlink" content-type="dwc:verbatimCoordinates" xlink:type="simple">55.52, 40.19</named-content>; 13.VI.2008; leg. V.B. Semenov; <abbrev xmlns:xlink="http://www.w3.org/1999/xlink" xlink:title="private collection of Oleg Semionenkov, Smolensk, Russia" xlink:type="simple">cSem</abbrev>. <bold>Slovakia</bold> • 3♂♂, 4♀♀; Nyitra County; <named-content xmlns:xlink="http://www.w3.org/1999/xlink" content-type="dwc:verbatimCoordinates" xlink:type="simple">48.31, 18.08</named-content>; leg. H. Raffenberg; <named-content xmlns:xlink="http://www.w3.org/1999/xlink" content-type="dwc:institutional_code" xlink:title="Naturhistorisches Museum Wien" xlink:href="https://scientific-collections.gbif.org/institution/37a95137-fb12-4e75-b35c-ffc6e5af94f9" xlink:type="simple">NHMW</named-content>. <bold>Sweden</bold> • 1♀; Dalarna, St. Kopparberg; <named-content xmlns:xlink="http://www.w3.org/1999/xlink" content-type="dwc:verbatimCoordinates" xlink:type="simple">60.61, 15.63</named-content>; leg. Klefbeck; <abbrev xmlns:xlink="http://www.w3.org/1999/xlink" xlink:title="Lund University Biological Museum – Zoological collections, Lund, Sweden" xlink:type="simple">MZLU</abbrev> • 2♀♀; Halland, Släp; <named-content xmlns:xlink="http://www.w3.org/1999/xlink" content-type="dwc:verbatimCoordinates" xlink:type="simple">57.51, 11.98</named-content>; leg. Agren; <abbrev xmlns:xlink="http://www.w3.org/1999/xlink" xlink:title="Lund University Biological Museum – Zoological collections, Lund, Sweden" xlink:type="simple">MZLU</abbrev> • 2♂♂, 1♀; Skåne, Hässleholm; <named-content xmlns:xlink="http://www.w3.org/1999/xlink" content-type="dwc:verbatimCoordinates" xlink:type="simple">56.16, 13.77</named-content>; 7.V.1977; leg. F. Olsson; <abbrev xmlns:xlink="http://www.w3.org/1999/xlink" xlink:title="Lund University Biological Museum – Zoological collections, Lund, Sweden" xlink:type="simple">MZLU</abbrev> • 1♀; Skåne, Klostersågen; <named-content xmlns:xlink="http://www.w3.org/1999/xlink" content-type="dwc:verbatimCoordinates" xlink:type="simple">55.64, 13.59</named-content>: 15.V.1982; leg. H. Andersson; <abbrev xmlns:xlink="http://www.w3.org/1999/xlink" xlink:title="Lund University Biological Museum – Zoological collections, Lund, Sweden" xlink:type="simple">MZLU</abbrev> • 1♀, 1♂; Skåne, Vankiva; <named-content xmlns:xlink="http://www.w3.org/1999/xlink" content-type="dwc:verbatimCoordinates" xlink:type="simple">56.19, 13.74</named-content>; 9.V.1961; leg. F. Olsson; <abbrev xmlns:xlink="http://www.w3.org/1999/xlink" xlink:title="Lund University Biological Museum – Zoological collections, Lund, Sweden" xlink:type="simple">MZLU</abbrev> • 1♀, 1♂; Småland, Kalmar; <named-content xmlns:xlink="http://www.w3.org/1999/xlink" content-type="dwc:verbatimCoordinates" xlink:type="simple">56.67, 16.32</named-content>; 1.V.1980; leg. B. Anderson; <abbrev xmlns:xlink="http://www.w3.org/1999/xlink" xlink:title="Lund University Biological Museum – Zoological collections, Lund, Sweden" xlink:type="simple">MZLU</abbrev> • 1♀; Västra Götaland, Kråkhult; <named-content xmlns:xlink="http://www.w3.org/1999/xlink" content-type="dwc:verbatimCoordinates" xlink:type="simple">57.71, 13.09</named-content>; 29.VIII.1959; leg. H.-E. Wanntorp; <abbrev xmlns:xlink="http://www.w3.org/1999/xlink" xlink:title="private collection of Hans-Erik Wanntorp, Sweden" xlink:type="simple">cWann</abbrev>.</p><p><bold><italic><tp:taxon-name><tp:taxon-name-part taxon-name-part-type="genus" reg="Lomechusoides">Lomechusoides</tp:taxon-name-part> <tp:taxon-name-part taxon-name-part-type="species" reg="wellenii">wellenii</tp:taxon-name-part></tp:taxon-name></italic>: Finland</bold> • 1♀; Helsinge [Helsinki]; <named-content xmlns:xlink="http://www.w3.org/1999/xlink" content-type="dwc:verbatimCoordinates" xlink:type="simple">60.23, 24.99</named-content>; 30.IV.1940; leg. O. Wellenius; w. <italic><tp:taxon-name><tp:taxon-name-part taxon-name-part-type="genus" reg="Formica">Formica</tp:taxon-name-part> <tp:taxon-name-part taxon-name-part-type="species" reg="uralensis">uralensis</tp:taxon-name-part></tp:taxon-name></italic>; <named-content xmlns:xlink="http://www.w3.org/1999/xlink" content-type="dwc:institutional_code" xlink:title="Natural History Museum of Denmark" xlink:href="https://scientific-collections.gbif.org/institution/68fcaba0-61fe-4e78-a460-4f37654d025d" xlink:type="simple">NHMD</named-content> • 1♀; Helsinge [Helsinki]; 30.IV.1940; leg. O. Wellenius; w. <italic><tp:taxon-name><tp:taxon-name-part taxon-name-part-type="genus" reg="Formica">Formica</tp:taxon-name-part> <tp:taxon-name-part taxon-name-part-type="species" reg="uralensis">uralensis</tp:taxon-name-part></tp:taxon-name></italic>; <abbrev xmlns:xlink="http://www.w3.org/1999/xlink" content-type="institution" xlink:title="Zoological Museum of Oulu University, Oulu, Finland" xlink:type="simple">ZMUO</abbrev>. <bold>Sweden</bold> • 1♂ Dalarna, Norr Oradtjärnberg; <named-content xmlns:xlink="http://www.w3.org/1999/xlink" content-type="dwc:verbatimCoordinates" xlink:type="simple">60.95, 14.18</named-content>; 2006; leg. H.-E. Wanntorp; det. H. Kjærby; <abbrev xmlns:xlink="http://www.w3.org/1999/xlink" xlink:title="private collection of Hans-Erik Wanntorp, Sweden" xlink:type="simple">cWann</abbrev> • 1♀; unknown locality, leg. Gyllenhall; det. H. Kjærby; <named-content xmlns:xlink="http://www.w3.org/1999/xlink" content-type="dwc:institutional_code" xlink:title="Natural History Museum of Denmark" xlink:href="https://scientific-collections.gbif.org/institution/68fcaba0-61fe-4e78-a460-4f37654d025d" xlink:type="simple">NHMD</named-content>.</p><p><bold><italic><tp:taxon-name><tp:taxon-name-part taxon-name-part-type="genus" reg="Lomechusoides">Lomechusoides</tp:taxon-name-part> <tp:taxon-name-part taxon-name-part-type="species" reg="inflatus">inflatus</tp:taxon-name-part></tp:taxon-name></italic>: Norway</bold> • 2♀♀; Tana, Torhop; <named-content xmlns:xlink="http://www.w3.org/1999/xlink" content-type="dwc:verbatimCoordinates" xlink:type="simple">70.48, 27.98</named-content>; 29.V.2024; leg. A. Staverløkk; w. <italic><tp:taxon-name><tp:taxon-name-part taxon-name-part-type="genus" reg="Formica">Formica</tp:taxon-name-part> <tp:taxon-name-part taxon-name-part-type="species" reg="gagatoides">gagatoides</tp:taxon-name-part></tp:taxon-name></italic>; <abbrev xmlns:xlink="http://www.w3.org/1999/xlink" xlink:title="private collection of Hjalte Kjærby, Aarhus, Denmark" xlink:type="simple">cKjær</abbrev>.</p><p><bold><italic><tp:taxon-name><tp:taxon-name-part taxon-name-part-type="genus" reg="Lomechusoides">Lomechusoides</tp:taxon-name-part> <tp:taxon-name-part taxon-name-part-type="species" reg="folgaricus">folgaricus</tp:taxon-name-part></tp:taxon-name></italic>: Italy</bold> • 3♂♂; Folgaria; <named-content xmlns:xlink="http://www.w3.org/1999/xlink" content-type="dwc:verbatimCoordinates" xlink:type="simple">45.91, 11.18</named-content>; leg. Winkler; <named-content xmlns:xlink="http://www.w3.org/1999/xlink" content-type="dwc:institutional_code" xlink:title="Naturhistorisches Museum Wien" xlink:href="https://scientific-collections.gbif.org/institution/37a95137-fb12-4e75-b35c-ffc6e5af94f9" xlink:type="simple">NHMW</named-content> • 1♂; Serraia; <named-content xmlns:xlink="http://www.w3.org/1999/xlink" content-type="dwc:verbatimCoordinates" xlink:type="simple">46.13, 11.25</named-content>; <named-content xmlns:xlink="http://www.w3.org/1999/xlink" content-type="dwc:institutional_code" xlink:title="Naturhistorisches Museum Wien" xlink:href="https://scientific-collections.gbif.org/institution/37a95137-fb12-4e75-b35c-ffc6e5af94f9" xlink:type="simple">NHMW</named-content> • 1♀; Colle St. Lucia; <named-content xmlns:xlink="http://www.w3.org/1999/xlink" content-type="dwc:verbatimCoordinates" xlink:type="simple">46.45, 12.01</named-content>; leg. Kaiser; <named-content xmlns:xlink="http://www.w3.org/1999/xlink" content-type="dwc:institutional_code" xlink:title="Naturhistorisches Museum Wien" xlink:href="https://scientific-collections.gbif.org/institution/37a95137-fb12-4e75-b35c-ffc6e5af94f9" xlink:type="simple">NHMW</named-content>.</p><p><bold><italic><tp:taxon-name><tp:taxon-name-part taxon-name-part-type="genus" reg="Lomechusoides">Lomechusoides</tp:taxon-name-part> <tp:taxon-name-part taxon-name-part-type="species" reg="teres">teres</tp:taxon-name-part></tp:taxon-name></italic>: Georgia</bold> • 3♂♂; Caucasus, Lomis Mts.; 41.87 43.25; 2100 m; leg. König, <named-content xmlns:xlink="http://www.w3.org/1999/xlink" content-type="dwc:institutional_code" xlink:title="Naturhistorisches Museum Wien" xlink:href="https://scientific-collections.gbif.org/institution/37a95137-fb12-4e75-b35c-ffc6e5af94f9" xlink:type="simple">NHMW</named-content> [Pinned host: <italic><tp:taxon-name><tp:taxon-name-part taxon-name-part-type="genus" reg="Formica">Formica</tp:taxon-name-part> <tp:taxon-name-part taxon-name-part-type="species" reg="sanguinea">sanguinea</tp:taxon-name-part></tp:taxon-name></italic>]. <bold>Turkey</bold> • 1♂; Trabzon, Doğu Karadeniz Dağları, Maçka, Fırınoba plateau environs; 2200 m; <named-content xmlns:xlink="http://www.w3.org/1999/xlink" content-type="dwc:verbatimCoordinates" xlink:type="simple">40.6285, 39.6866</named-content>, 14.V.2025; leg. A. Solodovnikov; alpine zone; under stones; <named-content xmlns:xlink="http://www.w3.org/1999/xlink" content-type="dwc:institutional_code" xlink:title="Natural History Museum of Denmark" xlink:href="https://scientific-collections.gbif.org/institution/68fcaba0-61fe-4e78-a460-4f37654d025d" xlink:type="simple">NHMD</named-content>.</p><p><bold><italic><tp:taxon-name><tp:taxon-name-part taxon-name-part-type="genus" reg="Lomechusoides">Lomechusoides</tp:taxon-name-part> <tp:taxon-name-part taxon-name-part-type="species" reg="primoricus">primoricus</tp:taxon-name-part></tp:taxon-name></italic>: Paratypes Russia</bold> • 1♂ 1♀; Primorskij kray [=Primorsky Kray], Sikhote-Alin, Meteorol. St., 28 km SE Chuguyevka; <named-content xmlns:xlink="http://www.w3.org/1999/xlink" content-type="dwc:verbatimCoordinates" xlink:type="simple">43.59, 134.08</named-content>; 900 m; 1.VI.1993; leg. Zerche; <named-content xmlns:xlink="http://www.w3.org/1999/xlink" content-type="dwc:institutional_code" xlink:title="Senckenberg Deutsches Entomologisches Institut" xlink:href="https://scientific-collections.gbif.org/institution/2796e2f5-c160-4e3c-942f-d6d64ab8465f" xlink:type="simple">SDEI</named-content> [Pinned host: <italic><tp:taxon-name><tp:taxon-name-part taxon-name-part-type="genus" reg="Formica">Formica</tp:taxon-name-part> <tp:taxon-name-part taxon-name-part-type="species" reg="sanguinea">sanguinea</tp:taxon-name-part></tp:taxon-name></italic>].</p><p><bold><italic><tp:taxon-name><tp:taxon-name-part taxon-name-part-type="genus" reg="Lomechusoides">Lomechusoides</tp:taxon-name-part> <tp:taxon-name-part taxon-name-part-type="species" reg="zerchei">zerchei</tp:taxon-name-part></tp:taxon-name></italic>: Paratypes Russia</bold> • 2♂♂ 2♀♀; Primorsky kray, Anisimovka (=Kangaus), Krinichnaya Mt., 70 km E Vladivostok; <named-content xmlns:xlink="http://www.w3.org/1999/xlink" content-type="dwc:verbatimCoordinates" xlink:type="simple">43.07, 132.41</named-content>; 500 m; 8.VI.1993; leg. L. Zerche; <named-content xmlns:xlink="http://www.w3.org/1999/xlink" content-type="dwc:institutional_code" xlink:title="Senckenberg Deutsches Entomologisches Institut" xlink:href="https://scientific-collections.gbif.org/institution/2796e2f5-c160-4e3c-942f-d6d64ab8465f" xlink:type="simple">SDEI</named-content> [Pinned host: <italic><tp:taxon-name><tp:taxon-name-part taxon-name-part-type="genus" reg="Formica">Formica</tp:taxon-name-part> <tp:taxon-name-part taxon-name-part-type="species" reg="rufa">rufa</tp:taxon-name-part></tp:taxon-name></italic> group].</p><p><bold><italic><tp:taxon-name><tp:taxon-name-part taxon-name-part-type="genus" reg="Lomechusoides">Lomechusoides</tp:taxon-name-part> <tp:taxon-name-part taxon-name-part-type="species" reg="dudkorum">dudkorum</tp:taxon-name-part></tp:taxon-name></italic>: Holotype Russia</bold> • ♂; 6 км к югу от г. Тюмени [6 km k yugu ot g. Tyumeni (=6 km to the south from town Tyumen)]; <named-content xmlns:xlink="http://www.w3.org/1999/xlink" content-type="dwc:verbatimCoordinates" xlink:type="simple">57.07, 65.55</named-content>; 3.IV.1995; leg. <italic><tp:taxon-name><tp:taxon-name-part taxon-name-part-type="genus" reg="Atemeles">A.</tp:taxon-name-part> <tp:taxon-name-part taxon-name-part-type="species" reg="et">et</tp:taxon-name-part></tp:taxon-name></italic>. R. Dudko; <named-content xmlns:xlink="http://www.w3.org/1999/xlink" content-type="dwc:institutional_code" xlink:title="Natural History Museum of Denmark" xlink:href="https://scientific-collections.gbif.org/institution/68fcaba0-61fe-4e78-a460-4f37654d025d" xlink:type="simple">NHMD</named-content> [Pinned host: <italic><tp:taxon-name><tp:taxon-name-part taxon-name-part-type="genus" reg="Formica">Formica</tp:taxon-name-part> <tp:taxon-name-part taxon-name-part-type="species" reg="sanguinea">sanguinea</tp:taxon-name-part></tp:taxon-name></italic>] <bold>Paratypes</bold> • 2♀♀; 6 км к югу от г. Тюмени [=6 km to the south from town Tyumen]; <named-content xmlns:xlink="http://www.w3.org/1999/xlink" content-type="dwc:verbatimCoordinates" xlink:type="simple">57.07, 65.55</named-content>; 3.IV.1995; leg. <italic><tp:taxon-name><tp:taxon-name-part taxon-name-part-type="genus" reg="Atemeles">A.</tp:taxon-name-part> <tp:taxon-name-part taxon-name-part-type="species" reg="et">et</tp:taxon-name-part></tp:taxon-name></italic>. R. Dudko; <named-content xmlns:xlink="http://www.w3.org/1999/xlink" content-type="dwc:institutional_code" xlink:title="Natural History Museum of Denmark" xlink:href="https://scientific-collections.gbif.org/institution/68fcaba0-61fe-4e78-a460-4f37654d025d" xlink:type="simple">NHMD</named-content>.</p><p><bold><italic><tp:taxon-name><tp:taxon-name-part taxon-name-part-type="genus" reg="Lomechusoides">Lomechusoides</tp:taxon-name-part> <tp:taxon-name-part taxon-name-part-type="species" reg="mongolicus">mongolicus</tp:taxon-name-part></tp:taxon-name></italic>: Russia</bold> • 1♀; Buryatia Rep., Selenga R. 8 km N Tarbagataj; <named-content xmlns:xlink="http://www.w3.org/1999/xlink" content-type="dwc:verbatimCoordinates" xlink:type="simple">51.68, 108.41</named-content>; 28.V..2002; leg. A. Anistschenko; <named-content xmlns:xlink="http://www.w3.org/1999/xlink" content-type="dwc:institutional_code" xlink:title="Natural History Museum of Denmark" xlink:href="https://scientific-collections.gbif.org/institution/68fcaba0-61fe-4e78-a460-4f37654d025d" xlink:type="simple">NHMD</named-content> • 1♀; Даурия [Chita area], оз. Барун-Торей, протока Утыча на [Lake Barun-Torey, Utych Strait]; <named-content xmlns:xlink="http://www.w3.org/1999/xlink" content-type="dwc:verbatimCoordinates" xlink:type="simple">50.02, 115.39</named-content>; 1.VI.2000; O. Корсун [O. Korsun] leg.; <named-content xmlns:xlink="http://www.w3.org/1999/xlink" content-type="dwc:institutional_code" xlink:title="Natural History Museum of Denmark" xlink:href="https://scientific-collections.gbif.org/institution/68fcaba0-61fe-4e78-a460-4f37654d025d" xlink:type="simple">NHMD</named-content>.</p><p><bold><italic><tp:taxon-name><tp:taxon-name-part taxon-name-part-type="genus" reg="Lomechusoides">Lomechusoides</tp:taxon-name-part> <tp:taxon-name-part taxon-name-part-type="species" reg="fallax">fallax</tp:taxon-name-part></tp:taxon-name></italic>: Paratype Russia</bold> • 1♀; Primorsky kray, Anisimovka (=Kangaus), Krinichnaya Mt., 70 km E Vladivostok; <named-content xmlns:xlink="http://www.w3.org/1999/xlink" content-type="dwc:verbatimCoordinates" xlink:type="simple">43.07, 132.41</named-content>; 500 m; 8.VI.1993; leg. L. Zerche; <named-content xmlns:xlink="http://www.w3.org/1999/xlink" content-type="dwc:institutional_code" xlink:title="Senckenberg Deutsches Entomologisches Institut" xlink:href="https://scientific-collections.gbif.org/institution/2796e2f5-c160-4e3c-942f-d6d64ab8465f" xlink:type="simple">SDEI</named-content> [Pinned host: <italic><tp:taxon-name><tp:taxon-name-part taxon-name-part-type="genus" reg="Formica">Formica</tp:taxon-name-part> <tp:taxon-name-part taxon-name-part-type="species" reg="rufa">rufa</tp:taxon-name-part></tp:taxon-name></italic> group].</p></tp:treatment-sec><ref-list><ref id="B13"><mixed-citation xmlns:xlink="http://www.w3.org/1999/xlink" xlink:type="simple">Jászay T, Hlaváč P, Baňař P (2023) A taxonomic revision of the myrmecophilous genus <italic><tp:taxon-name><tp:taxon-name-part taxon-name-part-type="genus">Lomechusoides</tp:taxon-name-part></tp:taxon-name></italic> Tottenham, 1939 (<tp:taxon-name><tp:taxon-name-part taxon-name-part-type="order">Coleoptera</tp:taxon-name-part></tp:taxon-name>: <tp:taxon-name><tp:taxon-name-part taxon-name-part-type="family">Staphylinidae</tp:taxon-name-part></tp:taxon-name>: <tp:taxon-name><tp:taxon-name-part taxon-name-part-type="subfamily">Aleocharinae</tp:taxon-name-part></tp:taxon-name>). Part II. The revision of the <italic>strumosus</italic> species group. Zootaxa 5343(6): 539–593. <ext-link xlink:href="10.11646/zootaxa.5343.6.4" ext-link-type="doi" xlink:type="simple">https://doi.org/10.11646/zootaxa.5343.6.4</ext-link></mixed-citation></ref><ref id="B27"><mixed-citation xmlns:xlink="http://www.w3.org/1999/xlink" xlink:type="simple">Wasmann E (1915) Neue Beiträge zur Biologie von <italic><tp:taxon-name><tp:taxon-name-part taxon-name-part-type="genus">Lomechusa</tp:taxon-name-part></tp:taxon-name></italic> und <italic><tp:taxon-name><tp:taxon-name-part taxon-name-part-type="genus">Atemeles</tp:taxon-name-part></tp:taxon-name></italic>, mit kritischen Bemerkungen über das echte Gastverhältnis. Zeitschrift für wissenschaftliche Zoologie 114: 233–402. <ext-link xlink:href="10.5962/bhl.part.10633" ext-link-type="doi" xlink:type="simple">https://doi.org/10.5962/bhl.part.10633</ext-link></mixed-citation></ref><ref id="B11"><mixed-citation xmlns:xlink="http://www.w3.org/1999/xlink" xlink:type="simple">Hölldobler B, Kwapich C, Haight K (2018) Behavior and exocrine glands in the myrmecophilous beetle <italic><tp:taxon-name><tp:taxon-name-part taxon-name-part-type="genus">Lomechusoides</tp:taxon-name-part> <tp:taxon-name-part taxon-name-part-type="species">strumosus</tp:taxon-name-part></tp:taxon-name></italic> (Fabricius, 1775) (formerly called <italic><tp:taxon-name><tp:taxon-name-part taxon-name-part-type="genus">Lomechusa</tp:taxon-name-part> <tp:taxon-name-part taxon-name-part-type="species">strumosa</tp:taxon-name-part></tp:taxon-name></italic>) (<tp:taxon-name><tp:taxon-name-part taxon-name-part-type="order">Coleoptera</tp:taxon-name-part></tp:taxon-name>: <tp:taxon-name><tp:taxon-name-part taxon-name-part-type="family">Staphylinidae</tp:taxon-name-part></tp:taxon-name>: <tp:taxon-name><tp:taxon-name-part taxon-name-part-type="subfamily">Aleocharinae</tp:taxon-name-part></tp:taxon-name>). PLoS ONE 13(7): e0200309. <ext-link xlink:href="10.1371/journal.pone.0200309" ext-link-type="doi" xlink:type="simple">https://doi.org/10.1371/journal.pone.0200309</ext-link></mixed-citation></ref></ref-list></tp:taxon-treatment>
