# Supplementary material for: A new species of Lomechusoides (Coleoptera, Staphylinidae) from Formica polyctena anthills in Northeastern Europe
Source: Zookeys. 2026 Mar 30;1275:229–57. doi: 10.3897/zookeys.1275.182781 (PMC13054334; doi:10.3897/zookeys.1275.182781)
Supplement: Supplementary material 1 — Fasta-file containing barcodes used in the phylogeny [file zookeys-1275-229_article-182781__-s001.fasta]

>Drusilla canaliculata Denmark
NNNNNNNNNNNNNNNNNNNNNNNNNNNNNNNNNNNNNNNNNNNNNNNNNNNNNNNNNNNNNNNNNNNNNNNNNNNNNNNNNNNNNNNNNNNNNNNNNNNNNNNNNNNNNNNNNNNNNNNNNNNNNNNNNNNNNNNNNNNNNNNNNNNNNNNNNNNNNNNNNNNNNNNNNNNNNNNNNNNNNNNNNNNNNNNNNNNNNNNNNNNNNNNNNNNNNNNNNNNNNNNNNNNNNNNNNNNNNNNNNNNNNNNNNNNTGAGATTTTGATTATTACCCCCCTCTTTAAGCCTTCTTTTAATAAGAAGAATAGTTGAAAGAGGTGCTGGAACAGGATGAACAGTTTATCCTCCTTTATCATCAAATATTGCACATGGAGGATCTTCAGTTGATTTAGCTATTTTTAGTTTACATTTAGCTGGTATTTCTTCAATTTTAGGAGCTGTAAATTTTATTTCAACTGTAATTAATATACGATCAACTGGAATTTCATTTGATCGTATACCTTTATTTGTTTGATCAGTTGCTATTACAGCATTATTATTACTACTATCCTTACCAGTATTAGCAGGAGCTATTACAATACTTTTAACTGACCGAAACTTAAATACTTCCTTTTTTGACCCTGCTGGAGGTGGTGACCCAATTTTATACCAACATTTATTT
>COLFF302-13
CACCTTATATTTCATTTTCGGAGCATGAGCAGGCTTAGTAGGAACTTCTTTAAGATTATTGATTCGAGCCGAATTAGGTAACCCCGGATCTTTAATTGGAAATGATCAAATTTATAATGTAATTGTAACAGCCCATGCTTTTGTTATAATTTTCTTTATAGTTATACCTATTGTAATTGGTGGATTCGGAAATTGATTAATTCCATTAATATTAGGAGCTCCAGATATAGCCTTCCCACGAATAAATAATATAAGATTTTGACTTTTACCTCCTTCTTTAACTCTTCTTTTAATAAGAAGAATAGTAGAAAGAGGATCTGGAACAGGATGAACTGTTTATCCACCATTATCTTCAAACATTGCCCACGGAGGATCCTCCGTGGATCTAACAATTTTTAGATTACACTTAGCTGGTATTTCATCTATTCTAGGAGCTGTAAATTTTATTTCAACCATTATTAATATACGATCAATTGGAATTTCATTTGATCGATTACCTTTATTTGTTTGATCTGTTGCTATTACAGCTTTATTGTTACTTTTATCTCTACCAGTTTTAGCAGGAGCAATTACTATACTTTTAACAGATCGGAATTTAAATACTTCATTTTTTGACCCTGCTGGAGGAGGAGATCCAATCCTTTACCAGCNNNNNNNN
>COLFF321-13
CACCTTATATTTCATTTTCGGAGCATGAGCAGGCTTAGTAGGAACTTCTTTAAGATTATTGATTCGAGCCGAATTAGGTAACCCCGGATCTTTAATTGGAAATGATCAAATTTATAATGTAATTGTAACAGCCCATGCTTTTGTTATAATTTTCTTTATAGTTATACCTATTGTAATTGGTGGATTCGGAAATTGATTAATTCCATTAATATTAGGAGCTCCAGATATAGCCTTCCCACGAATAAATAATATAAGATTCTGACTTTTACCTCCTTCTTTAACTCTTCTTTTAATAAGAAGAATAGTAGAAAGAGGATCTGGAACAGGATGAACTGTTTATCCACCATTATCTTCAAACATTGCCCACGGAGGATCCTCCGTGGATCTAACAATTTTTAGATTACACTTAGCTGGTATTTCATCTATTCTAGGAGCTGTAAATTTTATTTCAACCATTATTAATATACGATCAATTGGAATTTCATTTGATCGATTACCTTTATTTGTTTGATCTGTTGCTATTACAGCTTTATTGTTACTTTTATCTCTACCAGTTTTAGCAGGAGCAATTACTATACTTTTAACAGATCGGAATTTAAATACTTCATTTTTTGACCCTGCTGGAGGAGGAGATCCAATCCTTTACCAACATCTTTTT
>COLFF322-13
CACCTTATATTTCATTTTCGGAGCATGAGCAGGCTTAGTAGGAACTTCTTTAAGATTATTGATTCGAGCCGAATTAGGTAACCCCGGATCTTTAATTGGAAATGATCAAATTTATAATGTAATTGTAACAGCCCATGCTTTTGTTATAATTTTCTTTATAGTTATACCTATTGTAATTGGTGGATTCGGAAATTGATTAATTCCATTAATATTAGGAGCTCCAGATATAGCCTTCCCACGAATAAATAATATAAGATTCTGACTTTTACCTCCTTCTTTAACTCTTCTTTTAATAAGAAGAATAGTAGAAAGAGGATCTGGAACAGGATGAACTGTTTATCCACCATTATCTTCAAACATTGCCCACGGAGGATCCTCCGTGGATCTAACAATTTTTAGATTACACTTAGCTGGTATTTCATCTATTCTAGGAGCTGTAAATTTTATTTCAACCATTATTAATATACGATCAATTGGAATTTCATTTGATCGATTACCTTTATTTGTTTGATCTGTTGCTATTACAGCTTTATTGTTACTTTTATCTCTACCAGTTTTAGCAGGAGCAATTACTATACTTTTAACAGATCGGAATTTAAATACTTCATTTTTTGACCCTGCTGGAGGAGGAGATCCAATCCTTTACCAACATCTTTTT
>COLFH968-15
AACCTTATATTTCATTTTTGGGGCATGAGCAGGTTTAGTAGGAACTTCTTTAAGAATATTAATTCGAACTGAATTAGGCAATCCCGGATCTTTTATTGGAAATGATCAAATTTATAATGTAATTGTAACAGCCCATGCTTTTGTTATAATTTTTTTTATAGTTATACCTATTGTAATTGGAGGATTTGGAAATTGATTAATTCCATTAATACTTGGAGCCCCAGATATAGCCTTTCCACGAATAAACAACATAAGATTTTGGCTTTTACCTCCTTCTTTATCTCTTCTTTTAATAAGAAGAATAGTAGAAAGAGGTGCTGGAACTGGATGAACTGTTTATCCACCATTATCTTCAAATATTGCTCATAATGGATCTTCTGTAGATTTAGCAATTTTTAGATTACACTTAGCTGGAATTTCATCTATTTTAGGAGCAATTAATTTTATTTCAACTATTATCAATATACGTTCAGCTGGAATTTCATCTGAACGAATACCTATATTTATTTGATCTGTTGCTATTACAGCTTTATTATTACTACTATCTTTACCTGTTTTAGCAGGAGCAATTACAATACTTTTAACAGATCGAAATTTAAATACTTCATTTTTTGATCCTGCTGGAGGAGGAGATCCAATTCTTTACCAACATTTATTT
>COLFH1131-15
AACCTTATATTTTATTTTTGGGGCATGAGCAGGTTTAGTAGGAACTTCTTTAAGATTATTAATTCGAACTGAATTAGGTAACCCTGGATCTTTAATTGGAAATGATCAAATTTATAATGTAATTGTAACAGCCCATGCTTTTGTTATAATTTTTTTTATAGTTATACCCATTATAATTGGTGGATTTGGAAATTGATTAATTCCATTAATACTTGGAGCCCCAGATATAGCTTTTCCACGAATAAACAACTTAAGATTTTGGCTTTTACCTCCTTCCTTAACTCTTCTTTTAATAAGAAGAATAGTAGAAAGAGGAGCTGGAACTGGATGAACTGTTTATCCACCATTATCTTCAAATATTGCTCATAATGGATCTTCCGTAGATTTAGCAATTTTTAGGTTACATTTAGCTGGAATTTCATCTATTTTAGGAGCAATTAATTTTATTTCAACTATTATCAATATACGTTCAGTTGGAATTTCATCTGAACGAATACCTATATTTATTTGAGCTGTTGCTATCACAGCTTTATTGTTATTACTATCTCTCCCTGTTTTAGCAGGAGCAATTACAATACTTTTAACAGATCGAAATTTAAATACTTCATTTTTTGATCCTGTTGGAGGTGGAGATCCAATTCTTTACCAACATCTATTT
>COLFH1132-15
AACCTTATATTTTATTTTTGGGGCATGAGCAGGTTTAGTAGGAACTTCTTTAAGATTATTAATTCGAACTGAATTAGGTAACCCTGGATCTTTAATTGGAAATGATCAAATTTATAATGTAATTGTAACAGCCCATGCTTTTGTTATAATTTTTTTTATAGTTATACCCATTATAATTGGTGGATTTGGAAATTGATTAATTCCATTAATACTTGGAGCCCCAGATATAGCTTTTCCACGAATAAACAACTTAAGATTTTGGCTTTTACCTCCTTCCTTAACTCTTCTTTTAATAAGAAGAATAGTAGAAAGAGGAGCTGGAACTGGATGAACTGTTTATCCACCATTATCTTCAAATATTGCTCATAATGGATCTTCCGTAGATTTAGCAATTTTTAGGTTACATTTAGCTGGAATTTCATCTATTTTAGGAGCAATTAATTTTATTTCAACTATTATCAATATACGTTCAGTTGGAATTTCATCTGAACGAATACCTATATTTATTTGAGCTGTTGCTATCACAGCTTTATTGTTATTACTATCTCTCCCTGTTTTAGCAGGAGCAATTACAATACTTTTAACAGATCGAAATTTAAATACTTCATTTTTTGATCCTGTTGGAGGTGGAGATCCAATTCTTTACCAACATCTATTT
>COLFH1133-15
AACCTTATATTTTATTTTTGGGGCATGAGCAGGTTTAGTAGGAACTTCTTTAAGATTATTAATTCGAACTGAATTAGGTAACCCTGGATCTTTAATTGGAAATGATCAAATTTATAATGTAATTGTAACAGCCCATGCTTTTGTTATAATTTTTTTTATAGTTATACCCATTATAATTGGTGGATTTGGAAATTGATTAATTCCATTAATACTTGGAGCCCCAGATATAGCTTTTCCACGAATAAACAACTTAAGATTTTGGCTTTTACCTCCTTCCTTAACTCTTCTTTTAATAAGAAGAATAGTAGAAAGAGGAGCTGGAACTGGATGAACTGTTTATCCACCATTATCTTCAAATATTGCTCATAATGGATCTTCCGTAGATTTAGCAATTTTTAGGTTACATTTAGCTGGAATTTCATCTATTTTAGGAGCAATTAATTTTATTTCAACTATTATCAATATACGTTCAGTTGGAATTTCATCTGAACGAATACCTATATTTATTTGAGCTGTTGCTATCACAGCTTTATTGTTATTACTATCTCTCCCTGTTTTAGCAGGAGCAATTACAATACTTTTAACAGATCGAAATTTAAATACTTCATTTTTTGATCCTGTTGGAGGTGGAGATCCAATTCTTTACCAACATCTATTT
>COLFH1134-15
AACCTTATATTTTATTTTTGGGGCATGAGCAGGTTTAGTAGGAACTTCTTTAAGATTATTAATTCGAACTGAATTAGGTAACCCTGGATCTTTAATTGGAAATGATCAAATTTATAATGTAATTGTAACAGCCCATGCTTTTGTTATAATTTTTTTTATAGTTATACCCATTATAATTGGTGGATTTGGAAATTGATTAATTCCATTAATACTTGGAGCCCCAGATATAGCTTTTCCACGAATAAACAACTTAAGATTTTGGCTTTTACCTCCTTCCTTAACTCTTCTTTTAATAAGAAGAATAGTAGAAAGAGGAGCTGGAACTGGATGAACTGTTTATCCACCATTATCTTCAAATATTGCTCATAATGGATCTTCCGTAGATTTAGCAATTTTTAGGTTACATTTAGCTGGAATTTCATCTATTTTAGGAGCAATTAATTTTATTTCAACTATTATCAATATACGTTCAGTTGGAATTTCATCTGAACGAATACCTATATTTATTTGAGCTGTTGCTATCACAGCTTTATTGTTATTACTATCTCTCCCTGTTTTAGCAGGAGCAATTACAATACTTTTAACAGATCGAAATTTAAATACTTCATTTTTTGATCCTGTTGGAGGTGGAGATCCAATTCTTTACCAACATCTATTT
>DTNHM6352-23
AACCTTATATTTCATTTTTGGGGCATGAGCAGGTTTAGTAGGAACTTCTTTAAGAATATTAATTCGAACTGAATTAGGCAATCCCGGATCTTTTATTGGAAATGATCAAATTTATAATGTAATTGTAACAGCCCATGCTTTTGTTATAATTTTTTTTATAGTTATACCTATTGTAATTGGAGGATTTGGAAATTGATTAATTCCATTAATACTTGGAGCCCCAGATATAGCCTTTCCACGAATAAACAACATAAGATTTTGGCTTTTACCTCCTTCTTTATCTCTTCTTTTAATAAGAAGAATAGTAGAAAGAGGTGCTGGAACTGGATGAACTGTTTATCCACCATTATCTTCAAATATTGCTCATAATGGATCTTCTGTAGATTTAGCAATTTTTAGATTACACTTAGCTGGAATTTCATCTATTTTAGGAGCAATTAATTTTATTTCAACTATTATCAATATACGTTCAGCTGGAATTTCATCTGAACGAATACCTATATTTATTTGATCTGTTGCTATTACAGCTTTATTATTACTACTATCTTTACCTGTTTTAGCAGGAGCAATTACAATACTTTTAACAGATCGAAATTTAAATACTTCATTTTTTGATCCTGCTGGAGGAGGAGATCCAATTCTTTACCAACATTTATTT
>GBCL15668-13
CACCTTATATTTCATTTTCGGAGCATGAGCAGGATTAACAGGAACTTCTTTAAGATTACTTATTCGAACTGAATTAGGTAATCCTGGATCTTTAATTGGGAATGATCAAATTTATAATGTAATTGTAACAGCCCATGCTTTTGTTATAATTTTTTTTATAGTTATACCTATTATAATTGGTGGATTTGGAAATTGATTAATTCCATTAATATTGGGAGCTCCAGACATAGCTTTTCCACGAATAAATAATTTAAGATTTTGGCTTTTACCTCCTTCTTTAACTATTCTTTTAATAAGAAGAATAGTAGAAAGAGGATCTGGAACAGGATGAACTGTTTATCCACCACTATCTTCAAATATTGCTCATAGAGGATCCTCTGTAGATATAACAATTTTTAGATTACACTTAGCTGGTATTTCATCTATTTTAGGAGCTGTAAATTTTATTTCAACTATTATTAATATGCGATCAATTGGAATTACATTTGACCGATTACCTTTATTTGTTTGAGCTGTTGCTATTACAGCTTTATTACTACTTTTATCTCTTCCAGTTTTAGCAGGAGCAATTACAATACTTTTAACAGATCGAAATTTAAATACATCATTTTTTGACCCTGCTGGAGGAGGAGACCCAATTCTTTACCAACATCTATTT
>GBCL15678-13
AACCTTATATTTTATTTTTGGGGCATGAGCAGGTTTAGTAGGAACTTCTTTAAGATTATTAATTCGAACTGAATTAGGTAACCCTGGATCTTTAATTGGAAATGATCAAATTTATAATGTAATTGTAACAGCCCATGCTTTTGTTATAATTTTTTTTATAGTTATACCCATTATAATTGGTGGATTTGGAAATTGATTAATTCCATTAATACTTGGAGCCCCAGATATAGCTTTTCCACGAATAAACAACTTAAGATTTTGGCTTTTACCTCCTTCCTTAACTCTTCTTTTAATAAGAAGAATAGTAGAAAGAGGAGCTGGAACTGGATGAACTGTTTATCCACCATTATCTTCAAATATTGCTCATAATGGATCTTCCGTAGATTTAGCAATTTTTAGGTTACATTTAGCTGGAATTTCATCTATTTTAGGAGCAATTAATTTTATTTCAACTATTATCAATATACGTTCAGTTGGAATTTCATCTGAACGAATACCTATATTTATTTGAGCTGTTACTATCACAGCTTTATTGTTATTACTATCTCTCCCTGTTTTAGCAGGAGCAATTACAATACTTTTAACAGATCGAAATTTAAATACTTCATTTTTTGATCCTGTTGGAGGAGGAGATCCAATTCTTTACCAACATTTATTT
>GBCL15679-13
AACCTTATATTTCATTTTTGGGGCATGAGCAGGTTTAGTAGGAACTTCTTTAAGAATATTAATTCGAACTGAATTAGGCAATCCCGGATCTTTTATTGGAAATGATCAAATTTATAATGTAATTGTAACAGCCCATGCTTTTGTTATAATTTTTTTTATAGTTATACCTATTGTAATTGGAGGATTTGGAAATTGATTAATTCCATTAATACTTGGGGCCCCAGATATAGCCTTTCCACGAATAAACAACATAAGATTTTGGCTTTTACCTCCTTCTTTATCTCTTCTTTTAATAAGAAGAATAGTAGAAAGAGGTGCTGGAACTGGATGAACTGTTTATCCACCATTATCTTCAAATATTGCTCATAATGGATCTTCTGTAGATTTAGCAATTTTTAGATTACACTTAGCTGGAATTTCATCTATTTTAGGAGCAATTAATTTTATTTCAACTATTATCAATATACGTTCAGCTGGAATTTCACCTGAACGAATACCTATATTTATTTGATCTGTTGCTATTACAGCTTTATTATTACTACTATCTTTACCTGTTTTAGCAGGAGCAATTACAATACTTTTAACAGATCGAAATTTAAATACTTCATTTTTTGATCCTGCTGGAGGAGGAGATCCAATTCTTTACCAACATTTATTT
>GBCL15680-13
AACCTTATATTTCATTTTTGGGGCATGAGCAGGTTTAGTAGGAACTTCTTTAAGAATATTAATTCGAACTGAATTAGGCAATCCCGGATCTTTTATTGGAAATGATCAAATTTATAATGTAATTGTAACAGCCCATGCTTTTGTTATAATTTTTTTTATAGTTATACCTATTGTAATTGGAGGATTTGGAAATTGATTAATTCCATTAATACTTGGAGCCCCAGATATAGCCTTTCCACGAATAAACAACATAAGATTTTGGCTTTTACCTCCTTCTTTATCTCTTCTTTTAATAAGAAGAATAGTAGAAAGAGGTGCTGGAACTGGATGAACTGTTTATCCACCATTATCTTCAAATATTGCTCATAATGGATCTTCTGTAGATTTAGCAATTTTTAGATTACACTTAGCTGGAATTTCATCTATTTTAGGAGCAATTAATTTTATTTCAACTATTATCAATATACGTTCAGCTGGAATTTCATCTGAACGAATACCTATATTTATTTGATCTGTTGCTATTACAGCTTTATTATTACTACTATCTTTACCTGTTTTAGCAGGAGCAATTACAATACTTTTAACAGATCGAAATTTAAATACTTCATTTTTTGATCCTGCTGGAGGAGGAGATCCAATTCTTTACCAACATTTATTT
>LEFIJ39953-24
NACCTTATATTTCATTTTCGGAGCATGAGCAGGCTTAGTAGGAACTTCTTTAAGATTATTGATTCGAGCCGAATTAGGTAACCCCGGATCTTTAATTGGAAATGATCAAATTTATAATGTAATTGTAACAGCCCATGCTTTTGTTATAATTTTCTTTATAGTTATACCTATTGTAATTGGTGGATTCGGAAATTGATTAATTCCATTAATATTAGGAGCTCCAGATATAGCCTTCCCACGAATAAATAATATAAGATTCTGACTTTTACCTCCTTCTTTAACTCTTCTTTTAATAAGAAGAATAGTAGAAAGAGGATCTGGAACAGGATGAACTGTTTATCCACCATTATCTTCAAACATTGCCCACGGAGGATCCTCCGTGGATCTAACAATTTTTAGATTACACTTAGCTGGTATTTCATCTATTCTAGGAGCTGTAAATTTTATTTCAACCATTATTAATATACGATCAATTGGAATTTCATTTGATCGATTACCTTTATTTGTTTGATCTGTTGCTATTACAGCTTTATTGTTACTTTTATCTCTACCAGTTTTAGCAGGAGCAATTACTATACTTTTAACAGATCGGAATTTAAATACTTCATTTTTTGACCCTGCTGGAGGAGGAGATCCAATCCTTTACCAACATCTTTTT
>LEFIJ39954-24
NACCTTATATTTCATTTTCGGAGCATGAGCAGGCTTAGTAGGAACTTCTTTAAGATTATTGATTCGAGCCGAATTAGGTAACCCCGGATCTTTAATTGGAAATGATCAAATTTATAATGTAATTGTAACAGCCCATGCTTTTGTTATAATTTTCTTTATAGTTATACCTATTGTAATTGGTGGATTCGGAAATTGATTAATTCCATTAATATTAGGAGCTCCAGATATAGCCTTCCCACGAATAAATAATATAAGATTCTGACTTTTACCTCCTTCTTTAACTCTTCTTTTAATAAGAAGAATAGTAGAAAGAGGATCTGGAACAGGATGAACTGTTTATCCACCATTATCTTCAAACATTGCCCACGGAGGATCCTCCGTGGATCTAACAATTTTTAGATTACACTTAGCTGGTATTTCATCTATTCTAGGAGCTGTAAATTTTATTTCAACCATTATTAATATACGATCAATTGGAATTTCATTTGATCGATTACCTTTATTTGTTTGATCTGTTGCTATTACAGCTTTATTGTTACTTTTATCTCTACCAGTTTTAGCAGGAGCAATTACTATACTTTTAACAGATCGGAATTTAAATACTTCATTTTTTGACCCTGCTGGAGGAGGAGATCCAATCCTTTACCAACATCTTTTT
>LOM24-001
NNNNNNNNNNNNNNNNNNNNNNNNNNNNNNNNNNNNNNNNNNNNNNNNNNNNNNNNNNNNNNNNNNNNNNNNNNNNNNNNNNNNNNNNNNNNNNNNNNNNNNNNNNNNNNNNNNNNNNNNNNNNNNNNNNNNNNNNNNNNNNNNNNNNNNNNNNNNNNNNNNNNNNNNNNNNNNNNNNNNNNNNNNNNNNNNNNNNNNNNNNNNNNNNNNNNNNNNNNNNNNNNNNNNNNNNNNNNNNNNAATAAATAATATAAGATTTTGACTTTTACCTCCTTCTTTAACTCTTCTTTTAATAAGAAGAATAGTAGAAAGAGGATCTGGAACAGGATGAACTGTTTATCCACCATTATCTTCAAACATTGCCCACGGAGGATCCTCCGTGGATCTAACAATTTTTAGATTGCACTTAGCTGGTATTTCATCTATTCTAGGAGCTGTAAATTTTATTTCAACCATTATTAATATACGATCAATTGGAATTTCATTTGATCGATTACCTTTATTTGTTTGATCTGTTGCTATTACAGCTTTATTGTTACTTTTATCTCTACCAGTTTTAGCAGGAGCAATTACTATACTTTTAACAGATCGGAATTTAAATACTTCATTTTTTGACCCTGCTGGAGGAGGAGATCCAATCCTTTACCAGCATCTTTTT
>LOM24-004
NNNNNNNNNNNNNNNNNNNNNNNNNNNNNNNNNNNNNNNNNNNNNNNNNNNNNNNNNNNNNNNNNNNNNNNNNNNNNNNNNNNNNNNNNNNNNNNNNNNNNNNNNNNNNNNNNNNNNNNNNNNNNNNNNNNNNNNNNNNNNNNNNNNNNNNNNNNNNNNNNNNNNNNNNNNNNNNNNNNNNNNNNNNNNNNNNNNNNNNNNNNNNNNNNNNNNNNNNNNNNNNNNNNNNNNNNNNNNNNNAATAAATAATATAAGATTTTGACTTTTACCTCCTTCTTTAACTCTTCTTTTAATAAGAAGAATAGTAGAAAGAGGATCTGGAACAGGATGAACTGTTTATCCACCATTATCTTCAAACATTGCCCACGGAGGATCCTCCGTGGATCTAACAATTTTTAGATTGCACTTAGCTGGTATTTCATCTATTCTAGGAGCTGTAAATTTTATTTCAACCATTATTAATATACGATCAATTGGAATTTCATTTGATCGATTACCTTTATTTGTTTGATCTGTTGCTATTACAGCTTTATTGTTACTTTTATCTCTACCAGTTTTAGCAGGAGCAATTACTATACTTTTAACAGATCGGAATTTAAATACTTCATTTTTTGACCCTGCTGGAGGAGGAGATCCAATCCTTTACCAGCATCTTTTT
>LOM24-005
NNNNNNNNNNNNNNNNNNNNNNNNNNNNNNNNNNNNNNNNNNNNNNNNNNNNNNNNNNNNNNNNNNNNNNNNNNNNNNNNNNNNNNNNNNNNNNNNNNNNNNNNNNNNNNNNNNNNNNNNNNNNNNNNNNNNNNNNNNNNNNNNNNNNNNNNNNNNNNNNNNNNNNNNNNNNNNNNNNNNNNNNNNNNNNNNNNNNNNNNNNNNNNNNNNNNNNNNNNNNNNNNNNNNNNNNNNNNNNNNNNNNNNNNNNNTAAGATTTTGACTTTTACCTCCTTCTTTAACTCTTCTTTTAATAAGAAGAATAGTAGAAAGAGGATCTGGAACAGGATGAACTGTTTATCCACCATTATCTTCAAACATTGCCCACGGAGGATCCTCCGTGGATCTAACAATTTTTAGATTGCACTTAGCTGGTATTTCATCTATTCTAGGAGCTGTAAATTTTATTTCAACCATTATTAATATACGATCAATTGGAATTTCATTTGATCGATTACCTTTATTTGTTTGATCTGTTGCTATTACAGCTTTATTGTTACTTTTATCTCTACCAGTTTTAGCAGGAGCAATTACTATACTTTTAACAGATCGGAATTTAAATACTTCATTTTTTGACCCTGCTGGAGGAGGAGATCCAATCCTTTACCAGCATCTTTTT
>LOM24-006
NNNNNNNNNNNNNNNNNNNNNNNNNNNNNNNNNNNNNNNNNNNNNNNNNNNNNNNNNNNNNNNNNNNNNNNNNNNNNNNNNNNNNNNNNNNNNNNNNNNNNNNNNNNNNNNNNNNNNNNNNNNNNNNNNNNNNNNNNNNNNNNNNNNNNNNNNNNNNNNNNNNNNNNNNNNNNNNNNNNNNNNNNNNNNNNNNNNNNNNNNNNNNNNNNNNNNNNNNNNNNNNNNNNNNNNNNNNNNNNNNNNNNNNNNNNTAAGATTTTGACTTTTACCTCCTTCTTTAACTCTTCTTTTAATAAGAAGAATAGTAGAAAGAGGATCTGGAACAGGATGAACTGTTTATCCACCATTATCTTCAAACATTGCCCACGGAGGATCCTCCGTGGATCTAACAATTTTTAGATTGCATTTAGCTGGTATTTCATCTATTCTAGGAGCTGTAAATTTTATTTCAACCATTATTAATATACGATCAATTGGAATTACATTTGATCGATTACCTTTATTTGTTTGATCTGTTGCTATTACAGCTTTATTGTTACTTTTATCTCTACCAGTTTTAGCAGGAGCAATTACTATACTTTTAACAGATCGGAATTTAAATACTTCATTTTTTGACCCTGCTGGAGGAGGAGATCCAATCCTTTACCAACATCTTTTT
>LOM24-007
NNNNNNNNNNNNNNNNNNNNNNNNNNNNNNNNNNNNNNNNNNNNNNNNNNNNNNNNNNNNNNNNNNNNNNNNNNNNNNNNNNNNNNNNNNNNNNNNNNNNNNNNNNNNNNNNNNNNNNNNNNNNNNNNNNNNNNNNNNNNNNNNNNNNNNNNNNNNNNNNNNNNNNNNNNNNNNNNNNNNNNNNNNNNNNNNNNNNNNNNNNNNNNNNNNNNNNNNNNNNNNNNNNNNNNNNNNNNNNNNAATAAATAATATAAGATTTTGACTTTTACCTCCTTCTTTAACTCTTCTTTTAATAAGAAGAATAGTAGAAAGAGGATCTGGAACAGGATGAACTGTTTATCCACCATTATCTTCAAACATTGCCCACGGAGGATCCTCCGTGGATCTAACAATTTTTAGATTGCATTTAGCTGGTATTTCATCTATTCTAGGAGCTGTAAATTTTATTTCAACCATTATTAATATACGATCAATTGGAATTACATTTGATCGATTACCTTTATTTGTTTGATCTGTTGCTATTACAGCTTTATTGTTACTTTTATCTCTACCAGTTTTAGCAGGAGCAATTACTATACTTTTAACAGATCGGAATTTAAATACTTCATTTTTTGACCCTGCTGGAGGAGGAGATCCAATCCTTTACCAACATCTTTTT
>LOM24-009
NNNNNNNNNNNNNNNNNNNNNNNNNNNNNNNNNNNNNNNNNNNNNNNNNNNNNNNNNNNNNNNNNNNNNNNNNNNNNNNNNNNNNNNNNNNNNNNNNNNNNNNNNNNNNNNNNNNNNNNNNNNNNNNNNNNNNNNNNNNNNNNNNNNNNNNNNNNNNNNNNNNNNNNNNNNNNNNNNNNNNNNNNNNNNNNNNNNNNNNNNNNNNNNNNNNNNNNNNNNNNNNNNNNNNNNNNNNNNNNNNNNNNNNNNNNTAAGATTCTGACTTTTACCTCCTTCTTTAACTCTTCTTTTAATAAGAAGAATAGTAGAAAGAGGATCTGGAACAGGATGAACTGTTTATCCACCATTATCTTCAAACATTGCCCACGGAGGATCCTCCGTGGATCTAACAATTTTTAGATTACACTTAGCTGGTATTTCATCTATTCTAGGAGCTGTAAATTTTATTTCAACCATTATTAATATACGATCAATTGGAATTTCATTTGATCGATTACCTTTATTTGTTTGATCTGTTGCTATTACAGCTTTATTGTTACTTTTATCTCTACCAGTTTTAGCAGGAGCAATTACTATACTTTTAACAGATCGGAATTTAAATACTTCATTTTTTGACCCTGCTGGAGGAGGAGATCCAATCCTTTACCAACATCTTTTT
>LOM24-011
NNNNNNNNNNNNNNNNNNNNNNNNNNNNNNNNNNNNNNNNNNNNNNNNNNNNNNNNNNNNNNNNNNNNNNNNNNNNNNNNNNNNNNNNNNNNNNNNNNNNNNNNNNNNNNNNNNNNNNNNNNNNNNNNNNNNNNNNNNNNNNNNNNNNNNNNNNNNNNNNNNNNNNNNNNNNNNNNNNNNNNNNNNNNNNNNNNNNNNNNNNNNNNNNNNNNNNNNNNNNNNNNNNNNNNNNNNNNNNNNAATAAACAACTTAAGATTTTGGCTTTTACCTCCTTCCTTAACTCTTCTTTTAATAAGAAGAATAGTAGAAAGAGGAGCTGGAACTGGATGAACTATTTATCCACCATTATCTTCAAATATTGCTCATAATGGATCTTCCGTAGATTTAGCAATTTTTAGGTTACATTTAGCTGGAATTTCATCTATTTTAGGAGCAATTAATTTTATTTCAACTATTATCAATATACGTTCAGTTGGAATTTCAGCTGAACGAATACCTATATTTATTTGAGCTGTTACTATCACAGCTTTATTGTTATTACTATCTCTCCCTGTTTTAGCAGGAGCAATTACAATACTTTTAACAGATCGAAATTTAAATACTTCATTTTTTGATCCTGTTGGAGGAGGAGATCCAATTCTTTACCAACATTTATTT
>LOM24-012
NNNNNNNNNNNNNNNNNNNNNNNNNNNNNNNNNNNNNNNNNNNNNNNNNNNNNNNNNNNNNNNNNNNNNNNNNNNNNNNNNNNNNNNNNNNNNNNNNNNNNNNNNNNNNNNNNNNNNNNNNNNNNNNNNNNNNNNNNNNNNNNNNNNNNNNNNNNNNNNNNNNNNNNNNNNNNNNNNNNNNNNNNNNNNNNNNNNNNNNNNNNNNNNNNNNNNNNNNNNNNNNNNNNNNNNNNNNNNNNNAATAAACAACTTAAGATTTTGGCTTTTACCTCCTTCCTTAACTCTTCTTTTAATAAGAAGAATAGTAGAAAGAGGAGCTGGAACTGGATGAACTATTTATCCACCATTATCTTCAAATATTGCTCATAATGGATCTTCCGTAGATTTAGCAATTTTTAGGTTACATTTAGCTGGAATTTCATCTATTTTAGGAGCAATTAATTTTATTTCAACTATTATCAATATACGTTCAGTTGGAATTTCAGCTGAACGAATACCTATATTTATTTGAGCTGTTACTATCACAGCTTTATTGTTATTACTATCTCTCCCTGTTTTAGCAGGAGCAATTACAATACTTTTAACAGATCGAAATTTAAATACTTCATTTTTTGATCCTGTTGGAGGAGGAGATCCAATTCTTTACCAACATTTATTT
>LOM24-013
NNNNNNNNNNNNNNNNNNNNNNNNNNNNNNNNNNNNNNNNNNNNNNNNNNNNNNNNNNNNNNNNNNNNNNNNNNNNNNNNNNNNNNNNNNNNNNNNNNNNNNNNNNNNNNNNNNNNNNNNNNNNNNNNNNNNNNNNNNNNNNNNNNNNNNNNNNNNNNNNNNNNNNNNNNNNNNNNNNNNNNNNNNNNNNNNNNNNNNNNNNNNNNNNNNNNNNNNNNNNNNNNNNNNNNNNNNNNNNNNAATAAACAACTTAAGATTTTGGCTTTTACCTCCTTCCTTAACTCTTCTTTTAATAAGAAGAATAGTAGAAAGAGGAGCTGGAACTGGATGAACTATTTATCCACCATTATCTTCAAATATTGCTCATAATGGATCTTCCGTAGATTTAGCAATTTTTAGGTTACATTTAGCTGGAATTTCATCTATTTTAGGAGCAATTAATTTTATTTCAACTATTATCAATATACGTTCAGTTGGAATTTCAGCTGAACGAATACCTATATTTATTTGAGCTGTTACTATCACAGCTTTATTGTTATTACTATCTCTCCCTGTTTTAGCAGGAGCAATTACAATACTTTTAACAGATCGAAATTTAAATACTTCATTTTTTGATCCTGTTGGAGGAGGAGATCCAATTCTTTACCAACATTTATTT
>LOM24-014
NNNNNNNNNNNNNNNNNNNNNNNNNNNNNNNNNNNNNNNNNNNNNNNNNNNNNNNNNNNNNNNNNNNNNNNNNNNNNNNNNNNNNNNNNNNNNNNNNNNNNNNNNNNNNNNNNNNNNNNNNNNNNNNNNNNNNNNNNNNNNNNNNNNNNNNNNNNNNNNNNNNNNNNNNNNNNNNNNNNNNNNNNNNNNNNNNNNNNNNNNNNNNNNNNNNNNNNNNNNNNNNNNNNNNNNNNNNNNNNNAATAAACAACTTAAGATTTTGGCTTTTACCTCCTTCCTTAACTCTTCTTTTAATAAGAAGAATAGTAGAAAGAGGAGCTGGAACTGGATGAACTATTTATCCACCATTATCTTCAAATATTGCTCATAATGGATCTTCCGTAGATTTAGCAATTTTTAGGTTACATTTAGCTGGAATTTCATCTATTTTAGGAGCAATTAATTTTATTTCAACTATTATCAATATACGTTCAGTTGGAATTTCAGCTGAACGAATACCTATATTTATTTGAGCTGTTACTATCACAGCTTTATTGTTATTACTATCTCTCCCTGTTTTAGCAGGAGCAATTACAATACTTTTAACAGATCGAAATTTAAATACTTCATTTTTTGATCCTGTTGGAGGAGGAGATCCAATTCTTTACCAACATTTATTT
>LOM24-015
NNNNNNNNNNNNNNNNNNNNNNNNNNNNNNNNNNNNNNNNNNNNNNNNNNNNNNNNNNNNNNNNNNNNNNNNNNNNNNNNNNNNNNNNNNNNNNNNNNNNNNNNNNNNNNNNNNNNNNNNNNNNNNNNNNNNNNNNNNNNNNNNNNNNNNNNNNNNNNNNNNNNNNNNNNNNNNNNNNNNNNNNNNNNNNNNNNNNNNNNNNNNNNNNNNNNNNNNNNNNNNNNNNNNNNNNNNNNNNNNAATAAATAATATAAGATTTTGACTTTTACCTCCTTCTTTAACTCTTCTTTTAATAAGAAGAATAGTAGAAAGAGGATCTGGAACAGGATGAACTGTTTATCCACCATTATCTTCAAACATTGCCCACGGAGGATCCTCCGTGGATCTAACAATTTTTAGATTGCATTTAGCTGGTATTTCATCTATTCTAGGAGCTGTAAATTTTATTTCAACCATTATTAATATACGATCAATTGGAATTACATTTGATCGATTACCTTTATTTGTTTGATCTGTTGCTATTACAGCTTTATTGTTACTTTTATCTCTACCAGTTTTAGCAGGAGCAATTACTATACTTTTAACAGATCGGAATTTAAATACTTCATTTTTTGACCCTGCTGGAGGAGGAGATCCAATCCTTTACCAACATCTTTTT
>TUR00251
NNNNNNNNNNNNNNNNNNNNNNNNNNNNNNNNNNNNNNNNNNNNNNNNNNNNNNNNNNNNNNNNNNNNNNNNNNNNNNNNNNNNNNNNNNNNNNNNNNNNNNNNNNNNNNNNNNNNNNNNNNNNNNNNNNNNNNNNNNNNNNNNNNNNNNNNNNNNNNNNNNNNNNNNNNNNNNNNNNNNNNNNNNNNNNNNNNNNNNNNNNNNNNNNNNNNNNNNNNNNNNNNNNNNNNNNNNNNNNNNAATAAATAATATAAGATTTTGACTTTTACCTCCTTCTTTAACTCTTCTTTTAATAAGAAGAATAGTAGAAAGAGGATCTGGAACAGGATGAACTGTTTATCCACCATTATCTTCAAACATTGCCCACGGAGGATCCTCCGTGGATCTAACAATTTTTAGATTACACTTAGCTGGTATTTCATCTATTCTAGGAGCTGTAAATTTTATTTCAACCATTATTAATATACGATCAATTGGAATTACATTTGATCGATTACCTTTATTTGTTTGATCTGTTGCTATTACAGCTTTATTGTTACTTTTATCTCTACCAGTTTTAGCAGGAGCAATTACTATACTTTTAACAGATCGAAATTTAAATACTTCATTTTTTGACCCTGCTGGAGGAGGAGATCCAATCCTTTACCAGCATCTTTTT
