# Supplementary material for: A new species of Lomechusoides (Coleoptera, Staphylinidae) from Formica polyctena anthills in Northeastern Europe
Source: Zookeys. 2026 Mar 30;1275:229–57. doi: 10.3897/zookeys.1275.182781 (PMC13054334; doi:10.3897/zookeys.1275.182781)
Supplement: Supplementary material 2 — Overview of examined material [file zookeys-1275-229_article-182781__-s002.xlsx]

## Sheet: Lomechusoides
Genus	Species group	Species	Country	State	Locality	Latitude	Longitude	Georeferenced	Elevation	Collecting method	Habitat notes	Date	Collector	Number of sp, sex	Collection	Reference	Notes
Lomechusoides		dudkorum	Russia		6 км к югу от г. Тюмени [6km k yugu ot g. Tyumeni (=6 km to the south from town Tyumen)]	57.07	65.55	Y		Pinned host: Formica sanguinea		3.IV.1995	A. et. R. Dudko	1 male	NHMD	Paratypes
Lomechusoides		dudkorum	Russia		6 км к югу от г. Тюмени [6km k yugu ot g. Tyumeni (=6 km to the south from town Tyumen)]	57.07	65.55	Y		Pinned host: Formica sanguinea		3.IV.1995	A. et. R. Dudko	2 females	NHMD
Lomechusoides		fallax	Russia		Primorsky kray, Anisimovka (=Kangaus), Krinichnaya Mt., 70 km E Vladivostok	43.07	132.41		500 m	[Pinned host: Formica rufa-group]		8.VI.1993	L. Zerche	1 female
Lomechusoides		folgaricus	Italy		Colle St. Lucia	46.45	12.01	Y					Kaiser	1 female	NHMW
Lomechusoides		folgaricus	Italy		Folgaria	45.91	11.18	Y					Winkler	3 males	NHMW
Lomechusoides		folgaricus	Italy		Serraia	46.13	11.25	Y						1 male	NHMW
Lomechusoides		inflatus	Norway	Finnmarken	Tana: Torhop	70.48	27.98	N		w. Formica gagatoides		29.V.2024	A. Staverløkk	2 females	cKjær
Lomechusoides		mongolicus	Russia		Buryatia Rep., Selenga R. 8 km N Tarbagataj	51.68	108.41	Y				28.V..2002	A. Anistschenko	1 female	NHMD
Lomechusoides		mongolicus	Russia		Даурия [Chita area], оз. Барун-Торей, протока Утыча [Lake Barun-Torey, Utych Strait]	50.02	115.39	Y				1.VI.2000	O. Кorsun	1 female	SDEI	Paratype
Lomechusoides		primoricus	Russia		Primorskij kray [=Primorsky Kray], Sikhote-Alin, Meteorol. St., 28km SE Chuguyevka	43.59	134.08	Y	900m	Pinned host: Formica sanguinea		1.VI.1993	Zerche	1 male, 1 female	SDEI	Paratypes
Lomechusoides		strumosus	Austria		Hainburger Berge	48.13	16.93	Y					Scheerpeltz	1 female	ZMUH
Lomechusoides		strumosus	Austria		Linz	48.29	14.31	Y				29.III.1913	J. Kloiber	3 males, 5 females	NHMW
Lomechusoides		strumosus	Austria		Marzer Kogel, n. Marz-Rohrbach	47.72	16.45	Y				I.IV.1926	Scheerpeltz	2 males, 2 females	NHMW
Lomechusoides		strumosus	Austria		n. Graz	47.07	15.44	Y					Scheerpeltz	5 males, 2 females	NHMW
Lomechusoides		strumosus	Austria		Rekawinkel n. Vienna	48.18	16.03	Y					Scheerpeltz	4 males, 6 females	NHMW
Lomechusoides		strumosus	Bosnia and Herzegovina		Nevesinje	43.26	18.11	Y					Schuster	1 female	NHMW
Lomechusoides		strumosus	Czech Rep.		Hannsdorf [Hanušovice]	50.07	16.93	Y					V. Zoufal	5 males, 4 females	NHMW
Lomechusoides		strumosus	Czech Rep.		Jíloviště	49.93	14.34	Y				24.IV.1910	K. Klenka	2 females	SMNS
Lomechusoides		strumosus	Czech Rep.		Písecké Hory	49.28	14.23	Y				1917	Scheerpeltz	2 males, 5 females	NHMW
Lomechusoides		strumosus	Czech Rep.		Pollauer Berge [Vrchy Pálavské]	48.86	16.64	Y				18.-19.IV.1924	Scheerpeltz	1 female, 1 male	NHMW
Lomechusoides		strumosus	Czech Rep.		Příbram	49.67	13.99	Y					J. Roubal	1 male	NHMW
Lomechusoides		strumosus	Czech Rep.		Tabor	49.41	14.68	Y					Luse	1 ex.	NHMW
Lomechusoides		strumosus	Czech Rep.		Zvole n. Prague	49.93	14.42	Y					Skalitzky	4 ex.	NHMW
Lomechusoides		strumosus	Denmark		Feldborg Nørreskov	56.36	8.94	N		w. Formica sanguinea		22.IV.2025	H. Kjærby	2 males, 1 female	cKjær
Lomechusoides		strumosus	Denmark		Gludsted Plantage	56.08	9.36	N		w. Formica sanguinea		8.V.2024	H. Kjærby	1 female	cKjær
Lomechusoides		strumosus	Denmark		Hønning Plantage	55.18	8.95	N		w. Formica sanguinea		11.V.2025	H. Kjærby	1 male, 3 females	cKjær
Lomechusoides		strumosus	Denmark		Høstemark Skov	56.93	10.22	N		w. Formica sanguinea		17.VIII.2020	H. Kjærby	1 female	cKjær
Lomechusoides		strumosus	Denmark		Kompedal Plantage	56.23	9.26	N		w. Formica sanguinea		9.IV.2025	H. Kjærby	2 males, 4 females	cKjær
Lomechusoides		strumosus	Denmark		Melby Overdrev	56.01	11.99	N		w. Formica sanguinea		27.V.2025	H. Kjærby	1 female	cKjær
Lomechusoides		strumosus	Denmark		Nørlund Plantage	56.05	9.21	N		w. Formica sanguinea		24.III.2025	H. Kjærby	1 male	cKjær
Lomechusoides		strumosus	Denmark		Nørlund Plantage	56.05	9.21	N		w. Formica sanguinea		3.IV.2025	H. Kjærby	2 males	cKjær
Lomechusoides		strumosus	Denmark		Store Hjøllund Plantage	56.05	9.37	N		w. Formica sanguinea		17.VIII.2021	H. Kjærby	1 male	cKjær
Lomechusoides		strumosus	Denmark		Store Hjøllund Plantage	56.05	9.37	N		w. Formica sanguinea		18.IV.2024	H. Kjærby	1 male, 1 female	cKjær
Lomechusoides		strumosus	Denmark		Store Hjøllund Plantage	56.05	9.37	N		w. Formica sanguinea		21.III.2024	H. Kjærby	1 female	cKjær
Lomechusoides		strumosus	Denmark		Store Hjøllund Plantage	56.05	9.37	N		w. Formica sanguinea		7.IV.2024	H. Kjærby	3 females	cKjær
Lomechusoides		strumosus	Denmark		Store Hjøllund Plantage	56.05	9.37	N		w. Formica sanguinea		11.VI.2024	H. Kjærby	1 female	cKjær
Lomechusoides		strumosus	Denmark		Tingskov	57.08	9.42	N		w. Formica sanguinea		22.IV.2023	H. Kjærby	1 female	cKjær
Lomechusoides		strumosus	Denmark		Tisvilde	56.05	12.06	Y				31.V.1908	Rye	1 male, 6 females	NHMA
Lomechusoides		strumosus	Estonia		Aegviidu Pillapalu	59.28	25.61	Y				25.V.1994		1 male	TAMZ
Lomechusoides		strumosus	Estonia		Kõrkküla	58.15	22.37	Y		window trap on aspen stand	forest cut area	25.IV.-6.VI.2023		1 female	TAMZ
Lomechusoides		strumosus	Finland		Helsinge [Helsinki]	60.23	24.99	Y					Karvonen	1 male	MZLU
Lomechusoides		strumosus	Finland		Helsingfors	60.23	24.99	Y					O. Wellenius	1 male	MZLU
Lomechusoides		strumosus	Finland		Joutseno	61.12	28.51	Y					E. Thuneberg	1 female	MZLU
Lomechusoides		strumosus	Finland		Nylandia, Helsinki	60.23	24.99	Y					Karvonen	1 male, 3 females	ZMUO
Lomechusoides		strumosus	Finland		Pirkkala	61.46	23.64	Y					Grönblom	1 female	MZLU
Lomechusoides		strumosus	Finland		Regio aboënsis, Raisio	60.48	22.16	Y				1940s	R. Linnavuori	1 male, 2 females	ZMUO
Lomechusoides		strumosus	Finland		Regio aboënsis, Rymättylä	60.37	21.94	Y				1940s	R. Linnavuori	1 female	ZMUO
Lomechusoides		strumosus	Finland		Tampere	61.49	23.76	Y					Soyrinki	1 male	MZLU
Lomechusoides		strumosus	Finland		Vehkalaliti	60.57	27.14	Y				2.VI.1962	L. Tiensuu	1 female, 1 male	MZLU
Lomechusoides		strumosus	France		Cote d'Or	47.5	4.64						Rouget	1 female	SMNS
Lomechusoides		strumosus	France		Hautes Pyrénées	42.99	0.14	Y					Pandellé	1 female	NHMW
Lomechusoides		strumosus	Germany		Asselfingen	48.53	10.19	Y				13.V.1952		4 males, 4 females	SMNS
Lomechusoides		strumosus	Germany		Düsseldorf	51.22	6.78	Y					Dr. Friis	1 female	NHMW
Lomechusoides		strumosus	Germany		Eifel, 2 km ENE Schönecken	50.17	6.49	Y			Clearing in Pine Forest	7.IX.1991	Schulz	1 female	NHMW
Lomechusoides		strumosus	Germany		Hannover, Helstorf Reiterheide	52.58	9.61	Y				30.V.1991	V. Assing	1 female	NHMW
Lomechusoides		strumosus	Germany		Kyffhauser	51.11	11.08	Y				2.V.1941	Folwaczny	1 female	SMNS
Lomechusoides		strumosus	Germany		Peutenhausen	48.52	11.23	Y				23.III.1974	R Papperitz	1 male, 1 female	SMNS
Lomechusoides		strumosus	Germany		Taubertal	49.69	9.63	Y				20.IV.1981	R. Bickel	2 males	SMNS
Lomechusoides		strumosus	Greece		Parnassus	38.55	22.66	Y		w. Formica sanguinea				1 male	NHMW
Lomechusoides		strumosus	Italy		Val di Laux	45.04	7.03	Y		w. Formica sanguinea		10.VI.1908	Pinker	1 female	NHMW
Lomechusoides		strumosus	Italy		Valle di Saviore	46.07	10.43	Y				VII.1855	Cadamuro	1 female	NHMW
Lomechusoides		strumosus	Netherlands		Exaten	52.18	6.41	Y				V.1890	Wasmann	1 male, 1 female	NHMW
Lomechusoides		strumosus	Norway		Akershus, Vestby: Kroken	59.56	10.67	N				9.V.1996	S. Ligaard	1 female	cØde
Lomechusoides		strumosus	Norway		Buskerud, Kongsberg: Kongsberg	59.66	9.65	N				22.IV.1990	B. Sagvolden	1 female	cØde
Lomechusoides		strumosus	Norway		Oppland, Nord fron Stordalsberge	61.58	9.81	N		in n nest of Formica sanguinea at the root of fallen birch		10.VII.1988	O. Hanssen	1 female	cHans
Lomechusoides		strumosus	Norway		Oppland, Nord.Fron: Stordalsberge	61.61	9.83	N		pitfall trap with Formica sanguinea		4.VI.-3.IV.1998	F. Ødegaard	1 male	cØde
Lomechusoides		strumosus	Norway		Oslo, Sogn	59.95	10.74	Y				15.V.1961	J. Andersen	1 male	UiT
Lomechusoides		strumosus	Russia	Smolensk	Demidov distr., near Nikitenki	55.49	31.78	N		near a dead birch with Formica strumosus		22.-26.VII.2015	O. Semionenkov	1 female	cSem
Lomechusoides		strumosus	Russia	Smolensk	Demidov distr., near Poboistche, SW part of "Kolpitski Mokh"	55.46	31.63	N		in nest of Formica uralensis	oligotrophic moor	1.-5.VII.2017	O. Semionenkov	1 female	cSem
Lomechusoides		strumosus	Russia	Kaluga	Ulyanovo Distr., "Kaluzhskiye Zaseki" Nature Reserve, Novaya Dyeryevnya	53.59	35.79	Y		window trap on a willow		10.-20.VI.2009	S. Alekseev	1 female	cSem
Lomechusoides		strumosus	Russia		Vladimir area, Meshchera National Park, near Tasino	55.52	40.19	N				13.VI.2008	V.B. Semenov	1 female	cSem
Lomechusoides		strumosus	Slovakia		Nyitra County	48.31	18.08	Y					H. Raffenberg	3 males, 4 females	NHMW
Lomechusoides		strumosus	Sweden		Dalarna, St. Kopparberg	60.61	15.63	Y					Klefbeck	1 female	MZLU
Lomechusoides		strumosus	Sweden		Halland, Släp	57.51	11.98	Y					Agren	2 females	MZLU
Lomechusoides		strumosus	Sweden		Skåne, Hässleholm	56.16	13.77	Y				7.V.1977	F. Olsson	2 males, 1 female	MZLU
Lomechusoides		strumosus	Sweden		Skåne, Klostersågen	55.64	13.59	Y				15.V.1982	H. Andersson	1 female	MZLU
Lomechusoides		strumosus	Sweden		Skåne, Vankiva	56.19	13.74	Y				9.V.1961	F. Olsson	1 female, 1 male	MZLU
Lomechusoides		strumosus	Sweden		Småland, Kalmar	56.67	16.32	Y				1.V.1980	B. Anderson	1 female, 1 male	MZLU
Lomechusoides		strumosus	Sweden		Västra Götaland, Kråkhult	57.71	13.09	N				29.VIII.1959	H.-E. Wanntorp	1 female	cWann
Lomechusoides		teres	Georgia		Caucasus, Lomis Mts	41.87	43.25		2100				König	3 males	NHMW
Lomechusoides		teres	Turkey		Trabzon, Doğu Karadeniz Dağları, Maçka, Fırınoba plateau environs	40.6285	39.6866		2200	under stones	alpine zone	14.V.2025	A. Solodovnikov	1 male	NHMD
Lomechusoides		umbrosus	Belarus		Vitebsk reg., Polotsk distr., 3 km SW of Novopolotsk, near the lake Luechovo	55.5168	28.6318	N	152	in the nest of F. polyectena	fir-wood, sorrel	30.V.2013	E. Pliskevich	4 males, 1 female	cSem	Paratypes
Lomechusoides		umbrosus	Belarus		Vitebsk reg., Polotsk distr., 3 km SW of Novopolotsk, near the lake Luechovo	55.5167	28.6325	N	152	in the nest of F. polyectena	fir-wood, sorrel	10.VI.2015	E. Pliskevich	1 male	cSem	Paratype
Lomechusoides		umbrosus	Estonia		Välgi	58.55	26.92	Y		window trap on dead spruce	forest edge	18.V.-7.VII.2024		1 male	TAMZ
Lomechusoides		umbrosus	Finland		Karelia australis, Joutseno, Kuurmanpohja	61.073	28.729	N	71	window trap, mushroomed log pile (aspen, spruce, birch)		8.VI.2015-11.VII.2015	E. Helve	1 female	ZMUO
Lomechusoides		umbrosus	Poland		Bialowieza, Czerlonka	52.69	23.72	N				19.VI.1991	L. Borowiec	1 female	DBET
Lomechusoides		umbrosus	Russia	Smolensk	near Vysokoye	54.73	32.21	N		window trap near dead spruce and nest of F. polyctena	coniferous-broad-leaved forest	23.V.-11.VI.2022	O. Semionenkov	2 females	cSem	Paratypes
Lomechusoides		umbrosus	Russia		Svedlovsk Reg., Visimskij Nature Res.	57.3734	59.7734	N	570		spruce dominated forest, in Formica nests	18.VI.2019	A. Solodovnikov, A.K.Hansen, A.Tokareva	1 male, 3 females	NHMD	Paratypes
Lomechusoides		umbrosus	Sweden		Hacksta, Uppland	59.55	17.38	N		w. Formica polyctena		30.IV.2022	H.-E. Wanntorp	1 female	cWann	Paratype
Lomechusoides		umbrosus	Sweden		Hållvik, Uppland	59.93	18.41	N		w. Formica polyctena		2025	H.-E. Wanntorp	1 male	cWann	Paratype
Lomechusoides		umbrosus	Sweden		Hammarskog, Uppland	59.77	17.57	N		w. Formica polyctena		20.IX.2023	H. Kjærby	1 male	NHMD	Holotype
Lomechusoides		umbrosus	Sweden		Hammarskog, Uppland	59.77	17.57	N		w. Formica polyctena		20.IX.2023	H. Kjærby	3 males, 4 females	cKjær	Paratypes
Lomechusoides		umbrosus	Sweden		Skåne, Vittsjö	56.34	13.66	Y		Formica rufa stack		24.V.1980	A. Carlson	3 females, 6 males	MZLU	Paratypes
Lomechusoides		wellenii	Finland		Helsinge [Helsinki]	60.23	24.99	Y		w. Formica uralensis		30.IV.1940	O. Wellenius	1 female	ZMUO
Lomechusoides		wellenii	Finland		Helsinge [Helsinki]	60.23	24.99	Y		w. Formica uralensis		30.IV.1940	O. Wellenius	1 female	NHMD
Lomechusoides		wellenii	Sweden		Dalarna, Norr Oradtjärnberg	60.95	14.18	Y				2006	H.-E. Wanntorp	1 male	cWann
Lomechusoides		wellenii	Sweden		unknown							unknown	Gyllenhall	1 female	NHMW
Lomechusoides		zerchei	Russia		Primorsky kray, Anisimovka (=Kangaus), Krinichnaya Mt., 70 km E Vladivostok	43.07	132.41	Y	500 m	Pinned host: Formica rufa-group		8.VI.1993	L. Zerche	2 males, 2 females	NHMD	Holotype

## Sheet: Formica sanguinea
gbifID	datasetKey	occurrenceID	kingdom	phylum	class	order	family	genus	species	infraspecificEpithet	taxonRank	scientificName	verbatimScientificName	verbatimScientificNameAuthorship	countryCode	locality	stateProvince	occurrenceStatus	individualCount	publishingOrgKey	decimalLatitude	decimalLongitude	coordinateUncertaintyInMeters	coordinatePrecision	elevation	elevationAccuracy	depth	depthAccuracy	eventDate	day	month	year	taxonKey	speciesKey	basisOfRecord	institutionCode	collectionCode	catalogNumber	recordNumber	identifiedBy	dateIdentified	license	rightsHolder	recordedBy	typeStatus	establishmentMeans	lastInterpreted	mediaType	issue
932020795	38b4c89f-584c-41bb-bd8f-cd1def33e92f	urn:lsid:artportalen.se:sighting:15971847	Animalia	Arthropoda	Insecta	Hymenoptera	Formicidae	Formica	Formica sanguinea		SPECIES	Formica sanguinea Latreille, 1798	Formica sanguinea	Latreille, 1798	SE	Ljungheden, √Ñngg√•rdsbergen, Vg	V√§sterg√∂tland	PRESENT		b8323864-602a-4a7d-9127-bb903054e97d	57.6705	11.9585	250						2014-06-13	13	6	2014	1315006	1315006	HUMAN_OBSERVATION	SLU Artdatabanken	Artportalen	15971847				CC0_1_0	Robert Ennerfelt	Robert Ennerfelt			2025-11-22T16:41:22.581Z
911905300	ea53b031-75b8-47c7-8db9-4f59c58b000c	4979	Animalia	Arthropoda	Insecta	Hymenoptera	Formicidae	Formica	Formica sanguinea		SPECIES	Formica sanguinea Latreille, 1798	Formica sanguinea		NL	Amerongsche Bosch		PRESENT	1	2498d55c-dcd2-4caf-abb7-14f2ffe05c37	52.0158	5.49646	1000						1999-08-23	23	8	1999	1315006	1315006	HUMAN_OBSERVATION	WUR-Alterra	insects-amerongse-bosch	4979		R. van Kats	2000-01-01T00:00:00	CC_BY_NC_4_0					2025-11-25T02:09:34.367Z		COORDINATE_ROUNDED;COUNTRY_DERIVED_FROM_COORDINATES;CONTINENT_DERIVED_FROM_COORDINATES;OCCURRENCE_STATUS_INFERRED_FROM_INDIVIDUAL_COUNT
911890776	dc55fd8a-47af-47fe-a59e-a2890c72fed1	35348	Animalia	Arthropoda	Insecta	Hymenoptera	Formicidae	Formica	Formica sanguinea		SPECIES	Formica sanguinea Latreille, 1798	Formica sanguinea		NL	Galder-Chaam, bosrand, 634		PRESENT	98	2498d55c-dcd2-4caf-abb7-14f2ffe05c37	51.5202	4.8469	1000						2001-07-04	4	7	2001	1315006	1315006	HUMAN_OBSERVATION	WUR-Alterra	insects-groene-dooradering	35348		R. van Kats	2001-01-01T00:00:00	CC_BY_NC_4_0					2025-11-25T01:10:51.334Z		COORDINATE_ROUNDED;COUNTRY_DERIVED_FROM_COORDINATES;CONTINENT_DERIVED_FROM_COORDINATES;OCCURRENCE_STATUS_INFERRED_FROM_INDIVIDUAL_COUNT
911890767	dc55fd8a-47af-47fe-a59e-a2890c72fed1	35349	Animalia	Arthropoda	Insecta	Hymenoptera	Formicidae	Formica	Formica sanguinea		SPECIES	Formica sanguinea Latreille, 1798	Formica sanguinea		NL	Nispen, bosrand, 614		PRESENT	3	2498d55c-dcd2-4caf-abb7-14f2ffe05c37	51.518	4.48673	1000						2001-07-04	4	7	2001	1315006	1315006	HUMAN_OBSERVATION	WUR-Alterra	insects-groene-dooradering	35349		R. van Kats	2001-01-01T00:00:00	CC_BY_NC_4_0					2025-11-25T01:10:51.334Z		COORDINATE_ROUNDED;COUNTRY_DERIVED_FROM_COORDINATES;CONTINENT_DERIVED_FROM_COORDINATES;OCCURRENCE_STATUS_INFERRED_FROM_INDIVIDUAL_COUNT
911890756	dc55fd8a-47af-47fe-a59e-a2890c72fed1	35347	Animalia	Arthropoda	Insecta	Hymenoptera	Formicidae	Formica	Formica sanguinea		SPECIES	Formica sanguinea Latreille, 1798	Formica sanguinea		BE	Nispen, wegberm, 612		PRESENT	7	2498d55c-dcd2-4caf-abb7-14f2ffe05c37	51.4731	4.48762	1000						2001-07-04	4	7	2001	1315006	1315006	HUMAN_OBSERVATION	WUR-Alterra	insects-groene-dooradering	35347		R. van Kats	2001-01-01T00:00:00	CC_BY_NC_4_0					2025-11-25T01:10:51.334Z		COORDINATE_ROUNDED;COUNTRY_DERIVED_FROM_COORDINATES;CONTINENT_DERIVED_FROM_COORDINATES;OCCURRENCE_STATUS_INFERRED_FROM_INDIVIDUAL_COUNT
911890752	dc55fd8a-47af-47fe-a59e-a2890c72fed1	35350	Animalia	Arthropoda	Insecta	Hymenoptera	Formicidae	Formica	Formica sanguinea		SPECIES	Formica sanguinea Latreille, 1798	Formica sanguinea		NL	Galder-Chaam, bosrand, 634		PRESENT	5	2498d55c-dcd2-4caf-abb7-14f2ffe05c37	51.5202	4.8469	1000						2001-07-04	4	7	2001	1315006	1315006	HUMAN_OBSERVATION	WUR-Alterra	insects-groene-dooradering	35350		R. van Kats	2001-01-01T00:00:00	CC_BY_NC_4_0					2025-11-25T01:10:51.332Z		COORDINATE_ROUNDED;COUNTRY_DERIVED_FROM_COORDINATES;CONTINENT_DERIVED_FROM_COORDINATES;OCCURRENCE_STATUS_INFERRED_FROM_INDIVIDUAL_COUNT
911890748	dc55fd8a-47af-47fe-a59e-a2890c72fed1	35352	Animalia	Arthropoda	Insecta	Hymenoptera	Formicidae	Formica	Formica sanguinea		SPECIES	Formica sanguinea Latreille, 1798	Formica sanguinea		NL	Nispen, bosrand, 614		PRESENT	1	2498d55c-dcd2-4caf-abb7-14f2ffe05c37	51.518	4.48673	1000						2001-07-04	4	7	2001	1315006	1315006	HUMAN_OBSERVATION	WUR-Alterra	insects-groene-dooradering	35352		R. van Kats	2001-01-01T00:00:00	CC_BY_NC_4_0					2025-11-25T01:10:51.332Z		COORDINATE_ROUNDED;COUNTRY_DERIVED_FROM_COORDINATES;CONTINENT_DERIVED_FROM_COORDINATES;OCCURRENCE_STATUS_INFERRED_FROM_INDIVIDUAL_COUNT
911890735	dc55fd8a-47af-47fe-a59e-a2890c72fed1	35351	Animalia	Arthropoda	Insecta	Hymenoptera	Formicidae	Formica	Formica sanguinea		SPECIES	Formica sanguinea Latreille, 1798	Formica sanguinea		BE	Nispen, wegberm, 612		PRESENT	207	2498d55c-dcd2-4caf-abb7-14f2ffe05c37	51.4731	4.48762	1000						2001-07-04	4	7	2001	1315006	1315006	HUMAN_OBSERVATION	WUR-Alterra	insects-groene-dooradering	35351		R. van Kats	2001-01-01T00:00:00	CC_BY_NC_4_0					2025-11-25T01:10:51.332Z		COORDINATE_ROUNDED;COUNTRY_DERIVED_FROM_COORDINATES;CONTINENT_DERIVED_FROM_COORDINATES;OCCURRENCE_STATUS_INFERRED_FROM_INDIVIDUAL_COUNT
911888757	dc55fd8a-47af-47fe-a59e-a2890c72fed1	33347	Animalia	Arthropoda	Insecta	Hymenoptera	Formicidae	Formica	Formica sanguinea		SPECIES	Formica sanguinea Latreille, 1798	Formica sanguinea		NL	Heeze, bosrand, 434		PRESENT	138	2498d55c-dcd2-4caf-abb7-14f2ffe05c37	51.3865	5.56677	1000						2001-07-03	3	7	2001	1315006	1315006	HUMAN_OBSERVATION	WUR-Alterra	insects-groene-dooradering	33347		R. van Kats	2001-01-01T00:00:00	CC_BY_NC_4_0					2025-11-25T01:10:51.525Z		COORDINATE_ROUNDED;COUNTRY_DERIVED_FROM_COORDINATES;CONTINENT_DERIVED_FROM_COORDINATES;OCCURRENCE_STATUS_INFERRED_FROM_INDIVIDUAL_COUNT
911888721	dc55fd8a-47af-47fe-a59e-a2890c72fed1	33346	Animalia	Arthropoda	Insecta	Hymenoptera	Formicidae	Formica	Formica sanguinea		SPECIES	Formica sanguinea Latreille, 1798	Formica sanguinea		NL	Heeze, bosrand, 434		PRESENT	82	2498d55c-dcd2-4caf-abb7-14f2ffe05c37	51.3865	5.56677	1000						2001-07-03	3	7	2001	1315006	1315006	HUMAN_OBSERVATION	WUR-Alterra	insects-groene-dooradering	33346		R. van Kats	2001-01-01T00:00:00	CC_BY_NC_4_0					2025-11-25T01:10:51.526Z		COORDINATE_ROUNDED;COUNTRY_DERIVED_FROM_COORDINATES;CONTINENT_DERIVED_FROM_COORDINATES;OCCURRENCE_STATUS_INFERRED_FROM_INDIVIDUAL_COUNT
911832321	63add3c5-6d15-42b2-9e67-f81979c6ef65	145313	Animalia	Arthropoda	Insecta	Hymenoptera	Formicidae	Formica	Formica sanguinea		SPECIES	Formica sanguinea Latreille, 1798	Formica sanguinea		NL			PRESENT	1	2498d55c-dcd2-4caf-abb7-14f2ffe05c37	52.0608	5.35075	1000						1998-08-08	8	8	1998	1315006	1315006	HUMAN_OBSERVATION	WUR-Alterra	insects-stedelijke-en-landelijke-terreintypen	145313				CC_BY_NC_4_0					2025-11-24T17:31:44.949Z		COORDINATE_ROUNDED;COUNTRY_DERIVED_FROM_COORDINATES;CONTINENT_DERIVED_FROM_COORDINATES;OCCURRENCE_STATUS_INFERRED_FROM_INDIVIDUAL_COUNT
911831453	63add3c5-6d15-42b2-9e67-f81979c6ef65	144445	Animalia	Arthropoda	Insecta	Hymenoptera	Formicidae	Formica	Formica sanguinea		SPECIES	Formica sanguinea Latreille, 1798	Formica sanguinea		NL			PRESENT	2	2498d55c-dcd2-4caf-abb7-14f2ffe05c37	52.0608	5.35075	1000						1998-06-03	3	6	1998	1315006	1315006	HUMAN_OBSERVATION	WUR-Alterra	insects-stedelijke-en-landelijke-terreintypen	144445				CC_BY_NC_4_0					2025-11-24T17:31:45.447Z		COORDINATE_ROUNDED;COUNTRY_DERIVED_FROM_COORDINATES;CONTINENT_DERIVED_FROM_COORDINATES;OCCURRENCE_STATUS_INFERRED_FROM_INDIVIDUAL_COUNT
885839813	f29ab192-5964-40ae-a397-fa48ffdf0661		Animalia	Arthropoda	Insecta	Hymenoptera	Formicidae	Formica	Formica sanguinea		SPECIES	Formica sanguinea Latreille, 1798	Formica sanguinea		DE	Weiden, Sauhuebel - Kiefern-Naturwald-reservat		PRESENT		0e2ae538-4332-4f41-bfee-8aa2c693d2a9	49.675	12.161							1995-07-29	29	7	1995	1315006	1315006	PRESERVED_SPECIMEN	ZSM	BOLD	BC ZSM HYM 00363		Stefan Schmidt		CC_BY_4_0		LWF (Barberfalle)			2025-11-25T02:49:19.922Z		GEODETIC_DATUM_ASSUMED_WGS84;CONTINENT_DERIVED_FROM_COORDINATES;COLLECTION_MATCH_NONE;INSTITUTION_MATCH_FUZZY
885839778	f29ab192-5964-40ae-a397-fa48ffdf0661		Animalia	Arthropoda	Insecta	Hymenoptera	Formicidae	Formica	Formica sanguinea		SPECIES	Formica sanguinea Latreille, 1798	Formica sanguinea		DE	Weiden, Sauhuebel - Kiefern-Naturwald-reservat		PRESENT		0e2ae538-4332-4f41-bfee-8aa2c693d2a9	49.675	12.161							1995-08-14	14	8	1995	1315006	1315006	PRESERVED_SPECIMEN	ZSM	BOLD	BC ZSM HYM 00361		Stefan Schmidt		CC_BY_4_0		LWF (Barberfalle)			2025-11-25T02:49:19.922Z		GEODETIC_DATUM_ASSUMED_WGS84;CONTINENT_DERIVED_FROM_COORDINATES;COLLECTION_MATCH_NONE;INSTITUTION_MATCH_FUZZY
885839663	f29ab192-5964-40ae-a397-fa48ffdf0661		Animalia	Arthropoda	Insecta	Hymenoptera	Formicidae	Formica	Formica sanguinea		SPECIES	Formica sanguinea Latreille, 1798	Formica sanguinea		DE	Altdorf oestl. Nuernberg Grenzweg - Naturwaldreservat		PRESENT		0e2ae538-4332-4f41-bfee-8aa2c693d2a9	49.386	11.356			420				1995-08-17	17	8	1995	1315006	1315006	PRESERVED_SPECIMEN	ZSM	BOLD	BC ZSM HYM 00362		Stefan Schmidt		CC_BY_4_0		LWF (Barberfalle)			2025-11-25T02:49:19.922Z		GEODETIC_DATUM_ASSUMED_WGS84;CONTINENT_DERIVED_FROM_COORDINATES;COLLECTION_MATCH_NONE;INSTITUTION_MATCH_FUZZY
885839643	f29ab192-5964-40ae-a397-fa48ffdf0661		Animalia	Arthropoda	Insecta	Hymenoptera	Formicidae	Formica	Formica sanguinea		SPECIES	Formica sanguinea Latreille, 1798	Formica sanguinea		FR	Savoie - 12km E. Belley, im Rhonetal		PRESENT		0e2ae538-4332-4f41-bfee-8aa2c693d2a9	45.76	5.686			250				1996-04-14	14	4	1996	1315006	1315006	PRESERVED_SPECIMEN	ZSM	BOLD	BC ZSM HYM 00360		A. Schulz		CC_BY_4_0		A. Schulz, K. Vock			2025-11-25T02:49:19.922Z		GEODETIC_DATUM_ASSUMED_WGS84;CONTINENT_DERIVED_FROM_COORDINATES;COLLECTION_MATCH_NONE;INSTITUTION_MATCH_FUZZY
865264164	13b70480-bd69-11dd-b15f-b8a03c50a862	CAS:ANTWEB:casent0903273	Animalia	Arthropoda	Insecta	Hymenoptera	Formicidae	Formica	Formica sanguinea		SPECIES	Formica sanguinea Latreille, 1798	formica sanguinea		GB	[Chob] Chobham		PRESENT		66522820-055c-11d8-b84e-b8a03c50a862	51.3333	-0.6							1876-06-01	1	6	1876	1315006	1315006	PRESERVED_SPECIMEN	CAS	ANTWEB	casent0903273				CC_BY_4_0			Syntype		2025-11-24T12:12:40.818Z	StillImage	GEODETIC_DATUM_ASSUMED_WGS84;CONTINENT_DERIVED_FROM_COORDINATES;COLLECTION_MATCH_NONE;INSTITUTION_MATCH_FUZZY
865205758	13b70480-bd69-11dd-b15f-b8a03c50a862	CAS:ANTWEB:casent0280424	Animalia	Arthropoda	Insecta	Hymenoptera	Formicidae	Formica	Formica sanguinea		SPECIES	Formica sanguinea Latreille, 1798	formica sanguinea		RU	Okski Reserve	Ryazanskaya Oblast	PRESENT		66522820-055c-11d8-b84e-b8a03c50a862	54.8833	40.8333							1993-05-28	28	5	1993	1315006	1315006	PRESERVED_SPECIMEN	CAS	ANTWEB	casent0280424				CC_BY_4_0		D.M. Olson			2025-11-24T12:12:58.871Z	StillImage	GEODETIC_DATUM_ASSUMED_WGS84;CONTINENT_DERIVED_FROM_COORDINATES;COLLECTION_MATCH_NONE;INSTITUTION_MATCH_FUZZY
865163488	13b70480-bd69-11dd-b15f-b8a03c50a862	CAS:ANTWEB:casent0179941	Animalia	Arthropoda	Insecta	Hymenoptera	Formicidae	Formica	Formica sanguinea		SPECIES	Formica sanguinea Latreille, 1798	formica sanguinea		CZ	Trebenice, Bil√° skal√°		PRESENT		66522820-055c-11d8-b84e-b8a03c50a862	49.1635	16.0155							2007-05-20	20	5	2007	1315006	1315006	PRESERVED_SPECIMEN	CAS	ANTWEB	casent0179941		P. Werner	2007-12-31T00:00:00	CC_BY_4_0		P. Werner			2025-11-24T12:12:18.594Z	StillImage	GEODETIC_DATUM_ASSUMED_WGS84;CONTINENT_DERIVED_FROM_COORDINATES;COLLECTION_MATCH_NONE;INSTITUTION_MATCH_FUZZY
865163470	13b70480-bd69-11dd-b15f-b8a03c50a862	CAS:ANTWEB:casent0179940	Animalia	Arthropoda	Insecta	Hymenoptera	Formicidae	Formica	Formica sanguinea		SPECIES	Formica sanguinea Latreille, 1798	formica sanguinea		CZ	Trebenice, Bil√° skal√°		PRESENT		66522820-055c-11d8-b84e-b8a03c50a862	49.1635	16.0155							2007-05-20	20	5	2007	1315006	1315006	PRESERVED_SPECIMEN	CAS	ANTWEB	casent0179940		P. Werner	2007-12-31T00:00:00	CC_BY_4_0		P. Werner			2025-11-24T12:12:18.503Z	StillImage	GEODETIC_DATUM_ASSUMED_WGS84;CONTINENT_DERIVED_FROM_COORDINATES;COLLECTION_MATCH_NONE;INSTITUTION_MATCH_FUZZY
865158949	13b70480-bd69-11dd-b15f-b8a03c50a862	CAS:ANTWEB:casent0173154	Animalia	Arthropoda	Insecta	Hymenoptera	Formicidae	Formica	Formica sanguinea		SPECIES	Formica sanguinea Latreille, 1798	formica sanguinea		NL	Hulshorsterzand		PRESENT		66522820-055c-11d8-b84e-b8a03c50a862	52.3442	5.71139							2004-12-31	31	12	2004	1315006	1315006	PRESERVED_SPECIMEN	CAS	ANTWEB	casent0173154		Peter Boer		CC_BY_4_0		J. Noordijk			2025-11-24T12:12:18.297Z	StillImage	GEODETIC_DATUM_ASSUMED_WGS84;CONTINENT_DERIVED_FROM_COORDINATES;COLLECTION_MATCH_NONE;INSTITUTION_MATCH_FUZZY
865158926	13b70480-bd69-11dd-b15f-b8a03c50a862	CAS:ANTWEB:casent0173153	Animalia	Arthropoda	Insecta	Hymenoptera	Formicidae	Formica	Formica sanguinea		SPECIES	Formica sanguinea Latreille, 1798	formica sanguinea		NL	Hulshorsterzand		PRESENT		66522820-055c-11d8-b84e-b8a03c50a862	52.3442	5.71139							2004-12-31	31	12	2004	1315006	1315006	PRESERVED_SPECIMEN	CAS	ANTWEB	casent0173153		Peter Boer		CC_BY_4_0		J. Noordijk			2025-11-24T12:12:18.298Z	StillImage	GEODETIC_DATUM_ASSUMED_WGS84;CONTINENT_DERIVED_FROM_COORDINATES;COLLECTION_MATCH_NONE;INSTITUTION_MATCH_FUZZY
767738777	b528799a-2d52-4023-aa02-9ce081e3ca5f	KBVE-SRBE:Formidabel:27142	Animalia	Arthropoda	Insecta	Hymenoptera	Formicidae	Formica	Formica sanguinea		SPECIES	Formica sanguinea Latreille, 1798	Formica sanguinea Latreille, 1798		BE	Wortel	Antwerpen	PRESENT	2	37e82b90-1e21-11de-ab90-f72009d2669b	51.414	4.833	3536	0.001					2011-05-15	15	5	2011	1315006	1315006	HUMAN_OBSERVATION	RBINS		27142	27142	Fran√ßois Vankerkhoven		CC_BY_4_0		Marc Janssens			2025-11-24T22:37:49.344Z		CONTINENT_DERIVED_FROM_COORDINATES
767738774	b528799a-2d52-4023-aa02-9ce081e3ca5f	KBVE-SRBE:Formidabel:27141	Animalia	Arthropoda	Insecta	Hymenoptera	Formicidae	Formica	Formica sanguinea		SPECIES	Formica sanguinea Latreille, 1798	Formica sanguinea Latreille, 1798		BE	Wortel	Antwerpen	PRESENT	1	37e82b90-1e21-11de-ab90-f72009d2669b	51.414	4.833	3536	0.001					2011-06-26	26	6	2011	1315006	1315006	HUMAN_OBSERVATION	RBINS		27141	27141	Fran√ßois Vankerkhoven		CC_BY_4_0		Marc Janssens			2025-11-24T22:37:49.343Z		CONTINENT_DERIVED_FROM_COORDINATES
767738377	b528799a-2d52-4023-aa02-9ce081e3ca5f	KBVE-SRBE:Formidabel:27051	Animalia	Arthropoda	Insecta	Hymenoptera	Formicidae	Formica	Formica sanguinea		SPECIES	Formica sanguinea Latreille, 1798	Formica sanguinea Latreille, 1798		BE	Kalmthout	Antwerpen	PRESENT	1	37e82b90-1e21-11de-ab90-f72009d2669b	51.42	4.402	3536	0.001					2011-08-10	10	8	2011	1315006	1315006	HUMAN_OBSERVATION	RBINS		27051	27051	Fran√ßois Vankerkhoven		CC_BY_4_0		Marc Janssens			2025-11-24T22:37:49.471Z		CONTINENT_DERIVED_FROM_COORDINATES
767738316	b528799a-2d52-4023-aa02-9ce081e3ca5f	KBVE-SRBE:Formidabel:27035	Animalia	Arthropoda	Insecta	Hymenoptera	Formicidae	Formica	Formica sanguinea		SPECIES	Formica sanguinea Latreille, 1798	Formica sanguinea Latreille, 1798		BE	Kalmthout	Antwerpen	PRESENT	1	37e82b90-1e21-11de-ab90-f72009d2669b	51.42	4.402	3536	0.001					2009-06-01	1	6	2009	1315006	1315006	HUMAN_OBSERVATION	RBINS		27035	27035	Fran√ßois Vankerkhoven		CC_BY_4_0		Marc Janssens			2025-11-24T22:37:49.458Z		CONTINENT_DERIVED_FROM_COORDINATES
767737839	b528799a-2d52-4023-aa02-9ce081e3ca5f	KBVE-SRBE:Formidabel:26908	Animalia	Arthropoda	Insecta	Hymenoptera	Formicidae	Formica	Formica sanguinea		SPECIES	Formica sanguinea Latreille, 1798	Formica sanguinea Latreille, 1798		BE	Houthalen-Helchteren	Limburg	PRESENT	4	37e82b90-1e21-11de-ab90-f72009d2669b	51.045	5.39	3536	0.001					2012-07-01	1	7	2012	1315006	1315006	HUMAN_OBSERVATION	RBINS		26908	26908	Fran√ßois Vankerkhoven		CC_BY_4_0		Lieteberg Groep			2025-11-24T22:37:47.981Z		CONTINENT_DERIVED_FROM_COORDINATES
767737800	b528799a-2d52-4023-aa02-9ce081e3ca5f	KBVE-SRBE:Formidabel:26897	Animalia	Arthropoda	Insecta	Hymenoptera	Formicidae	Formica	Formica sanguinea		SPECIES	Formica sanguinea Latreille, 1798	Formica sanguinea Latreille, 1798		BE	Houthalen-Helchteren	Limburg	PRESENT	5	37e82b90-1e21-11de-ab90-f72009d2669b	51.045	5.39	3536	0.001					2012-07-01	1	7	2012	1315006	1315006	HUMAN_OBSERVATION	RBINS		26897	26897	Fran√ßois Vankerkhoven		CC_BY_4_0		Lieteberg Groep			2025-11-24T22:37:48.194Z		CONTINENT_DERIVED_FROM_COORDINATES
767736338	b528799a-2d52-4023-aa02-9ce081e3ca5f	KBVE-SRBE:Formidabel:26530	Animalia	Arthropoda	Insecta	Hymenoptera	Formicidae	Formica	Formica sanguinea		SPECIES	Formica sanguinea Latreille, 1798	Formica sanguinea Latreille, 1798		BE	Sint-Andries	West-Vlaanderen	PRESENT	1	37e82b90-1e21-11de-ab90-f72009d2669b	51.159	3.179	3536	0.001					2008-07-01	1	7	2008	1315006	1315006	HUMAN_OBSERVATION	RBINS		26530	26530	Fran√ßois Vankerkhoven		CC_BY_4_0		Marc Janssens			2025-11-24T22:37:48.280Z		CONTINENT_DERIVED_FROM_COORDINATES
767736149	b528799a-2d52-4023-aa02-9ce081e3ca5f	KBVE-SRBE:Formidabel:26482	Animalia	Arthropoda	Insecta	Hymenoptera	Formicidae	Formica	Formica sanguinea		SPECIES	Formica sanguinea Latreille, 1798	Formica sanguinea Latreille, 1798		BE	Lommel	Limburg	PRESENT	7	37e82b90-1e21-11de-ab90-f72009d2669b	51.272	5.258	3536	0.001					2011-06-19	19	6	2011	1315006	1315006	HUMAN_OBSERVATION	RBINS		26482	26482	Fran√ßois Vankerkhoven		CC_BY_4_0		Levend Zand			2025-11-24T22:37:48.454Z		CONTINENT_DERIVED_FROM_COORDINATES
767735972	b528799a-2d52-4023-aa02-9ce081e3ca5f	KBVE-SRBE:Formidabel:26445	Animalia	Arthropoda	Insecta	Hymenoptera	Formicidae	Formica	Formica sanguinea		SPECIES	Formica sanguinea Latreille, 1798	Formica sanguinea Latreille, 1798		BE	Lommel	Limburg	PRESENT	2	37e82b90-1e21-11de-ab90-f72009d2669b	51.272	5.258	3536	0.001					2010-07-15	15	7	2010	1315006	1315006	HUMAN_OBSERVATION	RBINS		26445	26445	Fran√ßois Vankerkhoven		CC_BY_4_0		Levend Zand			2025-11-24T22:37:48.449Z		CONTINENT_DERIVED_FROM_COORDINATES
767735964	b528799a-2d52-4023-aa02-9ce081e3ca5f	KBVE-SRBE:Formidabel:26443	Animalia	Arthropoda	Insecta	Hymenoptera	Formicidae	Formica	Formica sanguinea		SPECIES	Formica sanguinea Latreille, 1798	Formica sanguinea Latreille, 1798		BE	Lommel	Limburg	PRESENT	1	37e82b90-1e21-11de-ab90-f72009d2669b	51.272	5.258	3536	0.001					2010-06-15	15	6	2010	1315006	1315006	PRESERVED_SPECIMEN	RBINS	INV-INS	26443	26443	Fran√ßois Vankerkhoven		CC_BY_4_0		Levend Zand			2025-11-24T22:37:48.449Z		CONTINENT_DERIVED_FROM_COORDINATES
767735928	b528799a-2d52-4023-aa02-9ce081e3ca5f	KBVE-SRBE:Formidabel:26432	Animalia	Arthropoda	Insecta	Hymenoptera	Formicidae	Formica	Formica sanguinea		SPECIES	Formica sanguinea Latreille, 1798	Formica sanguinea Latreille, 1798		BE	Lommel	Limburg	PRESENT	20	37e82b90-1e21-11de-ab90-f72009d2669b	51.272	5.258	3536	0.001					2012-07-15	15	7	2012	1315006	1315006	HUMAN_OBSERVATION	RBINS		26432	26432	Fran√ßois Vankerkhoven		CC_BY_4_0		Levend Zand			2025-11-24T22:37:48.441Z		CONTINENT_DERIVED_FROM_COORDINATES
767735885	b528799a-2d52-4023-aa02-9ce081e3ca5f	KBVE-SRBE:Formidabel:26421	Animalia	Arthropoda	Insecta	Hymenoptera	Formicidae	Formica	Formica sanguinea		SPECIES	Formica sanguinea Latreille, 1798	Formica sanguinea Latreille, 1798		BE	Lommel	Limburg	PRESENT	12	37e82b90-1e21-11de-ab90-f72009d2669b	51.272	5.258	3536	0.001					2010-01-21	21	1	2010	1315006	1315006	HUMAN_OBSERVATION	RBINS		26421	26421	Fran√ßois Vankerkhoven		CC_BY_4_0		Levend Zand			2025-11-24T22:37:48.440Z		CONTINENT_DERIVED_FROM_COORDINATES
767735780	b528799a-2d52-4023-aa02-9ce081e3ca5f	KBVE-SRBE:Formidabel:26397	Animalia	Arthropoda	Insecta	Hymenoptera	Formicidae	Formica	Formica sanguinea		SPECIES	Formica sanguinea Latreille, 1798	Formica sanguinea Latreille, 1798		BE	Lommel	Limburg	PRESENT	23	37e82b90-1e21-11de-ab90-f72009d2669b	51.272	5.258	3536	0.001					2010-05-29	29	5	2010	1315006	1315006	HUMAN_OBSERVATION	RBINS		26397	26397	Fran√ßois Vankerkhoven		CC_BY_4_0		Levend Zand			2025-11-24T22:37:48.408Z		CONTINENT_DERIVED_FROM_COORDINATES
767735577	b528799a-2d52-4023-aa02-9ce081e3ca5f	KBVE-SRBE:Formidabel:26345	Animalia	Arthropoda	Insecta	Hymenoptera	Formicidae	Formica	Formica sanguinea		SPECIES	Formica sanguinea Latreille, 1798	Formica sanguinea Latreille, 1798		BE	Lommel	Limburg	PRESENT	19	37e82b90-1e21-11de-ab90-f72009d2669b	51.272	5.258	3536	0.001					2011-06-28	28	6	2011	1315006	1315006	HUMAN_OBSERVATION	RBINS		26345	26345	Fran√ßois Vankerkhoven		CC_BY_4_0		Levend Zand			2025-11-24T22:37:48.383Z		CONTINENT_DERIVED_FROM_COORDINATES
767734019	b528799a-2d52-4023-aa02-9ce081e3ca5f	KBVE-SRBE:Formidabel:25898	Animalia	Arthropoda	Insecta	Hymenoptera	Formicidae	Formica	Formica sanguinea		SPECIES	Formica sanguinea Latreille, 1798	Formica sanguinea Latreille, 1798		BE	Torgny	Luxembourg	PRESENT	1	37e82b90-1e21-11de-ab90-f72009d2669b	49.513	5.521	3536	0.001					2011-04-24	24	4	2011	1315006	1315006	HUMAN_OBSERVATION	RBINS		25898	25898	Kevin Gielen		CC_BY_4_0		Kevin Gielen			2025-11-24T22:37:47.308Z		CONTINENT_DERIVED_FROM_COORDINATES
767734016	b528799a-2d52-4023-aa02-9ce081e3ca5f	KBVE-SRBE:Formidabel:25897	Animalia	Arthropoda	Insecta	Hymenoptera	Formicidae	Formica	Formica sanguinea		SPECIES	Formica sanguinea Latreille, 1798	Formica sanguinea Latreille, 1798		BE	Sourbrodt	Li√®ge	PRESENT	1	37e82b90-1e21-11de-ab90-f72009d2669b	50.494	6.145	3536	0.001					2011-05-15	15	5	2011	1315006	1315006	HUMAN_OBSERVATION	RBINS		25897	25897	Kevin Gielen		CC_BY_4_0		Kevin Gielen			2025-11-24T22:37:47.305Z		CONTINENT_DERIVED_FROM_COORDINATES
767734012	b528799a-2d52-4023-aa02-9ce081e3ca5f	KBVE-SRBE:Formidabel:25896	Animalia	Arthropoda	Insecta	Hymenoptera	Formicidae	Formica	Formica sanguinea		SPECIES	Formica sanguinea Latreille, 1798	Formica sanguinea Latreille, 1798		BE	Roumont	Luxembourg	PRESENT	1	37e82b90-1e21-11de-ab90-f72009d2669b	50.052	5.549	3536	0.001					1871-07-15	15	7	1871	1315006	1315006	PRESERVED_SPECIMEN	RBINS	INV-INS	25896	25896	Wouter Dekoninck		CC_BY_4_0		K.B.I.N.			2025-11-24T22:37:47.306Z		CONTINENT_DERIVED_FROM_COORDINATES
767734008	b528799a-2d52-4023-aa02-9ce081e3ca5f	KBVE-SRBE:Formidabel:25895	Animalia	Arthropoda	Insecta	Hymenoptera	Formicidae	Formica	Formica sanguinea		SPECIES	Formica sanguinea Latreille, 1798	Formica sanguinea Latreille, 1798		BE	Resteigne	Luxembourg	PRESENT	1	37e82b90-1e21-11de-ab90-f72009d2669b	50.059	5.2	3536	0.001					2011-04-22	22	4	2011	1315006	1315006	HUMAN_OBSERVATION	RBINS		25895	25895	Kevin Gielen		CC_BY_4_0		Kevin Gielen			2025-11-24T22:37:47.305Z		CONTINENT_DERIVED_FROM_COORDINATES
767734004	b528799a-2d52-4023-aa02-9ce081e3ca5f	KBVE-SRBE:Formidabel:25894	Animalia	Arthropoda	Insecta	Hymenoptera	Formicidae	Formica	Formica sanguinea		SPECIES	Formica sanguinea Latreille, 1798	Formica sanguinea Latreille, 1798		BE	Lommel	Limburg	PRESENT	3	37e82b90-1e21-11de-ab90-f72009d2669b	51.272	5.258	3536	0.001					2011-06-19	19	6	2011	1315006	1315006	HUMAN_OBSERVATION	RBINS		25894	25894	Gilbert Loos		CC_BY_4_0		Gilbert Loos			2025-11-24T22:37:47.305Z		CONTINENT_DERIVED_FROM_COORDINATES
767734000	b528799a-2d52-4023-aa02-9ce081e3ca5f	KBVE-SRBE:Formidabel:25893	Animalia	Arthropoda	Insecta	Hymenoptera	Formicidae	Formica	Formica sanguinea		SPECIES	Formica sanguinea Latreille, 1798	Formica sanguinea Latreille, 1798		BE	Lommel	Limburg	PRESENT	1	37e82b90-1e21-11de-ab90-f72009d2669b	51.272	5.258	3536	0.001					2011-06-18	18	6	2011	1315006	1315006	HUMAN_OBSERVATION	RBINS		25893	25893	Gilbert Loos		CC_BY_4_0		Gilbert Loos			2025-11-24T22:37:47.302Z		CONTINENT_DERIVED_FROM_COORDINATES
767733995	b528799a-2d52-4023-aa02-9ce081e3ca5f	KBVE-SRBE:Formidabel:25892	Animalia	Arthropoda	Insecta	Hymenoptera	Formicidae	Formica	Formica sanguinea		SPECIES	Formica sanguinea Latreille, 1798	Formica sanguinea Latreille, 1798		BE	Lavaux Sainte-Anne	Namur	PRESENT	1	37e82b90-1e21-11de-ab90-f72009d2669b	50.105	5.133	3536	0.001					2011-04-10	10	4	2011	1315006	1315006	HUMAN_OBSERVATION	RBINS		25892	25892	Kevin Gielen		CC_BY_4_0		Kevin Gielen			2025-11-24T22:37:47.302Z		CONTINENT_DERIVED_FROM_COORDINATES
767733989	b528799a-2d52-4023-aa02-9ce081e3ca5f	KBVE-SRBE:Formidabel:25891	Animalia	Arthropoda	Insecta	Hymenoptera	Formicidae	Formica	Formica sanguinea		SPECIES	Formica sanguinea Latreille, 1798	Formica sanguinea Latreille, 1798		BE	Hertogenwald	Li√®ge	PRESENT	4	37e82b90-1e21-11de-ab90-f72009d2669b	50.582	6.069	3536	0.001					1900-07-15	15	7	1900	1315006	1315006	PRESERVED_SPECIMEN	RBINS	INV-INS	25891	25891	Wouter Dekoninck		CC_BY_4_0		J. Tosquinet			2025-11-24T22:37:47.305Z		CONTINENT_DERIVED_FROM_COORDINATES
767733985	b528799a-2d52-4023-aa02-9ce081e3ca5f	KBVE-SRBE:Formidabel:25890	Animalia	Arthropoda	Insecta	Hymenoptera	Formicidae	Formica	Formica sanguinea		SPECIES	Formica sanguinea Latreille, 1798	Formica sanguinea Latreille, 1798		BE	Hertogenwald	Li√®ge	PRESENT	8	37e82b90-1e21-11de-ab90-f72009d2669b	50.582	6.069	3536	0.001					1910-04-16	16	4	1910	1315006	1315006	PRESERVED_SPECIMEN	RBINS	INV-INS	25890	25890	Wouter Dekoninck		CC_BY_4_0		K.B.I.N.			2025-11-24T22:37:47.305Z		CONTINENT_DERIVED_FROM_COORDINATES
767733981	b528799a-2d52-4023-aa02-9ce081e3ca5f	KBVE-SRBE:Formidabel:25889	Animalia	Arthropoda	Insecta	Hymenoptera	Formicidae	Formica	Formica sanguinea		SPECIES	Formica sanguinea Latreille, 1798	Formica sanguinea Latreille, 1798		BE	Hasti√®re	Namur	PRESENT	4	37e82b90-1e21-11de-ab90-f72009d2669b	50.201	4.787	3536	0.001					1910-04-29	29	4	1910	1315006	1315006	PRESERVED_SPECIMEN	RBINS	INV-INS	25889	25889	Wouter Dekoninck		CC_BY_4_0		K.B.I.N.			2025-11-24T22:37:47.318Z		CONTINENT_DERIVED_FROM_COORDINATES
767733977	b528799a-2d52-4023-aa02-9ce081e3ca5f	KBVE-SRBE:Formidabel:25888	Animalia	Arthropoda	Insecta	Hymenoptera	Formicidae	Formica	Formica sanguinea		SPECIES	Formica sanguinea Latreille, 1798	Formica sanguinea Latreille, 1798		BE	Gent	Oost-Vlaanderen	PRESENT	1	37e82b90-1e21-11de-ab90-f72009d2669b	51.067	3.749	3536	0.001					1866-04-06	6	4	1866	1315006	1315006	PRESERVED_SPECIMEN	RBINS	INV-INS	25888	25888	Wouter Dekoninck		CC_BY_4_0		K.B.I.N.			2025-11-24T22:37:47.319Z		CONTINENT_DERIVED_FROM_COORDINATES
767733973	b528799a-2d52-4023-aa02-9ce081e3ca5f	KBVE-SRBE:Formidabel:25887	Animalia	Arthropoda	Insecta	Hymenoptera	Formicidae	Formica	Formica sanguinea		SPECIES	Formica sanguinea Latreille, 1798	Formica sanguinea Latreille, 1798		BE	Francorchamps	Li√®ge	PRESENT	2	37e82b90-1e21-11de-ab90-f72009d2669b	50.446	5.993	3536	0.001					1900-08-17	17	8	1900	1315006	1315006	PRESERVED_SPECIMEN	RBINS	INV-INS	25887	25887	Wouter Dekoninck		CC_BY_4_0		J. Tosquinet			2025-11-24T22:37:47.319Z		CONTINENT_DERIVED_FROM_COORDINATES
767733967	b528799a-2d52-4023-aa02-9ce081e3ca5f	KBVE-SRBE:Formidabel:25886	Animalia	Arthropoda	Insecta	Hymenoptera	Formicidae	Formica	Formica sanguinea		SPECIES	Formica sanguinea Latreille, 1798	Formica sanguinea Latreille, 1798		BE	Bois de Virton	Luxembourg	PRESENT	4	37e82b90-1e21-11de-ab90-f72009d2669b	49.602	5.526	3536	0.001					1910-04-22	22	4	1910	1315006	1315006	PRESERVED_SPECIMEN	RBINS	INV-INS	25886	25886	Wouter Dekoninck		CC_BY_4_0		K.B.I.N.			2025-11-24T22:37:47.318Z		CONTINENT_DERIVED_FROM_COORDINATES
767733963	b528799a-2d52-4023-aa02-9ce081e3ca5f	KBVE-SRBE:Formidabel:25885	Animalia	Arthropoda	Insecta	Hymenoptera	Formicidae	Formica	Formica sanguinea		SPECIES	Formica sanguinea Latreille, 1798	Formica sanguinea Latreille, 1798		BE	Beverlo	Limburg	PRESENT	10	37e82b90-1e21-11de-ab90-f72009d2669b	51.092	5.249	3536	0.001					1866-08-18	18	8	1866	1315006	1315006	PRESERVED_SPECIMEN	RBINS	INV-INS	25885	25885	Wouter Dekoninck		CC_BY_4_0		J. Tosquinet			2025-11-24T22:37:47.318Z		CONTINENT_DERIVED_FROM_COORDINATES
767729533	b528799a-2d52-4023-aa02-9ce081e3ca5f	KBVE-SRBE:Formidabel:24727	Animalia	Arthropoda	Insecta	Hymenoptera	Formicidae	Formica	Formica sanguinea		SPECIES	Formica sanguinea Latreille, 1798	Formica sanguinea Latreille, 1798		BE	Waimes	Li√®ge	PRESENT	1	37e82b90-1e21-11de-ab90-f72009d2669b	50.403	6.08	3536	0.001					1949-07-08	8	7	1949	1315006	1315006	PRESERVED_SPECIMEN	RBINS	INV-INS	24727	24727	Wouter Dekoninck		CC_BY_4_0		K.U. Kramer, P.F. v. Heert			2025-11-24T22:37:48.648Z		CONTINENT_DERIVED_FROM_COORDINATES
767729522	b528799a-2d52-4023-aa02-9ce081e3ca5f	KBVE-SRBE:Formidabel:24726	Animalia	Arthropoda	Insecta	Hymenoptera	Formicidae	Formica	Formica sanguinea		SPECIES	Formica sanguinea Latreille, 1798	Formica sanguinea Latreille, 1798		BE	Stavelot	Li√®ge	PRESENT	1	37e82b90-1e21-11de-ab90-f72009d2669b	50.403	5.92	3536	0.001					1947-03-13	13	3	1947	1315006	1315006	PRESERVED_SPECIMEN	RBINS	INV-INS	24726	24726	J.K.A. van Boven		CC_BY_4_0		Narcisse Leleup (Dr.)			2025-11-24T22:37:48.648Z		CONTINENT_DERIVED_FROM_COORDINATES
767729518	b528799a-2d52-4023-aa02-9ce081e3ca5f	KBVE-SRBE:Formidabel:24725	Animalia	Arthropoda	Insecta	Hymenoptera	Formicidae	Formica	Formica sanguinea		SPECIES	Formica sanguinea Latreille, 1798	Formica sanguinea Latreille, 1798		BE	Stavelot	Li√®ge	PRESENT	1	37e82b90-1e21-11de-ab90-f72009d2669b	50.403	5.92	3536	0.001					1939-08-04	4	8	1939	1315006	1315006	PRESERVED_SPECIMEN	RBINS	INV-INS	24725	24725	Charles Gaspar		CC_BY_4_0		Andr√© Collart			2025-11-24T22:37:48.648Z		CONTINENT_DERIVED_FROM_COORDINATES
767729515	b528799a-2d52-4023-aa02-9ce081e3ca5f	KBVE-SRBE:Formidabel:24724	Animalia	Arthropoda	Insecta	Hymenoptera	Formicidae	Formica	Formica sanguinea		SPECIES	Formica sanguinea Latreille, 1798	Formica sanguinea Latreille, 1798		BE	Stavelot	Li√®ge	PRESENT	1	37e82b90-1e21-11de-ab90-f72009d2669b	50.403	5.92	3536	0.001					1939-08-04	4	8	1939	1315006	1315006	PRESERVED_SPECIMEN	RBINS	INV-INS	24724	24724	Charles Gaspar		CC_BY_4_0		Andr√© Collart			2025-11-24T22:37:48.648Z		CONTINENT_DERIVED_FROM_COORDINATES
767729512	b528799a-2d52-4023-aa02-9ce081e3ca5f	KBVE-SRBE:Formidabel:24723	Animalia	Arthropoda	Insecta	Hymenoptera	Formicidae	Formica	Formica sanguinea		SPECIES	Formica sanguinea Latreille, 1798	Formica sanguinea Latreille, 1798		BE	Stavelot	Li√®ge	PRESENT	1	37e82b90-1e21-11de-ab90-f72009d2669b	50.403	5.92	3536	0.001					1939-04-14	14	4	1939	1315006	1315006	PRESERVED_SPECIMEN	RBINS	INV-INS	24723	24723	Charles Gaspar		CC_BY_4_0		Andr√© Collart			2025-11-24T22:37:48.647Z		CONTINENT_DERIVED_FROM_COORDINATES
767729508	b528799a-2d52-4023-aa02-9ce081e3ca5f	KBVE-SRBE:Formidabel:24722	Animalia	Arthropoda	Insecta	Hymenoptera	Formicidae	Formica	Formica sanguinea		SPECIES	Formica sanguinea Latreille, 1798	Formica sanguinea Latreille, 1798		BE	Stavelot	Li√®ge	PRESENT	1	37e82b90-1e21-11de-ab90-f72009d2669b	50.403	5.92	3536	0.001					1938-06-28	28	6	1938	1315006	1315006	PRESERVED_SPECIMEN	RBINS	INV-INS	24722	24722	Albert Raignier		CC_BY_4_0		Andr√© Collart			2025-11-24T22:37:48.648Z		CONTINENT_DERIVED_FROM_COORDINATES
767729501	b528799a-2d52-4023-aa02-9ce081e3ca5f	KBVE-SRBE:Formidabel:24721	Animalia	Arthropoda	Insecta	Hymenoptera	Formicidae	Formica	Formica sanguinea		SPECIES	Formica sanguinea Latreille, 1798	Formica sanguinea Latreille, 1798		BE	Stavelot	Li√®ge	PRESENT	1	37e82b90-1e21-11de-ab90-f72009d2669b	50.403	5.92	3536	0.001					1938-04-08	8	4	1938	1315006	1315006	PRESERVED_SPECIMEN	RBINS	INV-INS	24721	24721	Albert Raignier		CC_BY_4_0		Andr√© Collart			2025-11-24T22:37:48.649Z		CONTINENT_DERIVED_FROM_COORDINATES
767729499	b528799a-2d52-4023-aa02-9ce081e3ca5f	KBVE-SRBE:Formidabel:24720	Animalia	Arthropoda	Insecta	Hymenoptera	Formicidae	Formica	Formica sanguinea		SPECIES	Formica sanguinea Latreille, 1798	Formica sanguinea Latreille, 1798		BE	Stavelot	Li√®ge	PRESENT	1	37e82b90-1e21-11de-ab90-f72009d2669b	50.403	5.92	3536	0.001					1937-05-28	28	5	1937	1315006	1315006	PRESERVED_SPECIMEN	RBINS	INV-INS	24720	24720	Charles Gaspar		CC_BY_4_0		Andr√© Collart			2025-11-24T22:37:48.649Z		CONTINENT_DERIVED_FROM_COORDINATES
767729494	b528799a-2d52-4023-aa02-9ce081e3ca5f	KBVE-SRBE:Formidabel:24719	Animalia	Arthropoda	Insecta	Hymenoptera	Formicidae	Formica	Formica sanguinea		SPECIES	Formica sanguinea Latreille, 1798	Formica sanguinea Latreille, 1798		BE	Stavelot	Li√®ge	PRESENT	1	37e82b90-1e21-11de-ab90-f72009d2669b	50.403	5.92	3536	0.001					1929-07-15	15	7	1929	1315006	1315006	PRESERVED_SPECIMEN	RBINS	INV-INS	24719	24719	Albert Raignier		CC_BY_4_0		Albert Raignier			2025-11-24T22:37:48.653Z		CONTINENT_DERIVED_FROM_COORDINATES
767729489	b528799a-2d52-4023-aa02-9ce081e3ca5f	KBVE-SRBE:Formidabel:24718	Animalia	Arthropoda	Insecta	Hymenoptera	Formicidae	Formica	Formica sanguinea		SPECIES	Formica sanguinea Latreille, 1798	Formica sanguinea Latreille, 1798		BE	Malmedy	Li√®ge	PRESENT	1	37e82b90-1e21-11de-ab90-f72009d2669b	50.493	6.074	3536	0.001					1952-07-10	10	7	1952	1315006	1315006	PRESERVED_SPECIMEN	RBINS	INV-INS	24718	24718	Wouter Dekoninck		CC_BY_4_0		J. Leclercq			2025-11-24T22:37:48.653Z		CONTINENT_DERIVED_FROM_COORDINATES
767729480	b528799a-2d52-4023-aa02-9ce081e3ca5f	KBVE-SRBE:Formidabel:24717	Animalia	Arthropoda	Insecta	Hymenoptera	Formicidae	Formica	Formica sanguinea		SPECIES	Formica sanguinea Latreille, 1798	Formica sanguinea Latreille, 1798		BE	Malmedy	Li√®ge	PRESENT	1	37e82b90-1e21-11de-ab90-f72009d2669b	50.446	6.007	3536	0.001					1938-05-13	13	5	1938	1315006	1315006	PRESERVED_SPECIMEN	RBINS	INV-INS	24717	24717	Albert Raignier		CC_BY_4_0		Andr√© Collart			2025-11-24T22:37:48.653Z		CONTINENT_DERIVED_FROM_COORDINATES
767729474	b528799a-2d52-4023-aa02-9ce081e3ca5f	KBVE-SRBE:Formidabel:24716	Animalia	Arthropoda	Insecta	Hymenoptera	Formicidae	Formica	Formica sanguinea		SPECIES	Formica sanguinea Latreille, 1798	Formica sanguinea Latreille, 1798		BE	Houffalize	Luxembourg	PRESENT	2	37e82b90-1e21-11de-ab90-f72009d2669b	50.137	5.764	3536	0.001					1911-04-15	15	4	1911	1315006	1315006	PRESERVED_SPECIMEN	RBINS	INV-INS	24716	24716	Wouter Dekoninck		CC_BY_4_0		Jean Bondroit			2025-11-24T22:37:48.654Z		CONTINENT_DERIVED_FROM_COORDINATES
767729457	b528799a-2d52-4023-aa02-9ce081e3ca5f	KBVE-SRBE:Formidabel:24715	Animalia	Arthropoda	Insecta	Hymenoptera	Formicidae	Formica	Formica sanguinea		SPECIES	Formica sanguinea Latreille, 1798	Formica sanguinea Latreille, 1798		BE	Houffalize	Luxembourg	PRESENT	2	37e82b90-1e21-11de-ab90-f72009d2669b	50.137	5.764	3536	0.001					1911-04-15	15	4	1911	1315006	1315006	PRESERVED_SPECIMEN	RBINS	INV-INS	24715	24715	Wouter Dekoninck		CC_BY_4_0		Jean Bondroit			2025-11-24T22:37:48.653Z		CONTINENT_DERIVED_FROM_COORDINATES
767729455	b528799a-2d52-4023-aa02-9ce081e3ca5f	KBVE-SRBE:Formidabel:24714	Animalia	Arthropoda	Insecta	Hymenoptera	Formicidae	Formica	Formica sanguinea		SPECIES	Formica sanguinea Latreille, 1798	Formica sanguinea Latreille, 1798		BE	Houffalize	Luxembourg	PRESENT	2	37e82b90-1e21-11de-ab90-f72009d2669b	50.137	5.764	3536	0.001					1911-04-15	15	4	1911	1315006	1315006	PRESERVED_SPECIMEN	RBINS	INV-INS	24714	24714	Wouter Dekoninck		CC_BY_4_0		Jean Bondroit			2025-11-24T22:37:48.652Z		CONTINENT_DERIVED_FROM_COORDINATES
767729451	b528799a-2d52-4023-aa02-9ce081e3ca5f	KBVE-SRBE:Formidabel:24713	Animalia	Arthropoda	Insecta	Hymenoptera	Formicidae	Formica	Formica sanguinea		SPECIES	Formica sanguinea Latreille, 1798	Formica sanguinea Latreille, 1798		BE	Houffalize	Luxembourg	PRESENT	2	37e82b90-1e21-11de-ab90-f72009d2669b	50.137	5.764	3536	0.001					1911-04-15	15	4	1911	1315006	1315006	PRESERVED_SPECIMEN	RBINS	INV-INS	24713	24713	Wouter Dekoninck		CC_BY_4_0		Jean Bondroit			2025-11-24T22:37:48.652Z		CONTINENT_DERIVED_FROM_COORDINATES
767729448	b528799a-2d52-4023-aa02-9ce081e3ca5f	KBVE-SRBE:Formidabel:24712	Animalia	Arthropoda	Insecta	Hymenoptera	Formicidae	Formica	Formica sanguinea		SPECIES	Formica sanguinea Latreille, 1798	Formica sanguinea Latreille, 1798		BE	Hockai	Li√®ge	PRESENT	2	37e82b90-1e21-11de-ab90-f72009d2669b	50.403	5.92	3536	0.001					1920-07-15	15	7	1920	1315006	1315006	PRESERVED_SPECIMEN	RBINS	INV-INS	24712	24712	Wouter Dekoninck		CC_BY_4_0		Jean Bondroit			2025-11-24T22:37:48.652Z		CONTINENT_DERIVED_FROM_COORDINATES
767729444	b528799a-2d52-4023-aa02-9ce081e3ca5f	KBVE-SRBE:Formidabel:24711	Animalia	Arthropoda	Insecta	Hymenoptera	Formicidae	Formica	Formica sanguinea		SPECIES	Formica sanguinea Latreille, 1798	Formica sanguinea Latreille, 1798		BE	Hockai	Li√®ge	PRESENT	1	37e82b90-1e21-11de-ab90-f72009d2669b	50.403	5.92	3536	0.001					1920-07-15	15	7	1920	1315006	1315006	PRESERVED_SPECIMEN	RBINS	INV-INS	24711	24711	Wouter Dekoninck		CC_BY_4_0		Jean Bondroit			2025-11-24T22:37:48.653Z		CONTINENT_DERIVED_FROM_COORDINATES
767729440	b528799a-2d52-4023-aa02-9ce081e3ca5f	KBVE-SRBE:Formidabel:24710	Animalia	Arthropoda	Insecta	Hymenoptera	Formicidae	Formica	Formica sanguinea		SPECIES	Formica sanguinea Latreille, 1798	Formica sanguinea Latreille, 1798		BE	Hockai	Li√®ge	PRESENT	2	37e82b90-1e21-11de-ab90-f72009d2669b	50.403	5.92	3536	0.001					1920-07-15	15	7	1920	1315006	1315006	PRESERVED_SPECIMEN	RBINS	INV-INS	24710	24710	Wouter Dekoninck		CC_BY_4_0		Jean Bondroit			2025-11-24T22:37:48.653Z		CONTINENT_DERIVED_FROM_COORDINATES
767729438	b528799a-2d52-4023-aa02-9ce081e3ca5f	KBVE-SRBE:Formidabel:24709	Animalia	Arthropoda	Insecta	Hymenoptera	Formicidae	Formica	Formica sanguinea		SPECIES	Formica sanguinea Latreille, 1798	Formica sanguinea Latreille, 1798		BE	Hockai	Li√®ge	PRESENT	1	37e82b90-1e21-11de-ab90-f72009d2669b	50.403	5.92	3536	0.001					1920-07-15	15	7	1920	1315006	1315006	PRESERVED_SPECIMEN	RBINS	INV-INS	24709	24709	Wouter Dekoninck		CC_BY_4_0		Jean Bondroit			2025-11-24T22:37:48.651Z		CONTINENT_DERIVED_FROM_COORDINATES
767729435	b528799a-2d52-4023-aa02-9ce081e3ca5f	KBVE-SRBE:Formidabel:24708	Animalia	Arthropoda	Insecta	Hymenoptera	Formicidae	Formica	Formica sanguinea		SPECIES	Formica sanguinea Latreille, 1798	Formica sanguinea Latreille, 1798		BE	Francorchamps	Li√®ge	PRESENT	1	37e82b90-1e21-11de-ab90-f72009d2669b	50.446	5.993	3536	0.001					1912-06-25	25	6	1912	1315006	1315006	PRESERVED_SPECIMEN	RBINS	INV-INS	24708	24708	Charles Gaspar		CC_BY_4_0		niet geweten			2025-11-24T22:37:48.651Z		CONTINENT_DERIVED_FROM_COORDINATES
767729431	b528799a-2d52-4023-aa02-9ce081e3ca5f	KBVE-SRBE:Formidabel:24707	Animalia	Arthropoda	Insecta	Hymenoptera	Formicidae	Formica	Formica sanguinea		SPECIES	Formica sanguinea Latreille, 1798	Formica sanguinea Latreille, 1798		BE	Francorchamps	Li√®ge	PRESENT	1	37e82b90-1e21-11de-ab90-f72009d2669b	50.446	5.993	3536	0.001					1912-06-19	19	6	1912	1315006	1315006	PRESERVED_SPECIMEN	RBINS	INV-INS	24707	24707	Charles Gaspar		CC_BY_4_0		niet geweten			2025-11-24T22:37:48.651Z		CONTINENT_DERIVED_FROM_COORDINATES
767729428	b528799a-2d52-4023-aa02-9ce081e3ca5f	KBVE-SRBE:Formidabel:24706	Animalia	Arthropoda	Insecta	Hymenoptera	Formicidae	Formica	Formica sanguinea		SPECIES	Formica sanguinea Latreille, 1798	Formica sanguinea Latreille, 1798		BE	Francorchamps	Li√®ge	PRESENT	1	37e82b90-1e21-11de-ab90-f72009d2669b	50.446	5.993	3536	0.001					1912-05-05	5	5	1912	1315006	1315006	PRESERVED_SPECIMEN	RBINS	INV-INS	24706	24706	Charles Gaspar		CC_BY_4_0		niet geweten			2025-11-24T22:37:48.651Z		CONTINENT_DERIVED_FROM_COORDINATES
767729425	b528799a-2d52-4023-aa02-9ce081e3ca5f	KBVE-SRBE:Formidabel:24705	Animalia	Arthropoda	Insecta	Hymenoptera	Formicidae	Formica	Formica sanguinea		SPECIES	Formica sanguinea Latreille, 1798	Formica sanguinea Latreille, 1798		BE	Francorchamps	Li√®ge	PRESENT	1	37e82b90-1e21-11de-ab90-f72009d2669b	50.446	5.993	3536	0.001					1912-05-03	3	5	1912	1315006	1315006	PRESERVED_SPECIMEN	RBINS	INV-INS	24705	24705	Charles Gaspar		CC_BY_4_0		niet geweten			2025-11-24T22:37:48.651Z		CONTINENT_DERIVED_FROM_COORDINATES
767729423	b528799a-2d52-4023-aa02-9ce081e3ca5f	KBVE-SRBE:Formidabel:24704	Animalia	Arthropoda	Insecta	Hymenoptera	Formicidae	Formica	Formica sanguinea		SPECIES	Formica sanguinea Latreille, 1798	Formica sanguinea Latreille, 1798		BE	Comblain-au-Pont	Li√®ge	PRESENT	1	37e82b90-1e21-11de-ab90-f72009d2669b	50.501	5.574	3536	0.001					1953-09-03	3	9	1953	1315006	1315006	PRESERVED_SPECIMEN	RBINS	INV-INS	24704	24704	Wouter Dekoninck		CC_BY_4_0		niet geweten			2025-11-24T22:37:48.650Z		CONTINENT_DERIVED_FROM_COORDINATES
767729421	b528799a-2d52-4023-aa02-9ce081e3ca5f	KBVE-SRBE:Formidabel:24703	Animalia	Arthropoda	Insecta	Hymenoptera	Formicidae	Formica	Formica sanguinea		SPECIES	Formica sanguinea Latreille, 1798	Formica sanguinea Latreille, 1798		BE	Ch√®vremont	Li√®ge	PRESENT	4	37e82b90-1e21-11de-ab90-f72009d2669b	50.589	5.649	3536	0.001					1920-07-15	15	7	1920	1315006	1315006	PRESERVED_SPECIMEN	RBINS	INV-INS	24703	24703	Wouter Dekoninck		CC_BY_4_0		Jean Bondroit			2025-11-24T22:37:48.651Z		CONTINENT_DERIVED_FROM_COORDINATES
767729419	b528799a-2d52-4023-aa02-9ce081e3ca5f	KBVE-SRBE:Formidabel:24702	Animalia	Arthropoda	Insecta	Hymenoptera	Formicidae	Formica	Formica sanguinea		SPECIES	Formica sanguinea Latreille, 1798	Formica sanguinea Latreille, 1798		BE	Ch√®vremont	Li√®ge	PRESENT	3	37e82b90-1e21-11de-ab90-f72009d2669b	50.589	5.649	3536	0.001					1920-07-15	15	7	1920	1315006	1315006	PRESERVED_SPECIMEN	RBINS	INV-INS	24702	24702	Wouter Dekoninck		CC_BY_4_0		Jean Bondroit			2025-11-24T22:37:48.651Z		CONTINENT_DERIVED_FROM_COORDINATES
767729416	b528799a-2d52-4023-aa02-9ce081e3ca5f	KBVE-SRBE:Formidabel:24701	Animalia	Arthropoda	Insecta	Hymenoptera	Formicidae	Formica	Formica sanguinea		SPECIES	Formica sanguinea Latreille, 1798	Formica sanguinea Latreille, 1798		BE	Ch√®vremont	Li√®ge	PRESENT	4	37e82b90-1e21-11de-ab90-f72009d2669b	50.589	5.649	3536	0.001					1920-07-15	15	7	1920	1315006	1315006	PRESERVED_SPECIMEN	RBINS	INV-INS	24701	24701	Wouter Dekoninck		CC_BY_4_0		Jean Bondroit			2025-11-24T22:37:48.650Z		CONTINENT_DERIVED_FROM_COORDINATES
767729412	b528799a-2d52-4023-aa02-9ce081e3ca5f	KBVE-SRBE:Formidabel:24700	Animalia	Arthropoda	Insecta	Hymenoptera	Formicidae	Formica	Formica sanguinea		SPECIES	Formica sanguinea Latreille, 1798	Formica sanguinea Latreille, 1798		BE	Ch√®vremont	Li√®ge	PRESENT	3	37e82b90-1e21-11de-ab90-f72009d2669b	50.589	5.649	3536	0.001					1920-07-15	15	7	1920	1315006	1315006	PRESERVED_SPECIMEN	RBINS	INV-INS	24700	24700	Wouter Dekoninck		CC_BY_4_0		Jean Bondroit			2025-11-24T22:37:48.652Z		CONTINENT_DERIVED_FROM_COORDINATES
767729409	b528799a-2d52-4023-aa02-9ce081e3ca5f	KBVE-SRBE:Formidabel:24699	Animalia	Arthropoda	Insecta	Hymenoptera	Formicidae	Formica	Formica sanguinea		SPECIES	Formica sanguinea Latreille, 1798	Formica sanguinea Latreille, 1798		BE	Chaudfontaine	Li√®ge	PRESENT	3	37e82b90-1e21-11de-ab90-f72009d2669b	50.589	5.649	3536	0.001					1920-07-15	15	7	1920	1315006	1315006	PRESERVED_SPECIMEN	RBINS	INV-INS	24699	24699	Wouter Dekoninck		CC_BY_4_0		Jean Bondroit			2025-11-24T22:37:48.818Z		CONTINENT_DERIVED_FROM_COORDINATES
767729406	b528799a-2d52-4023-aa02-9ce081e3ca5f	KBVE-SRBE:Formidabel:24698	Animalia	Arthropoda	Insecta	Hymenoptera	Formicidae	Formica	Formica sanguinea		SPECIES	Formica sanguinea Latreille, 1798	Formica sanguinea Latreille, 1798		BE	Chaudfontaine	Li√®ge	PRESENT	4	37e82b90-1e21-11de-ab90-f72009d2669b	50.589	5.649	3536	0.001					1920-07-15	15	7	1920	1315006	1315006	PRESERVED_SPECIMEN	RBINS	INV-INS	24698	24698	Wouter Dekoninck		CC_BY_4_0		Jean Bondroit			2025-11-24T22:37:48.817Z		CONTINENT_DERIVED_FROM_COORDINATES
767729401	b528799a-2d52-4023-aa02-9ce081e3ca5f	KBVE-SRBE:Formidabel:24697	Animalia	Arthropoda	Insecta	Hymenoptera	Formicidae	Formica	Formica sanguinea		SPECIES	Formica sanguinea Latreille, 1798	Formica sanguinea Latreille, 1798		BE	Chaudfontaine	Li√®ge	PRESENT	3	37e82b90-1e21-11de-ab90-f72009d2669b	50.589	5.649	3536	0.001					1920-07-15	15	7	1920	1315006	1315006	PRESERVED_SPECIMEN	RBINS	INV-INS	24697	24697	Wouter Dekoninck		CC_BY_4_0		Jean Bondroit			2025-11-24T22:37:48.818Z		CONTINENT_DERIVED_FROM_COORDINATES
767729399	b528799a-2d52-4023-aa02-9ce081e3ca5f	KBVE-SRBE:Formidabel:24696	Animalia	Arthropoda	Insecta	Hymenoptera	Formicidae	Formica	Formica sanguinea		SPECIES	Formica sanguinea Latreille, 1798	Formica sanguinea Latreille, 1798		BE	Chaudfontaine	Li√®ge	PRESENT	4	37e82b90-1e21-11de-ab90-f72009d2669b	50.589	5.649	3536	0.001					1920-07-15	15	7	1920	1315006	1315006	PRESERVED_SPECIMEN	RBINS	INV-INS	24696	24696	Wouter Dekoninck		CC_BY_4_0		Jean Bondroit			2025-11-24T22:37:48.817Z		CONTINENT_DERIVED_FROM_COORDINATES
767729396	b528799a-2d52-4023-aa02-9ce081e3ca5f	KBVE-SRBE:Formidabel:24695	Animalia	Arthropoda	Insecta	Hymenoptera	Formicidae	Formica	Formica sanguinea		SPECIES	Formica sanguinea Latreille, 1798	Formica sanguinea Latreille, 1798		BE	Beaufays	Li√®ge	PRESENT	3	37e82b90-1e21-11de-ab90-f72009d2669b	50.544	5.646	3536	0.001					1920-07-15	15	7	1920	1315006	1315006	PRESERVED_SPECIMEN	RBINS	INV-INS	24695	24695	Wouter Dekoninck		CC_BY_4_0		Jean Bondroit			2025-11-24T22:37:48.816Z		CONTINENT_DERIVED_FROM_COORDINATES
767729393	b528799a-2d52-4023-aa02-9ce081e3ca5f	KBVE-SRBE:Formidabel:24694	Animalia	Arthropoda	Insecta	Hymenoptera	Formicidae	Formica	Formica sanguinea		SPECIES	Formica sanguinea Latreille, 1798	Formica sanguinea Latreille, 1798		BE	Beaufays	Li√®ge	PRESENT	2	37e82b90-1e21-11de-ab90-f72009d2669b	50.544	5.646	3536	0.001					1920-07-15	15	7	1920	1315006	1315006	PRESERVED_SPECIMEN	RBINS	INV-INS	24694	24694	Wouter Dekoninck		CC_BY_4_0		Jean Bondroit			2025-11-24T22:37:48.815Z		CONTINENT_DERIVED_FROM_COORDINATES
767729389	b528799a-2d52-4023-aa02-9ce081e3ca5f	KBVE-SRBE:Formidabel:24693	Animalia	Arthropoda	Insecta	Hymenoptera	Formicidae	Formica	Formica sanguinea		SPECIES	Formica sanguinea Latreille, 1798	Formica sanguinea Latreille, 1798		BE	Beaufays	Li√®ge	PRESENT	2	37e82b90-1e21-11de-ab90-f72009d2669b	50.544	5.646	3536	0.001					1920-08-01	1	8	1920	1315006	1315006	PRESERVED_SPECIMEN	RBINS	INV-INS	24693	24693	Wouter Dekoninck		CC_BY_4_0		Jean Bondroit			2025-11-24T22:37:48.816Z		CONTINENT_DERIVED_FROM_COORDINATES
767729385	b528799a-2d52-4023-aa02-9ce081e3ca5f	KBVE-SRBE:Formidabel:24692	Animalia	Arthropoda	Insecta	Hymenoptera	Formicidae	Formica	Formica sanguinea		SPECIES	Formica sanguinea Latreille, 1798	Formica sanguinea Latreille, 1798		BE	Beaufays	Li√®ge	PRESENT	3	37e82b90-1e21-11de-ab90-f72009d2669b	50.544	5.646	3536	0.001					1920-08-01	1	8	1920	1315006	1315006	PRESERVED_SPECIMEN	RBINS	INV-INS	24692	24692	Wouter Dekoninck		CC_BY_4_0		Jean Bondroit			2025-11-24T22:37:48.817Z		CONTINENT_DERIVED_FROM_COORDINATES
767729382	b528799a-2d52-4023-aa02-9ce081e3ca5f	KBVE-SRBE:Formidabel:24691	Animalia	Arthropoda	Insecta	Hymenoptera	Formicidae	Formica	Formica sanguinea		SPECIES	Formica sanguinea Latreille, 1798	Formica sanguinea Latreille, 1798		BE	Beaufays	Li√®ge	PRESENT	9	37e82b90-1e21-11de-ab90-f72009d2669b	50.544	5.646	3536	0.001					1920-08-01	1	8	1920	1315006	1315006	PRESERVED_SPECIMEN	RBINS	INV-INS	24691	24691	Wouter Dekoninck		CC_BY_4_0		Jean Bondroit			2025-11-24T22:37:48.817Z		CONTINENT_DERIVED_FROM_COORDINATES
767729378	b528799a-2d52-4023-aa02-9ce081e3ca5f	KBVE-SRBE:Formidabel:24690	Animalia	Arthropoda	Insecta	Hymenoptera	Formicidae	Formica	Formica sanguinea		SPECIES	Formica sanguinea Latreille, 1798	Formica sanguinea Latreille, 1798		BE	Beaufays	Li√®ge	PRESENT	2	37e82b90-1e21-11de-ab90-f72009d2669b	50.544	5.646	3536	0.001					1920-08-01	1	8	1920	1315006	1315006	PRESERVED_SPECIMEN	RBINS	INV-INS	24690	24690	Wouter Dekoninck		CC_BY_4_0		Jean Bondroit			2025-11-24T22:37:48.816Z		CONTINENT_DERIVED_FROM_COORDINATES
767729374	b528799a-2d52-4023-aa02-9ce081e3ca5f	KBVE-SRBE:Formidabel:24689	Animalia	Arthropoda	Insecta	Hymenoptera	Formicidae	Formica	Formica sanguinea		SPECIES	Formica sanguinea Latreille, 1798	Formica sanguinea Latreille, 1798		BE	Beaufays	Li√®ge	PRESENT	3	37e82b90-1e21-11de-ab90-f72009d2669b	50.544	5.646	3536	0.001					1920-08-01	1	8	1920	1315006	1315006	PRESERVED_SPECIMEN	RBINS	INV-INS	24689	24689	Wouter Dekoninck		CC_BY_4_0		Jean Bondroit			2025-11-24T22:37:48.814Z		CONTINENT_DERIVED_FROM_COORDINATES
767729367	b528799a-2d52-4023-aa02-9ce081e3ca5f	KBVE-SRBE:Formidabel:24688	Animalia	Arthropoda	Insecta	Hymenoptera	Formicidae	Formica	Formica sanguinea		SPECIES	Formica sanguinea Latreille, 1798	Formica sanguinea Latreille, 1798		BE	Beaufays	Li√®ge	PRESENT	9	37e82b90-1e21-11de-ab90-f72009d2669b	50.544	5.646	3536	0.001					1920-08-01	1	8	1920	1315006	1315006	PRESERVED_SPECIMEN	RBINS	INV-INS	24688	24688	Wouter Dekoninck		CC_BY_4_0		Jean Bondroit			2025-11-24T22:37:48.814Z		CONTINENT_DERIVED_FROM_COORDINATES
767729365	b528799a-2d52-4023-aa02-9ce081e3ca5f	KBVE-SRBE:Formidabel:24687	Animalia	Arthropoda	Insecta	Hymenoptera	Formicidae	Formica	Formica sanguinea		SPECIES	Formica sanguinea Latreille, 1798	Formica sanguinea Latreille, 1798		BE	Beaufays	Li√®ge	PRESENT	3	37e82b90-1e21-11de-ab90-f72009d2669b	50.544	5.646	3536	0.001					1920-07-15	15	7	1920	1315006	1315006	PRESERVED_SPECIMEN	RBINS	INV-INS	24687	24687	Wouter Dekoninck		CC_BY_4_0		Jean Bondroit			2025-11-24T22:37:48.813Z		CONTINENT_DERIVED_FROM_COORDINATES
767729361	b528799a-2d52-4023-aa02-9ce081e3ca5f	KBVE-SRBE:Formidabel:24686	Animalia	Arthropoda	Insecta	Hymenoptera	Formicidae	Formica	Formica sanguinea		SPECIES	Formica sanguinea Latreille, 1798	Formica sanguinea Latreille, 1798		BE	Beaufays	Li√®ge	PRESENT	2	37e82b90-1e21-11de-ab90-f72009d2669b	50.544	5.646	3536	0.001					1920-07-15	15	7	1920	1315006	1315006	PRESERVED_SPECIMEN	RBINS	INV-INS	24686	24686	Wouter Dekoninck		CC_BY_4_0		Jean Bondroit			2025-11-24T22:37:48.814Z		CONTINENT_DERIVED_FROM_COORDINATES
767729356	b528799a-2d52-4023-aa02-9ce081e3ca5f	KBVE-SRBE:Formidabel:24685	Animalia	Arthropoda	Insecta	Hymenoptera	Formicidae	Formica	Formica sanguinea		SPECIES	Formica sanguinea Latreille, 1798	Formica sanguinea Latreille, 1798		BE	Baelen	Li√®ge	PRESENT	1	37e82b90-1e21-11de-ab90-f72009d2669b	50.538	6.072	3536	0.001					1951-07-10	10	7	1951	1315006	1315006	PRESERVED_SPECIMEN	RBINS	INV-INS	24685	24685	Charles Gaspar		CC_BY_4_0		R. Tollet			2025-11-24T22:37:48.812Z		CONTINENT_DERIVED_FROM_COORDINATES
767729351	b528799a-2d52-4023-aa02-9ce081e3ca5f	KBVE-SRBE:Formidabel:24684	Animalia	Arthropoda	Insecta	Hymenoptera	Formicidae	Formica	Formica sanguinea		SPECIES	Formica sanguinea Latreille, 1798	Formica sanguinea Latreille, 1798		BE	Andenne	Namur	PRESENT	1	37e82b90-1e21-11de-ab90-f72009d2669b	50.467	5.008	3536	0.001					1920-07-15	15	7	1920	1315006	1315006	PRESERVED_SPECIMEN	RBINS	INV-INS	24684	24684	Albert Raignier		CC_BY_4_0		Jean Bondroit			2025-11-24T22:37:48.813Z		CONTINENT_DERIVED_FROM_COORDINATES
767723759	b528799a-2d52-4023-aa02-9ce081e3ca5f	KBVE-SRBE:Formidabel:23271	Animalia	Arthropoda	Insecta	Hymenoptera	Formicidae	Formica	Formica sanguinea		SPECIES	Formica sanguinea Latreille, 1798	Formica sanguinea Latreille, 1798		BE	Winterslag	Limburg	PRESENT	1	37e82b90-1e21-11de-ab90-f72009d2669b	50.953	5.456	3536	0.001					1980-07-23	23	7	1980	1315006	1315006	PRESERVED_SPECIMEN	RBINS	INV-INS	23271	23271	Wouter Dekoninck		CC_BY_4_0		collectie Gembloux			2025-11-24T22:37:47.320Z		CONTINENT_DERIVED_FROM_COORDINATES
767723754	b528799a-2d52-4023-aa02-9ce081e3ca5f	KBVE-SRBE:Formidabel:23270	Animalia	Arthropoda	Insecta	Hymenoptera	Formicidae	Formica	Formica sanguinea		SPECIES	Formica sanguinea Latreille, 1798	Formica sanguinea Latreille, 1798		BE	Winenne	Namur	PRESENT	1	37e82b90-1e21-11de-ab90-f72009d2669b	50.109	4.923	3536	0.001					1965-06-29	29	6	1965	1315006	1315006	PRESERVED_SPECIMEN	RBINS	INV-INS	23270	23270	Wouter Dekoninck		CC_BY_4_0		collectie Gembloux			2025-11-24T22:37:47.320Z		CONTINENT_DERIVED_FROM_COORDINATES
767723752	b528799a-2d52-4023-aa02-9ce081e3ca5f	KBVE-SRBE:Formidabel:23269	Animalia	Arthropoda	Insecta	Hymenoptera	Formicidae	Formica	Formica sanguinea		SPECIES	Formica sanguinea Latreille, 1798	Formica sanguinea Latreille, 1798		BE	Winenne	Namur	PRESENT	1	37e82b90-1e21-11de-ab90-f72009d2669b	50.109	4.923	3536	0.001					1965-07-28	28	7	1965	1315006	1315006	PRESERVED_SPECIMEN	RBINS	INV-INS	23269	23269	Wouter Dekoninck		CC_BY_4_0		collectie Gembloux			2025-11-24T22:37:47.331Z		CONTINENT_DERIVED_FROM_COORDINATES
767723747	b528799a-2d52-4023-aa02-9ce081e3ca5f	KBVE-SRBE:Formidabel:23268	Animalia	Arthropoda	Insecta	Hymenoptera	Formicidae	Formica	Formica sanguinea		SPECIES	Formica sanguinea Latreille, 1798	Formica sanguinea Latreille, 1798		BE	Winenne	Namur	PRESENT	1	37e82b90-1e21-11de-ab90-f72009d2669b	50.109	4.923	3536	0.001					1965-07-28	28	7	1965	1315006	1315006	PRESERVED_SPECIMEN	RBINS	INV-INS	23268	23268	Wouter Dekoninck		CC_BY_4_0		collectie Gembloux			2025-11-24T22:37:47.331Z		CONTINENT_DERIVED_FROM_COORDINATES
767723744	b528799a-2d52-4023-aa02-9ce081e3ca5f	KBVE-SRBE:Formidabel:23267	Animalia	Arthropoda	Insecta	Hymenoptera	Formicidae	Formica	Formica sanguinea		SPECIES	Formica sanguinea Latreille, 1798	Formica sanguinea Latreille, 1798		BE	Winenne	Namur	PRESENT	1	37e82b90-1e21-11de-ab90-f72009d2669b	50.109	4.923	3536	0.001					1965-07-28	28	7	1965	1315006	1315006	PRESERVED_SPECIMEN	RBINS	INV-INS	23267	23267	Wouter Dekoninck		CC_BY_4_0		collectie Gembloux			2025-11-24T22:37:47.330Z		CONTINENT_DERIVED_FROM_COORDINATES
767723741	b528799a-2d52-4023-aa02-9ce081e3ca5f	KBVE-SRBE:Formidabel:23266	Animalia	Arthropoda	Insecta	Hymenoptera	Formicidae	Formica	Formica sanguinea		SPECIES	Formica sanguinea Latreille, 1798	Formica sanguinea Latreille, 1798		BE	Winenne	Namur	PRESENT	1	37e82b90-1e21-11de-ab90-f72009d2669b	50.109	4.923	3536	0.001					1965-07-28	28	7	1965	1315006	1315006	PRESERVED_SPECIMEN	RBINS	INV-INS	23266	23266	Wouter Dekoninck		CC_BY_4_0		collectie Gembloux			2025-11-24T22:37:47.328Z		CONTINENT_DERIVED_FROM_COORDINATES
767723738	b528799a-2d52-4023-aa02-9ce081e3ca5f	KBVE-SRBE:Formidabel:23265	Animalia	Arthropoda	Insecta	Hymenoptera	Formicidae	Formica	Formica sanguinea		SPECIES	Formica sanguinea Latreille, 1798	Formica sanguinea Latreille, 1798		BE	Winenne	Namur	PRESENT	1	37e82b90-1e21-11de-ab90-f72009d2669b	50.109	4.923	3536	0.001					1965-06-29	29	6	1965	1315006	1315006	PRESERVED_SPECIMEN	RBINS	INV-INS	23265	23265	Wouter Dekoninck		CC_BY_4_0		collectie Gembloux			2025-11-24T22:37:47.328Z		CONTINENT_DERIVED_FROM_COORDINATES
767723735	b528799a-2d52-4023-aa02-9ce081e3ca5f	KBVE-SRBE:Formidabel:23264	Animalia	Arthropoda	Insecta	Hymenoptera	Formicidae	Formica	Formica sanguinea		SPECIES	Formica sanguinea Latreille, 1798	Formica sanguinea Latreille, 1798		BE	Wildert	Antwerpen	PRESENT	1	37e82b90-1e21-11de-ab90-f72009d2669b	51.419	4.474	3536	0.001					1962-04-20	20	4	1962	1315006	1315006	PRESERVED_SPECIMEN	RBINS	INV-INS	23264	23264	Wouter Dekoninck		CC_BY_4_0		collectie Gembloux			2025-11-24T22:37:47.328Z		CONTINENT_DERIVED_FROM_COORDINATES
767723730	b528799a-2d52-4023-aa02-9ce081e3ca5f	KBVE-SRBE:Formidabel:23263	Animalia	Arthropoda	Insecta	Hymenoptera	Formicidae	Formica	Formica sanguinea		SPECIES	Formica sanguinea Latreille, 1798	Formica sanguinea Latreille, 1798		BE	Wildert	Antwerpen	PRESENT	1	37e82b90-1e21-11de-ab90-f72009d2669b	51.419	4.474	3536	0.001					1962-04-20	20	4	1962	1315006	1315006	PRESERVED_SPECIMEN	RBINS	INV-INS	23263	23263	Wouter Dekoninck		CC_BY_4_0		collectie Gembloux			2025-11-24T22:37:47.328Z		CONTINENT_DERIVED_FROM_COORDINATES
767723726	b528799a-2d52-4023-aa02-9ce081e3ca5f	KBVE-SRBE:Formidabel:23262	Animalia	Arthropoda	Insecta	Hymenoptera	Formicidae	Formica	Formica sanguinea		SPECIES	Formica sanguinea Latreille, 1798	Formica sanguinea Latreille, 1798		BE	Wibrin	Luxembourg	PRESENT	1	37e82b90-1e21-11de-ab90-f72009d2669b	50.183	5.696	3536	0.001					1983-06-05	5	6	1983	1315006	1315006	PRESERVED_SPECIMEN	RBINS	INV-INS	23262	23262	Wouter Dekoninck		CC_BY_4_0		collectie Gembloux			2025-11-24T22:37:47.330Z		CONTINENT_DERIVED_FROM_COORDINATES
767723723	b528799a-2d52-4023-aa02-9ce081e3ca5f	KBVE-SRBE:Formidabel:23261	Animalia	Arthropoda	Insecta	Hymenoptera	Formicidae	Formica	Formica sanguinea		SPECIES	Formica sanguinea Latreille, 1798	Formica sanguinea Latreille, 1798		BE	Wibrin	Luxembourg	PRESENT	1	37e82b90-1e21-11de-ab90-f72009d2669b	50.183	5.696	3536	0.001					1983-06-05	5	6	1983	1315006	1315006	PRESERVED_SPECIMEN	RBINS	INV-INS	23261	23261	Wouter Dekoninck		CC_BY_4_0		collectie Gembloux			2025-11-24T22:37:47.328Z		CONTINENT_DERIVED_FROM_COORDINATES
767723720	b528799a-2d52-4023-aa02-9ce081e3ca5f	KBVE-SRBE:Formidabel:23260	Animalia	Arthropoda	Insecta	Hymenoptera	Formicidae	Formica	Formica sanguinea		SPECIES	Formica sanguinea Latreille, 1798	Formica sanguinea Latreille, 1798		BE	Wavre	Brabant-Wallon	PRESENT	1	37e82b90-1e21-11de-ab90-f72009d2669b	50.743	4.595	3536	0.001					2007-05-13	13	5	2007	1315006	1315006	PRESERVED_SPECIMEN	RBINS	INV-INS	23260	23260	Wouter Dekoninck		CC_BY_4_0		collectie Gembloux			2025-11-24T22:37:47.329Z		CONTINENT_DERIVED_FROM_COORDINATES
767723717	b528799a-2d52-4023-aa02-9ce081e3ca5f	KBVE-SRBE:Formidabel:23259	Animalia	Arthropoda	Insecta	Hymenoptera	Formicidae	Formica	Formica sanguinea		SPECIES	Formica sanguinea Latreille, 1798	Formica sanguinea Latreille, 1798		BE	Virelles	Hainaut	PRESENT	1	37e82b90-1e21-11de-ab90-f72009d2669b	50.072	4.363	3536	0.001					1964-07-19	19	7	1964	1315006	1315006	PRESERVED_SPECIMEN	RBINS	INV-INS	23259	23259	Wouter Dekoninck		CC_BY_4_0		collectie Gembloux			2025-11-24T22:37:47.329Z		CONTINENT_DERIVED_FROM_COORDINATES
767723713	b528799a-2d52-4023-aa02-9ce081e3ca5f	KBVE-SRBE:Formidabel:23258	Animalia	Arthropoda	Insecta	Hymenoptera	Formicidae	Formica	Formica sanguinea		SPECIES	Formica sanguinea Latreille, 1798	Formica sanguinea Latreille, 1798		BE	Virelles	Hainaut	PRESENT	1	37e82b90-1e21-11de-ab90-f72009d2669b	50.072	4.363	3536	0.001					1964-07-19	19	7	1964	1315006	1315006	PRESERVED_SPECIMEN	RBINS	INV-INS	23258	23258	Wouter Dekoninck		CC_BY_4_0		collectie Gembloux			2025-11-24T22:37:47.328Z		CONTINENT_DERIVED_FROM_COORDINATES
767723704	b528799a-2d52-4023-aa02-9ce081e3ca5f	KBVE-SRBE:Formidabel:23257	Animalia	Arthropoda	Insecta	Hymenoptera	Formicidae	Formica	Formica sanguinea		SPECIES	Formica sanguinea Latreille, 1798	Formica sanguinea Latreille, 1798		BE	Torgny	Luxembourg	PRESENT	1	37e82b90-1e21-11de-ab90-f72009d2669b	49.513	5.521	3536	0.001					1970-05-07	7	5	1970	1315006	1315006	PRESERVED_SPECIMEN	RBINS	INV-INS	23257	23257	Wouter Dekoninck		CC_BY_4_0		collectie Gembloux			2025-11-24T22:37:47.328Z		CONTINENT_DERIVED_FROM_COORDINATES
767723702	b528799a-2d52-4023-aa02-9ce081e3ca5f	KBVE-SRBE:Formidabel:23256	Animalia	Arthropoda	Insecta	Hymenoptera	Formicidae	Formica	Formica sanguinea		SPECIES	Formica sanguinea Latreille, 1798	Formica sanguinea Latreille, 1798		BE	Torgny	Luxembourg	PRESENT	1	37e82b90-1e21-11de-ab90-f72009d2669b	49.513	5.521	3536	0.001					1970-05-07	7	5	1970	1315006	1315006	PRESERVED_SPECIMEN	RBINS	INV-INS	23256	23256	Wouter Dekoninck		CC_BY_4_0		collectie Gembloux			2025-11-24T22:37:47.327Z		CONTINENT_DERIVED_FROM_COORDINATES
767723698	b528799a-2d52-4023-aa02-9ce081e3ca5f	KBVE-SRBE:Formidabel:23255	Animalia	Arthropoda	Insecta	Hymenoptera	Formicidae	Formica	Formica sanguinea		SPECIES	Formica sanguinea Latreille, 1798	Formica sanguinea Latreille, 1798		BE	Torgny	Luxembourg	PRESENT	1	37e82b90-1e21-11de-ab90-f72009d2669b	49.513	5.521	3536	0.001					2009-04-05	5	4	2009	1315006	1315006	PRESERVED_SPECIMEN	RBINS	INV-INS	23255	23255	Wouter Dekoninck		CC_BY_4_0		collectie Gembloux			2025-11-24T22:37:47.325Z		CONTINENT_DERIVED_FROM_COORDINATES
767723695	b528799a-2d52-4023-aa02-9ce081e3ca5f	KBVE-SRBE:Formidabel:23254	Animalia	Arthropoda	Insecta	Hymenoptera	Formicidae	Formica	Formica sanguinea		SPECIES	Formica sanguinea Latreille, 1798	Formica sanguinea Latreille, 1798		BE	Suxy	Luxembourg	PRESENT	1	37e82b90-1e21-11de-ab90-f72009d2669b	49.74	5.394	3536	0.001					1996-05-22	22	5	1996	1315006	1315006	PRESERVED_SPECIMEN	RBINS	INV-INS	23254	23254	Wouter Dekoninck		CC_BY_4_0		collectie Gembloux			2025-11-24T22:37:47.325Z		CONTINENT_DERIVED_FROM_COORDINATES
767723691	b528799a-2d52-4023-aa02-9ce081e3ca5f	KBVE-SRBE:Formidabel:23253	Animalia	Arthropoda	Insecta	Hymenoptera	Formicidae	Formica	Formica sanguinea		SPECIES	Formica sanguinea Latreille, 1798	Formica sanguinea Latreille, 1798		BE	Suxy	Luxembourg	PRESENT	1	37e82b90-1e21-11de-ab90-f72009d2669b	49.74	5.394	3536	0.001					1979-07-08	8	7	1979	1315006	1315006	PRESERVED_SPECIMEN	RBINS	INV-INS	23253	23253	Wouter Dekoninck		CC_BY_4_0		collectie Gembloux			2025-11-24T22:37:47.325Z		CONTINENT_DERIVED_FROM_COORDINATES
767723688	b528799a-2d52-4023-aa02-9ce081e3ca5f	KBVE-SRBE:Formidabel:23252	Animalia	Arthropoda	Insecta	Hymenoptera	Formicidae	Formica	Formica sanguinea		SPECIES	Formica sanguinea Latreille, 1798	Formica sanguinea Latreille, 1798		BE	Suxy	Luxembourg	PRESENT	1	37e82b90-1e21-11de-ab90-f72009d2669b	49.74	5.394	3536	0.001					1969-04-07	7	4	1969	1315006	1315006	PRESERVED_SPECIMEN	RBINS	INV-INS	23252	23252	Wouter Dekoninck		CC_BY_4_0		collectie Gembloux			2025-11-24T22:37:47.326Z		CONTINENT_DERIVED_FROM_COORDINATES
767723686	b528799a-2d52-4023-aa02-9ce081e3ca5f	KBVE-SRBE:Formidabel:23251	Animalia	Arthropoda	Insecta	Hymenoptera	Formicidae	Formica	Formica sanguinea		SPECIES	Formica sanguinea Latreille, 1798	Formica sanguinea Latreille, 1798		BE	Suxy	Luxembourg	PRESENT	1	37e82b90-1e21-11de-ab90-f72009d2669b	49.74	5.394	3536	0.001					1969-04-07	7	4	1969	1315006	1315006	PRESERVED_SPECIMEN	RBINS	INV-INS	23251	23251	Wouter Dekoninck		CC_BY_4_0		collectie Gembloux			2025-11-24T22:37:47.327Z		CONTINENT_DERIVED_FROM_COORDINATES
767723680	b528799a-2d52-4023-aa02-9ce081e3ca5f	KBVE-SRBE:Formidabel:23250	Animalia	Arthropoda	Insecta	Hymenoptera	Formicidae	Formica	Formica sanguinea		SPECIES	Formica sanguinea Latreille, 1798	Formica sanguinea Latreille, 1798		BE	Stoumont	Li√®ge	PRESENT	1	37e82b90-1e21-11de-ab90-f72009d2669b	50.406	5.779	3536	0.001					2010-05-09	9	5	2010	1315006	1315006	PRESERVED_SPECIMEN	RBINS	INV-INS	23250	23250	Wouter Dekoninck		CC_BY_4_0		collectie Gembloux			2025-11-24T22:37:47.327Z		CONTINENT_DERIVED_FROM_COORDINATES
767723676	b528799a-2d52-4023-aa02-9ce081e3ca5f	KBVE-SRBE:Formidabel:23249	Animalia	Arthropoda	Insecta	Hymenoptera	Formicidae	Formica	Formica sanguinea		SPECIES	Formica sanguinea Latreille, 1798	Formica sanguinea Latreille, 1798		BE	Saint-Georges	Li√®ge	PRESENT	1	37e82b90-1e21-11de-ab90-f72009d2669b	50.595	5.367	3536	0.001					1982-07-15	15	7	1982	1315006	1315006	PRESERVED_SPECIMEN	RBINS	INV-INS	23249	23249	Wouter Dekoninck		CC_BY_4_0		collectie Gembloux			2025-11-24T22:37:47.309Z		CONTINENT_DERIVED_FROM_COORDINATES
767723675	b528799a-2d52-4023-aa02-9ce081e3ca5f	KBVE-SRBE:Formidabel:23248	Animalia	Arthropoda	Insecta	Hymenoptera	Formicidae	Formica	Formica sanguinea		SPECIES	Formica sanguinea Latreille, 1798	Formica sanguinea Latreille, 1798		BE	Saint-Georges	Li√®ge	PRESENT	1	37e82b90-1e21-11de-ab90-f72009d2669b	50.595	5.367	3536	0.001					1982-07-15	15	7	1982	1315006	1315006	PRESERVED_SPECIMEN	RBINS	INV-INS	23248	23248	Wouter Dekoninck		CC_BY_4_0		collectie Gembloux			2025-11-24T22:37:47.310Z		CONTINENT_DERIVED_FROM_COORDINATES
767723671	b528799a-2d52-4023-aa02-9ce081e3ca5f	KBVE-SRBE:Formidabel:23247	Animalia	Arthropoda	Insecta	Hymenoptera	Formicidae	Formica	Formica sanguinea		SPECIES	Formica sanguinea Latreille, 1798	Formica sanguinea Latreille, 1798		BE	Rotheux	Li√®ge	PRESENT	1	37e82b90-1e21-11de-ab90-f72009d2669b	50.547	5.505	3536	0.001					2007-04-29	29	4	2007	1315006	1315006	PRESERVED_SPECIMEN	RBINS	INV-INS	23247	23247	Wouter Dekoninck		CC_BY_4_0		collectie Gembloux			2025-11-24T22:37:47.310Z		CONTINENT_DERIVED_FROM_COORDINATES
767723670	b528799a-2d52-4023-aa02-9ce081e3ca5f	KBVE-SRBE:Formidabel:23246	Animalia	Arthropoda	Insecta	Hymenoptera	Formicidae	Formica	Formica sanguinea		SPECIES	Formica sanguinea Latreille, 1798	Formica sanguinea Latreille, 1798		BE	Roberville	Li√®ge	PRESENT	1	37e82b90-1e21-11de-ab90-f72009d2669b	50.45	6.148	3536	0.001					1983-05-16	16	5	1983	1315006	1315006	PRESERVED_SPECIMEN	RBINS	INV-INS	23246	23246	Wouter Dekoninck		CC_BY_4_0		collectie Gembloux			2025-11-24T22:37:47.311Z		CONTINENT_DERIVED_FROM_COORDINATES
767723666	b528799a-2d52-4023-aa02-9ce081e3ca5f	KBVE-SRBE:Formidabel:23245	Animalia	Arthropoda	Insecta	Hymenoptera	Formicidae	Formica	Formica sanguinea		SPECIES	Formica sanguinea Latreille, 1798	Formica sanguinea Latreille, 1798		BE	Nismes	Namur	PRESENT	1	37e82b90-1e21-11de-ab90-f72009d2669b	50.069	4.572	3536	0.001					1983-04-30	30	4	1983	1315006	1315006	PRESERVED_SPECIMEN	RBINS	INV-INS	23245	23245	Wouter Dekoninck		CC_BY_4_0		collectie Gembloux			2025-11-24T22:37:47.309Z		CONTINENT_DERIVED_FROM_COORDINATES
767723664	b528799a-2d52-4023-aa02-9ce081e3ca5f	KBVE-SRBE:Formidabel:23244	Animalia	Arthropoda	Insecta	Hymenoptera	Formicidae	Formica	Formica sanguinea		SPECIES	Formica sanguinea Latreille, 1798	Formica sanguinea Latreille, 1798		BE	Nismes	Namur	PRESENT	1	37e82b90-1e21-11de-ab90-f72009d2669b	50.069	4.572	3536	0.001					1965-06-13	13	6	1965	1315006	1315006	PRESERVED_SPECIMEN	RBINS	INV-INS	23244	23244	Wouter Dekoninck		CC_BY_4_0		collectie Gembloux			2025-11-24T22:37:47.309Z		CONTINENT_DERIVED_FROM_COORDINATES
767723661	b528799a-2d52-4023-aa02-9ce081e3ca5f	KBVE-SRBE:Formidabel:23243	Animalia	Arthropoda	Insecta	Hymenoptera	Formicidae	Formica	Formica sanguinea		SPECIES	Formica sanguinea Latreille, 1798	Formica sanguinea Latreille, 1798		BE	Nismes	Namur	PRESENT	1	37e82b90-1e21-11de-ab90-f72009d2669b	50.069	4.572	3536	0.001					1983-04-30	30	4	1983	1315006	1315006	PRESERVED_SPECIMEN	RBINS	INV-INS	23243	23243	Wouter Dekoninck		CC_BY_4_0		collectie Gembloux			2025-11-24T22:37:47.308Z		CONTINENT_DERIVED_FROM_COORDINATES
767723658	b528799a-2d52-4023-aa02-9ce081e3ca5f	KBVE-SRBE:Formidabel:23242	Animalia	Arthropoda	Insecta	Hymenoptera	Formicidae	Formica	Formica sanguinea		SPECIES	Formica sanguinea Latreille, 1798	Formica sanguinea Latreille, 1798		BE	Nismes	Namur	PRESENT	1	37e82b90-1e21-11de-ab90-f72009d2669b	50.069	4.572	3536	0.001					1965-06-13	13	6	1965	1315006	1315006	PRESERVED_SPECIMEN	RBINS	INV-INS	23242	23242	Wouter Dekoninck		CC_BY_4_0		collectie Gembloux			2025-11-24T22:37:47.308Z		CONTINENT_DERIVED_FROM_COORDINATES
767723652	b528799a-2d52-4023-aa02-9ce081e3ca5f	KBVE-SRBE:Formidabel:23241	Animalia	Arthropoda	Insecta	Hymenoptera	Formicidae	Formica	Formica sanguinea		SPECIES	Formica sanguinea Latreille, 1798	Formica sanguinea Latreille, 1798		BE	Namur	Namur	PRESENT	1	37e82b90-1e21-11de-ab90-f72009d2669b	50.47	4.867	3536	0.001					1969-05-19	19	5	1969	1315006	1315006	PRESERVED_SPECIMEN	RBINS	INV-INS	23241	23241	Wouter Dekoninck		CC_BY_4_0		collectie Gembloux			2025-11-24T22:37:47.308Z		CONTINENT_DERIVED_FROM_COORDINATES
767723647	b528799a-2d52-4023-aa02-9ce081e3ca5f	KBVE-SRBE:Formidabel:23240	Animalia	Arthropoda	Insecta	Hymenoptera	Formicidae	Formica	Formica sanguinea		SPECIES	Formica sanguinea Latreille, 1798	Formica sanguinea Latreille, 1798		BE	Namur	Namur	PRESENT	1	37e82b90-1e21-11de-ab90-f72009d2669b	50.47	4.867	3536	0.001					1970-06-25	25	6	1970	1315006	1315006	PRESERVED_SPECIMEN	RBINS	INV-INS	23240	23240	Wouter Dekoninck		CC_BY_4_0		collectie Gembloux			2025-11-24T22:37:47.309Z		CONTINENT_DERIVED_FROM_COORDINATES
767723643	b528799a-2d52-4023-aa02-9ce081e3ca5f	KBVE-SRBE:Formidabel:23239	Animalia	Arthropoda	Insecta	Hymenoptera	Formicidae	Formica	Formica sanguinea		SPECIES	Formica sanguinea Latreille, 1798	Formica sanguinea Latreille, 1798		BE	Namur	Namur	PRESENT	1	37e82b90-1e21-11de-ab90-f72009d2669b	50.47	4.867	3536	0.001					1969-05-19	19	5	1969	1315006	1315006	PRESERVED_SPECIMEN	RBINS	INV-INS	23239	23239	Wouter Dekoninck		CC_BY_4_0		collectie Gembloux			2025-11-24T22:37:47.305Z		CONTINENT_DERIVED_FROM_COORDINATES
767723637	b528799a-2d52-4023-aa02-9ce081e3ca5f	KBVE-SRBE:Formidabel:23238	Animalia	Arthropoda	Insecta	Hymenoptera	Formicidae	Formica	Formica sanguinea		SPECIES	Formica sanguinea Latreille, 1798	Formica sanguinea Latreille, 1798		BE	Namur	Namur	PRESENT	1	37e82b90-1e21-11de-ab90-f72009d2669b	50.47	4.867	3536	0.001					1970-06-25	25	6	1970	1315006	1315006	PRESERVED_SPECIMEN	RBINS	INV-INS	23238	23238	Wouter Dekoninck		CC_BY_4_0		collectie Gembloux			2025-11-24T22:37:47.305Z		CONTINENT_DERIVED_FROM_COORDINATES
767723635	b528799a-2d52-4023-aa02-9ce081e3ca5f	KBVE-SRBE:Formidabel:23237	Animalia	Arthropoda	Insecta	Hymenoptera	Formicidae	Formica	Formica sanguinea		SPECIES	Formica sanguinea Latreille, 1798	Formica sanguinea Latreille, 1798		BE	Mont-Gauthier	Namur	PRESENT	1	37e82b90-1e21-11de-ab90-f72009d2669b	50.195	5.137	3536	0.001					1965-07-03	3	7	1965	1315006	1315006	PRESERVED_SPECIMEN	RBINS	INV-INS	23237	23237	Wouter Dekoninck		CC_BY_4_0		collectie Gembloux			2025-11-24T22:37:47.309Z		CONTINENT_DERIVED_FROM_COORDINATES
767723633	b528799a-2d52-4023-aa02-9ce081e3ca5f	KBVE-SRBE:Formidabel:23236	Animalia	Arthropoda	Insecta	Hymenoptera	Formicidae	Formica	Formica sanguinea		SPECIES	Formica sanguinea Latreille, 1798	Formica sanguinea Latreille, 1798		BE	Mont-Gauthier	Namur	PRESENT	1	37e82b90-1e21-11de-ab90-f72009d2669b	50.195	5.137	3536	0.001					1965-07-03	3	7	1965	1315006	1315006	PRESERVED_SPECIMEN	RBINS	INV-INS	23236	23236	Wouter Dekoninck		CC_BY_4_0		collectie Gembloux			2025-11-24T22:37:47.306Z		CONTINENT_DERIVED_FROM_COORDINATES
767723630	b528799a-2d52-4023-aa02-9ce081e3ca5f	KBVE-SRBE:Formidabel:23235	Animalia	Arthropoda	Insecta	Hymenoptera	Formicidae	Formica	Formica sanguinea		SPECIES	Formica sanguinea Latreille, 1798	Formica sanguinea Latreille, 1798		BE	Mesnil-Eglise	Namur	PRESENT	1	37e82b90-1e21-11de-ab90-f72009d2669b	50.198	4.997	3536	0.001					1964-06-18	18	6	1964	1315006	1315006	PRESERVED_SPECIMEN	RBINS	INV-INS	23235	23235	Wouter Dekoninck		CC_BY_4_0		collectie Gembloux			2025-11-24T22:37:47.305Z		CONTINENT_DERIVED_FROM_COORDINATES
767723628	b528799a-2d52-4023-aa02-9ce081e3ca5f	KBVE-SRBE:Formidabel:23234	Animalia	Arthropoda	Insecta	Hymenoptera	Formicidae	Formica	Formica sanguinea		SPECIES	Formica sanguinea Latreille, 1798	Formica sanguinea Latreille, 1798		BE	Mesnil-Eglise	Namur	PRESENT	1	37e82b90-1e21-11de-ab90-f72009d2669b	50.198	4.997	3536	0.001					1964-06-18	18	6	1964	1315006	1315006	PRESERVED_SPECIMEN	RBINS	INV-INS	23234	23234	Wouter Dekoninck		CC_BY_4_0		collectie Gembloux			2025-11-24T22:37:47.305Z		CONTINENT_DERIVED_FROM_COORDINATES
767723625	b528799a-2d52-4023-aa02-9ce081e3ca5f	KBVE-SRBE:Formidabel:23233	Animalia	Arthropoda	Insecta	Hymenoptera	Formicidae	Formica	Formica sanguinea		SPECIES	Formica sanguinea Latreille, 1798	Formica sanguinea Latreille, 1798		BE	Malmedy	Li√®ge	PRESENT	1	37e82b90-1e21-11de-ab90-f72009d2669b	50.446	6.007	3536	0.001					2010-05-18	18	5	2010	1315006	1315006	PRESERVED_SPECIMEN	RBINS	INV-INS	23233	23233	Wouter Dekoninck		CC_BY_4_0		collectie Gembloux			2025-11-24T22:37:47.306Z		CONTINENT_DERIVED_FROM_COORDINATES
767723622	b528799a-2d52-4023-aa02-9ce081e3ca5f	KBVE-SRBE:Formidabel:23232	Animalia	Arthropoda	Insecta	Hymenoptera	Formicidae	Formica	Formica sanguinea		SPECIES	Formica sanguinea Latreille, 1798	Formica sanguinea Latreille, 1798		BE	Les Bulles	Luxembourg	PRESENT	1	37e82b90-1e21-11de-ab90-f72009d2669b	49.695	5.392	3536	0.001					1967-07-06	6	7	1967	1315006	1315006	PRESERVED_SPECIMEN	RBINS	INV-INS	23232	23232	Wouter Dekoninck		CC_BY_4_0		collectie Gembloux			2025-11-24T22:37:47.305Z		CONTINENT_DERIVED_FROM_COORDINATES
767723619	b528799a-2d52-4023-aa02-9ce081e3ca5f	KBVE-SRBE:Formidabel:23231	Animalia	Arthropoda	Insecta	Hymenoptera	Formicidae	Formica	Formica sanguinea		SPECIES	Formica sanguinea Latreille, 1798	Formica sanguinea Latreille, 1798		BE	Les Bulles	Luxembourg	PRESENT	1	37e82b90-1e21-11de-ab90-f72009d2669b	49.695	5.392	3536	0.001					1967-07-06	6	7	1967	1315006	1315006	PRESERVED_SPECIMEN	RBINS	INV-INS	23231	23231	Wouter Dekoninck		CC_BY_4_0		collectie Gembloux			2025-11-24T22:37:47.302Z		CONTINENT_DERIVED_FROM_COORDINATES
767723614	b528799a-2d52-4023-aa02-9ce081e3ca5f	KBVE-SRBE:Formidabel:23230	Animalia	Arthropoda	Insecta	Hymenoptera	Formicidae	Formica	Formica sanguinea		SPECIES	Formica sanguinea Latreille, 1798	Formica sanguinea Latreille, 1798		BE	Les Bulles	Luxembourg	PRESENT	1	37e82b90-1e21-11de-ab90-f72009d2669b	49.695	5.392	3536	0.001					1967-07-06	6	7	1967	1315006	1315006	PRESERVED_SPECIMEN	RBINS	INV-INS	23230	23230	Wouter Dekoninck		CC_BY_4_0		collectie Gembloux			2025-11-24T22:37:47.302Z		CONTINENT_DERIVED_FROM_COORDINATES
767723611	b528799a-2d52-4023-aa02-9ce081e3ca5f	KBVE-SRBE:Formidabel:23229	Animalia	Arthropoda	Insecta	Hymenoptera	Formicidae	Formica	Formica sanguinea		SPECIES	Formica sanguinea Latreille, 1798	Formica sanguinea Latreille, 1798		BE	Les Bulles	Luxembourg	PRESENT	1	37e82b90-1e21-11de-ab90-f72009d2669b	49.695	5.392	3536	0.001					1967-07-06	6	7	1967	1315006	1315006	PRESERVED_SPECIMEN	RBINS	INV-INS	23229	23229	Wouter Dekoninck		CC_BY_4_0		collectie Gembloux			2025-11-24T22:37:47.318Z		CONTINENT_DERIVED_FROM_COORDINATES
767723606	b528799a-2d52-4023-aa02-9ce081e3ca5f	KBVE-SRBE:Formidabel:23228	Animalia	Arthropoda	Insecta	Hymenoptera	Formicidae	Formica	Formica sanguinea		SPECIES	Formica sanguinea Latreille, 1798	Formica sanguinea Latreille, 1798		BE	Le Mesnil	Namur	PRESENT	1	37e82b90-1e21-11de-ab90-f72009d2669b	50.023	4.64	3536	0.001					1970-05-23	23	5	1970	1315006	1315006	PRESERVED_SPECIMEN	RBINS	INV-INS	23228	23228	Wouter Dekoninck		CC_BY_4_0		collectie Gembloux			2025-11-24T22:37:47.318Z		CONTINENT_DERIVED_FROM_COORDINATES
767723602	b528799a-2d52-4023-aa02-9ce081e3ca5f	KBVE-SRBE:Formidabel:23227	Animalia	Arthropoda	Insecta	Hymenoptera	Formicidae	Formica	Formica sanguinea		SPECIES	Formica sanguinea Latreille, 1798	Formica sanguinea Latreille, 1798		BE	Le Mesnil	Namur	PRESENT	1	37e82b90-1e21-11de-ab90-f72009d2669b	50.023	4.64	3536	0.001					1970-05-23	23	5	1970	1315006	1315006	PRESERVED_SPECIMEN	RBINS	INV-INS	23227	23227	Wouter Dekoninck		CC_BY_4_0		collectie Gembloux			2025-11-24T22:37:47.317Z		CONTINENT_DERIVED_FROM_COORDINATES
767723599	b528799a-2d52-4023-aa02-9ce081e3ca5f	KBVE-SRBE:Formidabel:23226	Animalia	Arthropoda	Insecta	Hymenoptera	Formicidae	Formica	Formica sanguinea		SPECIES	Formica sanguinea Latreille, 1798	Formica sanguinea Latreille, 1798		BE	La Gleize	Li√®ge	PRESENT	1	37e82b90-1e21-11de-ab90-f72009d2669b	50.405	5.85	3536	0.001					1983-05-22	22	5	1983	1315006	1315006	PRESERVED_SPECIMEN	RBINS	INV-INS	23226	23226	Wouter Dekoninck		CC_BY_4_0		collectie Gembloux			2025-11-24T22:37:47.319Z		CONTINENT_DERIVED_FROM_COORDINATES
767723594	b528799a-2d52-4023-aa02-9ce081e3ca5f	KBVE-SRBE:Formidabel:23225	Animalia	Arthropoda	Insecta	Hymenoptera	Formicidae	Formica	Formica sanguinea		SPECIES	Formica sanguinea Latreille, 1798	Formica sanguinea Latreille, 1798		BE	La Gleize	Li√®ge	PRESENT	1	37e82b90-1e21-11de-ab90-f72009d2669b	50.405	5.85	3536	0.001					1983-05-22	22	5	1983	1315006	1315006	PRESERVED_SPECIMEN	RBINS	INV-INS	23225	23225	Wouter Dekoninck		CC_BY_4_0		collectie Gembloux			2025-11-24T22:37:47.318Z		CONTINENT_DERIVED_FROM_COORDINATES
767723590	b528799a-2d52-4023-aa02-9ce081e3ca5f	KBVE-SRBE:Formidabel:23224	Animalia	Arthropoda	Insecta	Hymenoptera	Formicidae	Formica	Formica sanguinea		SPECIES	Formica sanguinea Latreille, 1798	Formica sanguinea Latreille, 1798		BE	La Calamine	Li√®ge	PRESENT	1	37e82b90-1e21-11de-ab90-f72009d2669b	50.715	5.99	3536	0.001					1979-08-31	31	8	1979	1315006	1315006	PRESERVED_SPECIMEN	RBINS	INV-INS	23224	23224	Wouter Dekoninck		CC_BY_4_0		collectie Gembloux			2025-11-24T22:37:47.318Z		CONTINENT_DERIVED_FROM_COORDINATES
767723588	b528799a-2d52-4023-aa02-9ce081e3ca5f	KBVE-SRBE:Formidabel:23223	Animalia	Arthropoda	Insecta	Hymenoptera	Formicidae	Formica	Formica sanguinea		SPECIES	Formica sanguinea Latreille, 1798	Formica sanguinea Latreille, 1798		BE	Jemelle	Namur	PRESENT	1	37e82b90-1e21-11de-ab90-f72009d2669b	50.147	5.274	3536	0.001					1966-05-16	16	5	1966	1315006	1315006	PRESERVED_SPECIMEN	RBINS	INV-INS	23223	23223	Wouter Dekoninck		CC_BY_4_0		collectie Gembloux			2025-11-24T22:37:47.318Z		CONTINENT_DERIVED_FROM_COORDINATES
767723585	b528799a-2d52-4023-aa02-9ce081e3ca5f	KBVE-SRBE:Formidabel:23222	Animalia	Arthropoda	Insecta	Hymenoptera	Formicidae	Formica	Formica sanguinea		SPECIES	Formica sanguinea Latreille, 1798	Formica sanguinea Latreille, 1798		BE	Jemelle	Namur	PRESENT	1	37e82b90-1e21-11de-ab90-f72009d2669b	50.147	5.274	3536	0.001					1966-05-16	16	5	1966	1315006	1315006	PRESERVED_SPECIMEN	RBINS	INV-INS	23222	23222	Wouter Dekoninck		CC_BY_4_0		collectie Gembloux			2025-11-24T22:37:47.318Z		CONTINENT_DERIVED_FROM_COORDINATES
767723581	b528799a-2d52-4023-aa02-9ce081e3ca5f	KBVE-SRBE:Formidabel:23221	Animalia	Arthropoda	Insecta	Hymenoptera	Formicidae	Formica	Formica sanguinea		SPECIES	Formica sanguinea Latreille, 1798	Formica sanguinea Latreille, 1798		BE	Jalhay	Li√®ge	PRESENT	1	37e82b90-1e21-11de-ab90-f72009d2669b	50.536	5.999	3536	0.001					1964-09-13	13	9	1964	1315006	1315006	PRESERVED_SPECIMEN	RBINS	INV-INS	23221	23221	Wouter Dekoninck		CC_BY_4_0		collectie Gembloux			2025-11-24T22:37:47.318Z		CONTINENT_DERIVED_FROM_COORDINATES
767723578	b528799a-2d52-4023-aa02-9ce081e3ca5f	KBVE-SRBE:Formidabel:23220	Animalia	Arthropoda	Insecta	Hymenoptera	Formicidae	Formica	Formica sanguinea		SPECIES	Formica sanguinea Latreille, 1798	Formica sanguinea Latreille, 1798		BE	Jalhay	Li√®ge	PRESENT	1	37e82b90-1e21-11de-ab90-f72009d2669b	50.536	5.999	3536	0.001					1964-09-13	13	9	1964	1315006	1315006	PRESERVED_SPECIMEN	RBINS	INV-INS	23220	23220	Wouter Dekoninck		CC_BY_4_0		collectie Gembloux			2025-11-24T22:37:47.318Z		CONTINENT_DERIVED_FROM_COORDINATES
767723572	b528799a-2d52-4023-aa02-9ce081e3ca5f	KBVE-SRBE:Formidabel:23219	Animalia	Arthropoda	Insecta	Hymenoptera	Formicidae	Formica	Formica sanguinea		SPECIES	Formica sanguinea Latreille, 1798	Formica sanguinea Latreille, 1798		BE	Houyet	Namur	PRESENT	1	37e82b90-1e21-11de-ab90-f72009d2669b	50.198	4.997	3536	0.001					1964-06-03	3	6	1964	1315006	1315006	PRESERVED_SPECIMEN	RBINS	INV-INS	23219	23219	Wouter Dekoninck		CC_BY_4_0		collectie Gembloux			2025-11-24T22:37:47.314Z		CONTINENT_DERIVED_FROM_COORDINATES
767723569	b528799a-2d52-4023-aa02-9ce081e3ca5f	KBVE-SRBE:Formidabel:23218	Animalia	Arthropoda	Insecta	Hymenoptera	Formicidae	Formica	Formica sanguinea		SPECIES	Formica sanguinea Latreille, 1798	Formica sanguinea Latreille, 1798		BE	Houyet	Namur	PRESENT	1	37e82b90-1e21-11de-ab90-f72009d2669b	50.198	4.997	3536	0.001					1964-06-18	18	6	1964	1315006	1315006	PRESERVED_SPECIMEN	RBINS	INV-INS	23218	23218	Wouter Dekoninck		CC_BY_4_0		collectie Gembloux			2025-11-24T22:37:47.313Z		CONTINENT_DERIVED_FROM_COORDINATES
767723566	b528799a-2d52-4023-aa02-9ce081e3ca5f	KBVE-SRBE:Formidabel:23217	Animalia	Arthropoda	Insecta	Hymenoptera	Formicidae	Formica	Formica sanguinea		SPECIES	Formica sanguinea Latreille, 1798	Formica sanguinea Latreille, 1798		BE	Houyet	Namur	PRESENT	1	37e82b90-1e21-11de-ab90-f72009d2669b	50.198	4.997	3536	0.001					1964-06-03	3	6	1964	1315006	1315006	PRESERVED_SPECIMEN	RBINS	INV-INS	23217	23217	Wouter Dekoninck		CC_BY_4_0		collectie Gembloux			2025-11-24T22:37:47.313Z		CONTINENT_DERIVED_FROM_COORDINATES
767723565	b528799a-2d52-4023-aa02-9ce081e3ca5f	KBVE-SRBE:Formidabel:23216	Animalia	Arthropoda	Insecta	Hymenoptera	Formicidae	Formica	Formica sanguinea		SPECIES	Formica sanguinea Latreille, 1798	Formica sanguinea Latreille, 1798		BE	Houyet	Namur	PRESENT	1	37e82b90-1e21-11de-ab90-f72009d2669b	50.198	4.997	3536	0.001					1964-06-18	18	6	1964	1315006	1315006	PRESERVED_SPECIMEN	RBINS	INV-INS	23216	23216	Wouter Dekoninck		CC_BY_4_0		collectie Gembloux			2025-11-24T22:37:47.315Z		CONTINENT_DERIVED_FROM_COORDINATES
767723563	b528799a-2d52-4023-aa02-9ce081e3ca5f	KBVE-SRBE:Formidabel:23215	Animalia	Arthropoda	Insecta	Hymenoptera	Formicidae	Formica	Formica sanguinea		SPECIES	Formica sanguinea Latreille, 1798	Formica sanguinea Latreille, 1798		BE	Heyd	Luxembourg	PRESENT	1	37e82b90-1e21-11de-ab90-f72009d2669b	50.366	5.566	3536	0.001					1965-07-20	20	7	1965	1315006	1315006	PRESERVED_SPECIMEN	RBINS	INV-INS	23215	23215	Wouter Dekoninck		CC_BY_4_0		collectie Gembloux			2025-11-24T22:37:47.315Z		CONTINENT_DERIVED_FROM_COORDINATES
767723561	b528799a-2d52-4023-aa02-9ce081e3ca5f	KBVE-SRBE:Formidabel:23214	Animalia	Arthropoda	Insecta	Hymenoptera	Formicidae	Formica	Formica sanguinea		SPECIES	Formica sanguinea Latreille, 1798	Formica sanguinea Latreille, 1798		BE	Heyd	Luxembourg	PRESENT	1	37e82b90-1e21-11de-ab90-f72009d2669b	50.366	5.566	3536	0.001					1965-07-20	20	7	1965	1315006	1315006	PRESERVED_SPECIMEN	RBINS	INV-INS	23214	23214	Wouter Dekoninck		CC_BY_4_0		collectie Gembloux			2025-11-24T22:37:47.314Z		CONTINENT_DERIVED_FROM_COORDINATES
767723559	b528799a-2d52-4023-aa02-9ce081e3ca5f	KBVE-SRBE:Formidabel:23213	Animalia	Arthropoda	Insecta	Hymenoptera	Formicidae	Formica	Formica sanguinea		SPECIES	Formica sanguinea Latreille, 1798	Formica sanguinea Latreille, 1798		BE	Heer	Namur	PRESENT	1	37e82b90-1e21-11de-ab90-f72009d2669b	50.155	4.855	3536	0.001					1964-06-10	10	6	1964	1315006	1315006	PRESERVED_SPECIMEN	RBINS	INV-INS	23213	23213	Wouter Dekoninck		CC_BY_4_0		collectie Gembloux			2025-11-24T22:37:47.315Z		CONTINENT_DERIVED_FROM_COORDINATES
767723556	b528799a-2d52-4023-aa02-9ce081e3ca5f	KBVE-SRBE:Formidabel:23212	Animalia	Arthropoda	Insecta	Hymenoptera	Formicidae	Formica	Formica sanguinea		SPECIES	Formica sanguinea Latreille, 1798	Formica sanguinea Latreille, 1798		BE	Heer	Namur	PRESENT	1	37e82b90-1e21-11de-ab90-f72009d2669b	50.155	4.855	3536	0.001					1964-06-10	10	6	1964	1315006	1315006	PRESERVED_SPECIMEN	RBINS	INV-INS	23212	23212	Wouter Dekoninck		CC_BY_4_0		collectie Gembloux			2025-11-24T22:37:47.313Z		CONTINENT_DERIVED_FROM_COORDINATES
767723554	b528799a-2d52-4023-aa02-9ce081e3ca5f	KBVE-SRBE:Formidabel:23211	Animalia	Arthropoda	Insecta	Hymenoptera	Formicidae	Formica	Formica sanguinea		SPECIES	Formica sanguinea Latreille, 1798	Formica sanguinea Latreille, 1798		BE	Harz√©	Li√®ge	PRESENT	1	37e82b90-1e21-11de-ab90-f72009d2669b	50.41	5.639	3536	0.001					2009-05-13	13	5	2009	1315006	1315006	PRESERVED_SPECIMEN	RBINS	INV-INS	23211	23211	Wouter Dekoninck		CC_BY_4_0		collectie Gembloux			2025-11-24T22:37:47.312Z		CONTINENT_DERIVED_FROM_COORDINATES
767723550	b528799a-2d52-4023-aa02-9ce081e3ca5f	KBVE-SRBE:Formidabel:23210	Animalia	Arthropoda	Insecta	Hymenoptera	Formicidae	Formica	Formica sanguinea		SPECIES	Formica sanguinea Latreille, 1798	Formica sanguinea Latreille, 1798		BE	Genval	Brabant-Wallon	PRESENT	1	37e82b90-1e21-11de-ab90-f72009d2669b	50.744	4.524	3536	0.001					1970-05-19	19	5	1970	1315006	1315006	PRESERVED_SPECIMEN	RBINS	INV-INS	23210	23210	Wouter Dekoninck		CC_BY_4_0		collectie Gembloux			2025-11-24T22:37:47.312Z		CONTINENT_DERIVED_FROM_COORDINATES
767723544	b528799a-2d52-4023-aa02-9ce081e3ca5f	KBVE-SRBE:Formidabel:23209	Animalia	Arthropoda	Insecta	Hymenoptera	Formicidae	Formica	Formica sanguinea		SPECIES	Formica sanguinea Latreille, 1798	Formica sanguinea Latreille, 1798		BE	Genval	Brabant-Wallon	PRESENT	1	37e82b90-1e21-11de-ab90-f72009d2669b	50.744	4.524	3536	0.001					1970-05-03	3	5	1970	1315006	1315006	PRESERVED_SPECIMEN	RBINS	INV-INS	23209	23209	Wouter Dekoninck		CC_BY_4_0		collectie Gembloux			2025-11-24T22:37:47.291Z		CONTINENT_DERIVED_FROM_COORDINATES
767723540	b528799a-2d52-4023-aa02-9ce081e3ca5f	KBVE-SRBE:Formidabel:23208	Animalia	Arthropoda	Insecta	Hymenoptera	Formicidae	Formica	Formica sanguinea		SPECIES	Formica sanguinea Latreille, 1798	Formica sanguinea Latreille, 1798		BE	Genval	Brabant-Wallon	PRESENT	1	37e82b90-1e21-11de-ab90-f72009d2669b	50.744	4.524	3536	0.001					1970-05-03	3	5	1970	1315006	1315006	PRESERVED_SPECIMEN	RBINS	INV-INS	23208	23208	Wouter Dekoninck		CC_BY_4_0		collectie Gembloux			2025-11-24T22:37:47.290Z		CONTINENT_DERIVED_FROM_COORDINATES
767723536	b528799a-2d52-4023-aa02-9ce081e3ca5f	KBVE-SRBE:Formidabel:23207	Animalia	Arthropoda	Insecta	Hymenoptera	Formicidae	Formica	Formica sanguinea		SPECIES	Formica sanguinea Latreille, 1798	Formica sanguinea Latreille, 1798		BE	Genval	Brabant-Wallon	PRESENT	1	37e82b90-1e21-11de-ab90-f72009d2669b	50.744	4.524	3536	0.001					1970-05-19	19	5	1970	1315006	1315006	PRESERVED_SPECIMEN	RBINS	INV-INS	23207	23207	Wouter Dekoninck		CC_BY_4_0		collectie Gembloux			2025-11-24T22:37:47.290Z		CONTINENT_DERIVED_FROM_COORDINATES
767723533	b528799a-2d52-4023-aa02-9ce081e3ca5f	KBVE-SRBE:Formidabel:23206	Animalia	Arthropoda	Insecta	Hymenoptera	Formicidae	Formica	Formica sanguinea		SPECIES	Formica sanguinea Latreille, 1798	Formica sanguinea Latreille, 1798		BE	Francorchamps	Li√®ge	PRESENT	1	37e82b90-1e21-11de-ab90-f72009d2669b	50.446	5.993	3536	0.001					1971-04-08	8	4	1971	1315006	1315006	PRESERVED_SPECIMEN	RBINS	INV-INS	23206	23206	Wouter Dekoninck		CC_BY_4_0		collectie Gembloux			2025-11-24T22:37:47.289Z		CONTINENT_DERIVED_FROM_COORDINATES
767723516	b528799a-2d52-4023-aa02-9ce081e3ca5f	KBVE-SRBE:Formidabel:23205	Animalia	Arthropoda	Insecta	Hymenoptera	Formicidae	Formica	Formica sanguinea		SPECIES	Formica sanguinea Latreille, 1798	Formica sanguinea Latreille, 1798		BE	Francorchamps	Li√®ge	PRESENT	1	37e82b90-1e21-11de-ab90-f72009d2669b	50.446	5.993	3536	0.001					1912-05-05	5	5	1912	1315006	1315006	PRESERVED_SPECIMEN	RBINS	INV-INS	23205	23205	Wouter Dekoninck		CC_BY_4_0		collectie Gembloux			2025-11-24T22:37:47.288Z		CONTINENT_DERIVED_FROM_COORDINATES
767723510	b528799a-2d52-4023-aa02-9ce081e3ca5f	KBVE-SRBE:Formidabel:23204	Animalia	Arthropoda	Insecta	Hymenoptera	Formicidae	Formica	Formica sanguinea		SPECIES	Formica sanguinea Latreille, 1798	Formica sanguinea Latreille, 1798		BE	Francorchamps	Li√®ge	PRESENT	1	37e82b90-1e21-11de-ab90-f72009d2669b	50.446	5.993	3536	0.001					1971-04-08	8	4	1971	1315006	1315006	PRESERVED_SPECIMEN	RBINS	INV-INS	23204	23204	Wouter Dekoninck		CC_BY_4_0		collectie Gembloux			2025-11-24T22:37:47.292Z		CONTINENT_DERIVED_FROM_COORDINATES
767723507	b528799a-2d52-4023-aa02-9ce081e3ca5f	KBVE-SRBE:Formidabel:23203	Animalia	Arthropoda	Insecta	Hymenoptera	Formicidae	Formica	Formica sanguinea		SPECIES	Formica sanguinea Latreille, 1798	Formica sanguinea Latreille, 1798		BE	Francorchamps	Li√®ge	PRESENT	1	37e82b90-1e21-11de-ab90-f72009d2669b	50.446	5.993	3536	0.001					1912-05-05	5	5	1912	1315006	1315006	PRESERVED_SPECIMEN	RBINS	INV-INS	23203	23203	Wouter Dekoninck		CC_BY_4_0		collectie Gembloux			2025-11-24T22:37:47.290Z		CONTINENT_DERIVED_FROM_COORDINATES
767723502	b528799a-2d52-4023-aa02-9ce081e3ca5f	KBVE-SRBE:Formidabel:23202	Animalia	Arthropoda	Insecta	Hymenoptera	Formicidae	Formica	Formica sanguinea		SPECIES	Formica sanguinea Latreille, 1798	Formica sanguinea Latreille, 1798		BE	Forges	Namur	PRESENT	1	37e82b90-1e21-11de-ab90-f72009d2669b	49.982	4.36	3536	0.001					2007-04-04	4	4	2007	1315006	1315006	PRESERVED_SPECIMEN	RBINS	INV-INS	23202	23202	Wouter Dekoninck		CC_BY_4_0		collectie Gembloux			2025-11-24T22:37:47.290Z		CONTINENT_DERIVED_FROM_COORDINATES
767723500	b528799a-2d52-4023-aa02-9ce081e3ca5f	KBVE-SRBE:Formidabel:23201	Animalia	Arthropoda	Insecta	Hymenoptera	Formicidae	Formica	Formica sanguinea		SPECIES	Formica sanguinea Latreille, 1798	Formica sanguinea Latreille, 1798		BE	Ferri√®res	Li√®ge	PRESENT	1	37e82b90-1e21-11de-ab90-f72009d2669b	50.408	5.709	3536	0.001					2009-05-09	9	5	2009	1315006	1315006	PRESERVED_SPECIMEN	RBINS	INV-INS	23201	23201	Wouter Dekoninck		CC_BY_4_0		collectie Gembloux			2025-11-24T22:37:47.289Z		CONTINENT_DERIVED_FROM_COORDINATES
767723495	b528799a-2d52-4023-aa02-9ce081e3ca5f	KBVE-SRBE:Formidabel:23200	Animalia	Arthropoda	Insecta	Hymenoptera	Formicidae	Formica	Formica sanguinea		SPECIES	Formica sanguinea Latreille, 1798	Formica sanguinea Latreille, 1798		BE	Ehein	Li√®ge	PRESENT	1	37e82b90-1e21-11de-ab90-f72009d2669b	50.549	5.435	3536	0.001					1969-05-15	15	5	1969	1315006	1315006	PRESERVED_SPECIMEN	RBINS	INV-INS	23200	23200	Wouter Dekoninck		CC_BY_4_0		collectie Gembloux			2025-11-24T22:37:47.288Z		CONTINENT_DERIVED_FROM_COORDINATES
767723493	b528799a-2d52-4023-aa02-9ce081e3ca5f	KBVE-SRBE:Formidabel:23199	Animalia	Arthropoda	Insecta	Hymenoptera	Formicidae	Formica	Formica sanguinea		SPECIES	Formica sanguinea Latreille, 1798	Formica sanguinea Latreille, 1798		BE	Ehein	Li√®ge	PRESENT	1	37e82b90-1e21-11de-ab90-f72009d2669b	50.549	5.435	3536	0.001					1969-05-15	15	5	1969	1315006	1315006	PRESERVED_SPECIMEN	RBINS	INV-INS	23199	23199	Wouter Dekoninck		CC_BY_4_0		collectie Gembloux			2025-11-24T22:37:46.190Z		CONTINENT_DERIVED_FROM_COORDINATES
767723488	b528799a-2d52-4023-aa02-9ce081e3ca5f	KBVE-SRBE:Formidabel:23198	Animalia	Arthropoda	Insecta	Hymenoptera	Formicidae	Formica	Formica sanguinea		SPECIES	Formica sanguinea Latreille, 1798	Formica sanguinea Latreille, 1798		BE	Couvin	Namur	PRESENT	1	37e82b90-1e21-11de-ab90-f72009d2669b	50.025	4.501	3536	0.001					1971-05-15	15	5	1971	1315006	1315006	PRESERVED_SPECIMEN	RBINS	INV-INS	23198	23198	Wouter Dekoninck		CC_BY_4_0		collectie Gembloux			2025-11-24T22:37:46.190Z		CONTINENT_DERIVED_FROM_COORDINATES
767723485	b528799a-2d52-4023-aa02-9ce081e3ca5f	KBVE-SRBE:Formidabel:23197	Animalia	Arthropoda	Insecta	Hymenoptera	Formicidae	Formica	Formica sanguinea		SPECIES	Formica sanguinea Latreille, 1798	Formica sanguinea Latreille, 1798		BE	Couvin	Namur	PRESENT	1	37e82b90-1e21-11de-ab90-f72009d2669b	50.025	4.501	3536	0.001					1971-05-15	15	5	1971	1315006	1315006	PRESERVED_SPECIMEN	RBINS	INV-INS	23197	23197	Wouter Dekoninck		CC_BY_4_0		collectie Gembloux			2025-11-24T22:37:46.190Z		CONTINENT_DERIVED_FROM_COORDINATES
767723482	b528799a-2d52-4023-aa02-9ce081e3ca5f	KBVE-SRBE:Formidabel:23196	Animalia	Arthropoda	Insecta	Hymenoptera	Formicidae	Formica	Formica sanguinea		SPECIES	Formica sanguinea Latreille, 1798	Formica sanguinea Latreille, 1798		BE	Ciergnon	Namur	PRESENT	1	37e82b90-1e21-11de-ab90-f72009d2669b	50.196	5.067	3536	0.001					1965-05-12	12	5	1965	1315006	1315006	PRESERVED_SPECIMEN	RBINS	INV-INS	23196	23196	Wouter Dekoninck		CC_BY_4_0		collectie Gembloux			2025-11-24T22:37:46.195Z		CONTINENT_DERIVED_FROM_COORDINATES
767723478	b528799a-2d52-4023-aa02-9ce081e3ca5f	KBVE-SRBE:Formidabel:23195	Animalia	Arthropoda	Insecta	Hymenoptera	Formicidae	Formica	Formica sanguinea		SPECIES	Formica sanguinea Latreille, 1798	Formica sanguinea Latreille, 1798		BE	Ciergnon	Namur	PRESENT	1	37e82b90-1e21-11de-ab90-f72009d2669b	50.196	5.067	3536	0.001					1965-05-12	12	5	1965	1315006	1315006	PRESERVED_SPECIMEN	RBINS	INV-INS	23195	23195	Wouter Dekoninck		CC_BY_4_0		collectie Gembloux			2025-11-24T22:37:46.194Z		CONTINENT_DERIVED_FROM_COORDINATES
767723476	b528799a-2d52-4023-aa02-9ce081e3ca5f	KBVE-SRBE:Formidabel:23194	Animalia	Arthropoda	Insecta	Hymenoptera	Formicidae	Formica	Formica sanguinea		SPECIES	Formica sanguinea Latreille, 1798	Formica sanguinea Latreille, 1798		BE	Chatillon	Luxembourg	PRESENT	1	37e82b90-1e21-11de-ab90-f72009d2669b	49.644	5.667	3536	0.001					1971-04-14	14	4	1971	1315006	1315006	PRESERVED_SPECIMEN	RBINS	INV-INS	23194	23194	Wouter Dekoninck		CC_BY_4_0		collectie Gembloux			2025-11-24T22:37:46.190Z		CONTINENT_DERIVED_FROM_COORDINATES
767723469	b528799a-2d52-4023-aa02-9ce081e3ca5f	KBVE-SRBE:Formidabel:23193	Animalia	Arthropoda	Insecta	Hymenoptera	Formicidae	Formica	Formica sanguinea		SPECIES	Formica sanguinea Latreille, 1798	Formica sanguinea Latreille, 1798		BE	Chatillon	Luxembourg	PRESENT	1	37e82b90-1e21-11de-ab90-f72009d2669b	49.644	5.667	3536	0.001					1971-04-14	14	4	1971	1315006	1315006	PRESERVED_SPECIMEN	RBINS	INV-INS	23193	23193	Wouter Dekoninck		CC_BY_4_0		collectie Gembloux			2025-11-24T22:37:46.190Z		CONTINENT_DERIVED_FROM_COORDINATES
767723458	b528799a-2d52-4023-aa02-9ce081e3ca5f	KBVE-SRBE:Formidabel:23192	Animalia	Arthropoda	Insecta	Hymenoptera	Formicidae	Formica	Formica sanguinea		SPECIES	Formica sanguinea Latreille, 1798	Formica sanguinea Latreille, 1798		BE	Bracquegnies	Hainaut	PRESENT	1	37e82b90-1e21-11de-ab90-f72009d2669b	50.479	4.092	3536	0.001					2009-04-15	15	4	2009	1315006	1315006	PRESERVED_SPECIMEN	RBINS	INV-INS	23192	23192	Wouter Dekoninck		CC_BY_4_0		collectie Gembloux			2025-11-24T22:37:46.190Z		CONTINENT_DERIVED_FROM_COORDINATES
767723455	b528799a-2d52-4023-aa02-9ce081e3ca5f	KBVE-SRBE:Formidabel:23191	Animalia	Arthropoda	Insecta	Hymenoptera	Formicidae	Formica	Formica sanguinea		SPECIES	Formica sanguinea Latreille, 1798	Formica sanguinea Latreille, 1798		BE	Botrange	Li√®ge	PRESENT	1	37e82b90-1e21-11de-ab90-f72009d2669b	50.403	6.08	3536	0.001					1970-05-09	9	5	1970	1315006	1315006	PRESERVED_SPECIMEN	RBINS	INV-INS	23191	23191	Wouter Dekoninck		CC_BY_4_0		collectie Gembloux			2025-11-24T22:37:46.188Z		CONTINENT_DERIVED_FROM_COORDINATES
767723450	b528799a-2d52-4023-aa02-9ce081e3ca5f	KBVE-SRBE:Formidabel:23190	Animalia	Arthropoda	Insecta	Hymenoptera	Formicidae	Formica	Formica sanguinea		SPECIES	Formica sanguinea Latreille, 1798	Formica sanguinea Latreille, 1798		BE	Botrange	Li√®ge	PRESENT	1	37e82b90-1e21-11de-ab90-f72009d2669b	50.403	6.08	3536	0.001					1970-05-09	9	5	1970	1315006	1315006	PRESERVED_SPECIMEN	RBINS	INV-INS	23190	23190	Wouter Dekoninck		CC_BY_4_0		collectie Gembloux			2025-11-24T22:37:46.187Z		CONTINENT_DERIVED_FROM_COORDINATES
767723448	b528799a-2d52-4023-aa02-9ce081e3ca5f	KBVE-SRBE:Formidabel:23189	Animalia	Arthropoda	Insecta	Hymenoptera	Formicidae	Formica	Formica sanguinea		SPECIES	Formica sanguinea Latreille, 1798	Formica sanguinea Latreille, 1798		BE	Bonnert	Luxembourg	PRESENT	1	37e82b90-1e21-11de-ab90-f72009d2669b	49.686	5.808	3536	0.001					2010-04-25	25	4	2010	1315006	1315006	PRESERVED_SPECIMEN	RBINS	INV-INS	23189	23189	Wouter Dekoninck		CC_BY_4_0		collectie Gembloux			2025-11-24T22:37:46.215Z		CONTINENT_DERIVED_FROM_COORDINATES
767723445	b528799a-2d52-4023-aa02-9ce081e3ca5f	KBVE-SRBE:Formidabel:23188	Animalia	Arthropoda	Insecta	Hymenoptera	Formicidae	Formica	Formica sanguinea		SPECIES	Formica sanguinea Latreille, 1798	Formica sanguinea Latreille, 1798		BE	Bohan	Namur	PRESENT	1	37e82b90-1e21-11de-ab90-f72009d2669b	49.885	4.844	3536	0.001					1968-07-23	23	7	1968	1315006	1315006	PRESERVED_SPECIMEN	RBINS	INV-INS	23188	23188	Wouter Dekoninck		CC_BY_4_0		collectie Gembloux			2025-11-24T22:37:46.215Z		CONTINENT_DERIVED_FROM_COORDINATES
767723441	b528799a-2d52-4023-aa02-9ce081e3ca5f	KBVE-SRBE:Formidabel:23187	Animalia	Arthropoda	Insecta	Hymenoptera	Formicidae	Formica	Formica sanguinea		SPECIES	Formica sanguinea Latreille, 1798	Formica sanguinea Latreille, 1798		BE	Bohan	Namur	PRESENT	1	37e82b90-1e21-11de-ab90-f72009d2669b	49.885	4.844	3536	0.001					1968-07-23	23	7	1968	1315006	1315006	PRESERVED_SPECIMEN	RBINS	INV-INS	23187	23187	Wouter Dekoninck		CC_BY_4_0		collectie Gembloux			2025-11-24T22:37:46.215Z		CONTINENT_DERIVED_FROM_COORDINATES
767723438	b528799a-2d52-4023-aa02-9ce081e3ca5f	KBVE-SRBE:Formidabel:23186	Animalia	Arthropoda	Insecta	Hymenoptera	Formicidae	Formica	Formica sanguinea		SPECIES	Formica sanguinea Latreille, 1798	Formica sanguinea Latreille, 1798		BE	Bertrix	Luxembourg	PRESENT	1	37e82b90-1e21-11de-ab90-f72009d2669b	49.833	5.26	3536	0.001					1970-06-04	4	6	1970	1315006	1315006	PRESERVED_SPECIMEN	RBINS	INV-INS	23186	23186	Wouter Dekoninck		CC_BY_4_0		collectie Gembloux			2025-11-24T22:37:46.215Z		CONTINENT_DERIVED_FROM_COORDINATES
767723426	b528799a-2d52-4023-aa02-9ce081e3ca5f	KBVE-SRBE:Formidabel:23185	Animalia	Arthropoda	Insecta	Hymenoptera	Formicidae	Formica	Formica sanguinea		SPECIES	Formica sanguinea Latreille, 1798	Formica sanguinea Latreille, 1798		BE	Bertrix	Luxembourg	PRESENT	1	37e82b90-1e21-11de-ab90-f72009d2669b	49.833	5.26	3536	0.001					1970-06-04	4	6	1970	1315006	1315006	PRESERVED_SPECIMEN	RBINS	INV-INS	23185	23185	Wouter Dekoninck		CC_BY_4_0		collectie Gembloux			2025-11-24T22:37:46.220Z		CONTINENT_DERIVED_FROM_COORDINATES
767723418	b528799a-2d52-4023-aa02-9ce081e3ca5f	KBVE-SRBE:Formidabel:23184	Animalia	Arthropoda	Insecta	Hymenoptera	Formicidae	Formica	Formica sanguinea		SPECIES	Formica sanguinea Latreille, 1798	Formica sanguinea Latreille, 1798		BE	Bastogne	Luxembourg	PRESENT	2	37e82b90-1e21-11de-ab90-f72009d2669b	50.004	5.686	3536	0.001					2007-05-11	11	5	2007	1315006	1315006	PRESERVED_SPECIMEN	RBINS	INV-INS	23184	23184	Wouter Dekoninck		CC_BY_4_0		collectie Gembloux			2025-11-24T22:37:46.217Z		CONTINENT_DERIVED_FROM_COORDINATES
767723414	b528799a-2d52-4023-aa02-9ce081e3ca5f	KBVE-SRBE:Formidabel:23183	Animalia	Arthropoda	Insecta	Hymenoptera	Formicidae	Formica	Formica sanguinea		SPECIES	Formica sanguinea Latreille, 1798	Formica sanguinea Latreille, 1798		BE	Bastogne	Luxembourg	PRESENT	1	37e82b90-1e21-11de-ab90-f72009d2669b	50.004	5.686	3536	0.001					2007-05-11	11	5	2007	1315006	1315006	PRESERVED_SPECIMEN	RBINS	INV-INS	23183	23183	Wouter Dekoninck		CC_BY_4_0		collectie Gembloux			2025-11-24T22:37:46.216Z		CONTINENT_DERIVED_FROM_COORDINATES
767723412	b528799a-2d52-4023-aa02-9ce081e3ca5f	KBVE-SRBE:Formidabel:23182	Animalia	Arthropoda	Insecta	Hymenoptera	Formicidae	Formica	Formica sanguinea		SPECIES	Formica sanguinea Latreille, 1798	Formica sanguinea Latreille, 1798		BE	Barvaux	Luxembourg	PRESENT	1	37e82b90-1e21-11de-ab90-f72009d2669b	50.323	5.494	3536	0.001					1966-05-15	15	5	1966	1315006	1315006	PRESERVED_SPECIMEN	RBINS	INV-INS	23182	23182	Wouter Dekoninck		CC_BY_4_0		collectie Gembloux			2025-11-24T22:37:46.216Z		CONTINENT_DERIVED_FROM_COORDINATES
767723407	b528799a-2d52-4023-aa02-9ce081e3ca5f	KBVE-SRBE:Formidabel:23181	Animalia	Arthropoda	Insecta	Hymenoptera	Formicidae	Formica	Formica sanguinea		SPECIES	Formica sanguinea Latreille, 1798	Formica sanguinea Latreille, 1798		BE	Barvaux	Luxembourg	PRESENT	1	37e82b90-1e21-11de-ab90-f72009d2669b	50.368	5.496	3536	0.001					1966-05-15	15	5	1966	1315006	1315006	PRESERVED_SPECIMEN	RBINS	INV-INS	23181	23181	Wouter Dekoninck		CC_BY_4_0		collectie Gembloux			2025-11-24T22:37:46.215Z		CONTINENT_DERIVED_FROM_COORDINATES
767723404	b528799a-2d52-4023-aa02-9ce081e3ca5f	KBVE-SRBE:Formidabel:23180	Animalia	Arthropoda	Insecta	Hymenoptera	Formicidae	Formica	Formica sanguinea		SPECIES	Formica sanguinea Latreille, 1798	Formica sanguinea Latreille, 1798		BE	Ave-et-Auffe	Namur	PRESENT	1	37e82b90-1e21-11de-ab90-f72009d2669b	50.105	5.133	3536	0.001					1964-05-16	16	5	1964	1315006	1315006	PRESERVED_SPECIMEN	RBINS	INV-INS	23180	23180	Wouter Dekoninck		CC_BY_4_0		collectie Gembloux			2025-11-24T22:37:46.213Z		CONTINENT_DERIVED_FROM_COORDINATES
767723401	b528799a-2d52-4023-aa02-9ce081e3ca5f	KBVE-SRBE:Formidabel:23179	Animalia	Arthropoda	Insecta	Hymenoptera	Formicidae	Formica	Formica sanguinea		SPECIES	Formica sanguinea Latreille, 1798	Formica sanguinea Latreille, 1798		BE	Ave-et-Auffe	Namur	PRESENT	1	37e82b90-1e21-11de-ab90-f72009d2669b	50.105	5.133	3536	0.001					1964-05-16	16	5	1964	1315006	1315006	PRESERVED_SPECIMEN	RBINS	INV-INS	23179	23179	Wouter Dekoninck		CC_BY_4_0		collectie Gembloux			2025-11-24T22:37:46.212Z		CONTINENT_DERIVED_FROM_COORDINATES
767723397	b528799a-2d52-4023-aa02-9ce081e3ca5f	KBVE-SRBE:Formidabel:23178	Animalia	Arthropoda	Insecta	Hymenoptera	Formicidae	Formica	Formica sanguinea		SPECIES	Formica sanguinea Latreille, 1798	Formica sanguinea Latreille, 1798		BE	Ave-et-Auffe	Namur	PRESENT	1	37e82b90-1e21-11de-ab90-f72009d2669b	50.105	5.133	3536	0.001					1964-08-18	18	8	1964	1315006	1315006	PRESERVED_SPECIMEN	RBINS	INV-INS	23178	23178	Wouter Dekoninck		CC_BY_4_0		collectie Gembloux			2025-11-24T22:37:46.208Z		CONTINENT_DERIVED_FROM_COORDINATES
767723394	b528799a-2d52-4023-aa02-9ce081e3ca5f	KBVE-SRBE:Formidabel:23177	Animalia	Arthropoda	Insecta	Hymenoptera	Formicidae	Formica	Formica sanguinea		SPECIES	Formica sanguinea Latreille, 1798	Formica sanguinea Latreille, 1798		BE	Auffe	Namur	PRESENT	1	37e82b90-1e21-11de-ab90-f72009d2669b	50.194	5.207	3536	0.001					1964-08-18	18	8	1964	1315006	1315006	PRESERVED_SPECIMEN	RBINS	INV-INS	23177	23177	Wouter Dekoninck		CC_BY_4_0		collectie Gembloux			2025-11-24T22:37:46.209Z		CONTINENT_DERIVED_FROM_COORDINATES
767723390	b528799a-2d52-4023-aa02-9ce081e3ca5f	KBVE-SRBE:Formidabel:23176	Animalia	Arthropoda	Insecta	Hymenoptera	Formicidae	Formica	Formica sanguinea		SPECIES	Formica sanguinea Latreille, 1798	Formica sanguinea Latreille, 1798		BE	Aublain	Namur	PRESENT	1	37e82b90-1e21-11de-ab90-f72009d2669b	50.071	4.432	3536	0.001					1965-06-03	3	6	1965	1315006	1315006	PRESERVED_SPECIMEN	RBINS	INV-INS	23176	23176	Wouter Dekoninck		CC_BY_4_0		collectie Gembloux			2025-11-24T22:37:46.209Z		CONTINENT_DERIVED_FROM_COORDINATES
767723387	b528799a-2d52-4023-aa02-9ce081e3ca5f	KBVE-SRBE:Formidabel:23175	Animalia	Arthropoda	Insecta	Hymenoptera	Formicidae	Formica	Formica sanguinea		SPECIES	Formica sanguinea Latreille, 1798	Formica sanguinea Latreille, 1798		BE	Aublain	Namur	PRESENT	1	37e82b90-1e21-11de-ab90-f72009d2669b	50.071	4.432	3536	0.001					1965-06-03	3	6	1965	1315006	1315006	PRESERVED_SPECIMEN	RBINS	INV-INS	23175	23175	Wouter Dekoninck		CC_BY_4_0		collectie Gembloux			2025-11-24T22:37:46.208Z		CONTINENT_DERIVED_FROM_COORDINATES
767707669	b528799a-2d52-4023-aa02-9ce081e3ca5f	KBVE-SRBE:Formidabel:19177	Animalia	Arthropoda	Insecta	Hymenoptera	Formicidae	Formica	Formica sanguinea		SPECIES	Formica sanguinea Latreille, 1798	Formica sanguinea Latreille, 1798		BE	Yvoir	Namur	PRESENT		37e82b90-1e21-11de-ab90-f72009d2669b	50.332	5.002	3536	0.001					2010-06-23	23	6	2010	1315006	1315006	PRESERVED_SPECIMEN	RBINS	INV-INS	19177	19177	Philippe Wegnez		CC_BY_4_0		Philippe Wegnez			2025-11-24T22:37:49.191Z		CONTINENT_DERIVED_FROM_COORDINATES
767707666	b528799a-2d52-4023-aa02-9ce081e3ca5f	KBVE-SRBE:Formidabel:19176	Animalia	Arthropoda	Insecta	Hymenoptera	Formicidae	Formica	Formica sanguinea		SPECIES	Formica sanguinea Latreille, 1798	Formica sanguinea Latreille, 1798		BE	Yvoir	Namur	PRESENT		37e82b90-1e21-11de-ab90-f72009d2669b	50.289	4.93	3536	0.001					2010-08-08	8	8	2010	1315006	1315006	PRESERVED_SPECIMEN	RBINS	INV-INS	19176	19176	Philippe Wegnez		CC_BY_4_0		WalBru			2025-11-24T22:37:49.191Z		CONTINENT_DERIVED_FROM_COORDINATES
767707662	b528799a-2d52-4023-aa02-9ce081e3ca5f	KBVE-SRBE:Formidabel:19175	Animalia	Arthropoda	Insecta	Hymenoptera	Formicidae	Formica	Formica sanguinea		SPECIES	Formica sanguinea Latreille, 1798	Formica sanguinea Latreille, 1798		BE	Yvoir	Namur	PRESENT		37e82b90-1e21-11de-ab90-f72009d2669b	50.29	4.86	3536	0.001					2010-08-08	8	8	2010	1315006	1315006	PRESERVED_SPECIMEN	RBINS	INV-INS	19175	19175	Philippe Wegnez		CC_BY_4_0		WalBru			2025-11-24T22:37:49.190Z		CONTINENT_DERIVED_FROM_COORDINATES
767707658	b528799a-2d52-4023-aa02-9ce081e3ca5f	KBVE-SRBE:Formidabel:19174	Animalia	Arthropoda	Insecta	Hymenoptera	Formicidae	Formica	Formica sanguinea		SPECIES	Formica sanguinea Latreille, 1798	Formica sanguinea Latreille, 1798		BE	W√©ris	Luxembourg	PRESENT		37e82b90-1e21-11de-ab90-f72009d2669b	50.321	5.564	3536	0.001					2009-07-14	14	7	2009	1315006	1315006	PRESERVED_SPECIMEN	RBINS	INV-INS	19174	19174	Philippe Wegnez		CC_BY_4_0		Maximilien Hardy			2025-11-24T22:37:49.191Z		CONTINENT_DERIVED_FROM_COORDINATES
767707655	b528799a-2d52-4023-aa02-9ce081e3ca5f	KBVE-SRBE:Formidabel:19173	Animalia	Arthropoda	Insecta	Hymenoptera	Formicidae	Formica	Formica sanguinea		SPECIES	Formica sanguinea Latreille, 1798	Formica sanguinea Latreille, 1798		BE	Warche	Luxembourg	PRESENT		37e82b90-1e21-11de-ab90-f72009d2669b	50.401	5.99	3536	0.001					2009-08-16	16	8	2009	1315006	1315006	PRESERVED_SPECIMEN	RBINS	INV-INS	19173	19173	Philippe Wegnez		CC_BY_4_0		WalBru			2025-11-24T22:37:49.190Z		CONTINENT_DERIVED_FROM_COORDINATES
767707651	b528799a-2d52-4023-aa02-9ce081e3ca5f	KBVE-SRBE:Formidabel:19172	Animalia	Arthropoda	Insecta	Hymenoptera	Formicidae	Formica	Formica sanguinea		SPECIES	Formica sanguinea Latreille, 1798	Formica sanguinea Latreille, 1798		BE	Waimes-Weismes	Li√®ge	PRESENT		37e82b90-1e21-11de-ab90-f72009d2669b	50.539	6.142	3536	0.001					2010-08-10	10	8	2010	1315006	1315006	PRESERVED_SPECIMEN	RBINS	INV-INS	19172	19172	Philippe Wegnez		CC_BY_4_0		Philippe Wegnez			2025-11-24T22:37:49.191Z		CONTINENT_DERIVED_FROM_COORDINATES
767707647	b528799a-2d52-4023-aa02-9ce081e3ca5f	KBVE-SRBE:Formidabel:19171	Animalia	Arthropoda	Insecta	Hymenoptera	Formicidae	Formica	Formica sanguinea		SPECIES	Formica sanguinea Latreille, 1798	Formica sanguinea Latreille, 1798		BE	Waimes-Weismes	Li√®ge	PRESENT		37e82b90-1e21-11de-ab90-f72009d2669b	50.494	6.145	3536	0.001					2010-08-10	10	8	2010	1315006	1315006	PRESERVED_SPECIMEN	RBINS	INV-INS	19171	19171	Philippe Wegnez		CC_BY_4_0		Philippe Wegnez			2025-11-24T22:37:49.191Z		CONTINENT_DERIVED_FROM_COORDINATES
767707645	b528799a-2d52-4023-aa02-9ce081e3ca5f	KBVE-SRBE:Formidabel:19170	Animalia	Arthropoda	Insecta	Hymenoptera	Formicidae	Formica	Formica sanguinea		SPECIES	Formica sanguinea Latreille, 1798	Formica sanguinea Latreille, 1798		BE	Viroinval	Namur	PRESENT		37e82b90-1e21-11de-ab90-f72009d2669b	50.113	4.643	3536	0.001					2010-09-05	5	9	2010	1315006	1315006	PRESERVED_SPECIMEN	RBINS	INV-INS	19170	19170	Philippe Wegnez		CC_BY_4_0		David Ignace			2025-11-24T22:37:49.190Z		CONTINENT_DERIVED_FROM_COORDINATES
767707641	b528799a-2d52-4023-aa02-9ce081e3ca5f	KBVE-SRBE:Formidabel:19169	Animalia	Arthropoda	Insecta	Hymenoptera	Formicidae	Formica	Formica sanguinea		SPECIES	Formica sanguinea Latreille, 1798	Formica sanguinea Latreille, 1798		BE	Trooz	Li√®ge	PRESENT		37e82b90-1e21-11de-ab90-f72009d2669b	50.589	5.649	3536	0.001					2007-04-11	11	4	2007	1315006	1315006	PRESERVED_SPECIMEN	RBINS	INV-INS	19169	19169	Philippe Wegnez		CC_BY_4_0		Philippe Wegnez			2025-11-24T22:37:49.183Z		CONTINENT_DERIVED_FROM_COORDINATES
767707639	b528799a-2d52-4023-aa02-9ce081e3ca5f	KBVE-SRBE:Formidabel:19168	Animalia	Arthropoda	Insecta	Hymenoptera	Formicidae	Formica	Formica sanguinea		SPECIES	Formica sanguinea Latreille, 1798	Formica sanguinea Latreille, 1798		BE	Trois-pont	Luxembourg	PRESENT		37e82b90-1e21-11de-ab90-f72009d2669b	50.358	5.917	3536	0.001					2011-07-20	20	7	2011	1315006	1315006	PRESERVED_SPECIMEN	RBINS	INV-INS	19168	19168	Philippe Wegnez		CC_BY_4_0		Maximilien Hardy			2025-11-24T22:37:49.182Z		CONTINENT_DERIVED_FROM_COORDINATES
767707636	b528799a-2d52-4023-aa02-9ce081e3ca5f	KBVE-SRBE:Formidabel:19167	Animalia	Arthropoda	Insecta	Hymenoptera	Formicidae	Formica	Formica sanguinea		SPECIES	Formica sanguinea Latreille, 1798	Formica sanguinea Latreille, 1798		BE	Treignes	Namur	PRESENT		37e82b90-1e21-11de-ab90-f72009d2669b	50.113	4.643	3536	0.001					2007-09-02	2	9	2007	1315006	1315006	PRESERVED_SPECIMEN	RBINS	INV-INS	19167	19167	Wouter Dekoninck		CC_BY_4_0		Wouter Dekoninck			2025-11-24T22:37:49.182Z		CONTINENT_DERIVED_FROM_COORDINATES
767707628	b528799a-2d52-4023-aa02-9ce081e3ca5f	KBVE-SRBE:Formidabel:19166	Animalia	Arthropoda	Insecta	Hymenoptera	Formicidae	Formica	Formica sanguinea		SPECIES	Formica sanguinea Latreille, 1798	Formica sanguinea Latreille, 1798		BE	Treignes	Namur	PRESENT		37e82b90-1e21-11de-ab90-f72009d2669b	50.113	4.643	3536	0.001					2011-06-25	25	6	2011	1315006	1315006	PRESERVED_SPECIMEN	RBINS	INV-INS	19166	19166	Philippe Wegnez		CC_BY_4_0		WalBru			2025-11-24T22:37:49.183Z		CONTINENT_DERIVED_FROM_COORDINATES
767707625	b528799a-2d52-4023-aa02-9ce081e3ca5f	KBVE-SRBE:Formidabel:19165	Animalia	Arthropoda	Insecta	Hymenoptera	Formicidae	Formica	Formica sanguinea		SPECIES	Formica sanguinea Latreille, 1798	Formica sanguinea Latreille, 1798		BE	Torgny	Luxembourg	PRESENT		37e82b90-1e21-11de-ab90-f72009d2669b	49.514	5.452	3536	0.001					2008-09-11	11	9	2008	1315006	1315006	PRESERVED_SPECIMEN	RBINS	INV-INS	19165	19165	Philippe Wegnez		CC_BY_4_0		Philippe Wegnez			2025-11-24T22:37:49.183Z		CONTINENT_DERIVED_FROM_COORDINATES
767707622	b528799a-2d52-4023-aa02-9ce081e3ca5f	KBVE-SRBE:Formidabel:19164	Animalia	Arthropoda	Insecta	Hymenoptera	Formicidae	Formica	Formica sanguinea		SPECIES	Formica sanguinea Latreille, 1798	Formica sanguinea Latreille, 1798		BE	Tohogne	Luxembourg	PRESENT		37e82b90-1e21-11de-ab90-f72009d2669b	50.368	5.496	3536	0.001					2009-04-07	7	4	2009	1315006	1315006	PRESERVED_SPECIMEN	RBINS	INV-INS	19164	19164	Philippe Wegnez		CC_BY_4_0		Maximilien Hardy			2025-11-24T22:37:49.183Z		CONTINENT_DERIVED_FROM_COORDINATES
767707619	b528799a-2d52-4023-aa02-9ce081e3ca5f	KBVE-SRBE:Formidabel:19163	Animalia	Arthropoda	Insecta	Hymenoptera	Formicidae	Formica	Formica sanguinea		SPECIES	Formica sanguinea Latreille, 1798	Formica sanguinea Latreille, 1798		BE	Tohogne	Luxembourg	PRESENT		37e82b90-1e21-11de-ab90-f72009d2669b	50.368	5.496	3536	0.001					2009-06-01	1	6	2009	1315006	1315006	PRESERVED_SPECIMEN	RBINS	INV-INS	19163	19163	Philippe Wegnez		CC_BY_4_0		Maximilien Hardy			2025-11-24T22:37:49.184Z		CONTINENT_DERIVED_FROM_COORDINATES
767707616	b528799a-2d52-4023-aa02-9ce081e3ca5f	KBVE-SRBE:Formidabel:19162	Animalia	Arthropoda	Insecta	Hymenoptera	Formicidae	Formica	Formica sanguinea		SPECIES	Formica sanguinea Latreille, 1798	Formica sanguinea Latreille, 1798		BE	Theux	Li√®ge	PRESENT		37e82b90-1e21-11de-ab90-f72009d2669b	50.541	5.787	3536	0.001					2009-06-15	15	6	2009	1315006	1315006	PRESERVED_SPECIMEN	RBINS	INV-INS	19162	19162	Philippe Wegnez		CC_BY_4_0		Philippe Wegnez			2025-11-24T22:37:49.183Z		CONTINENT_DERIVED_FROM_COORDINATES
767707613	b528799a-2d52-4023-aa02-9ce081e3ca5f	KBVE-SRBE:Formidabel:19161	Animalia	Arthropoda	Insecta	Hymenoptera	Formicidae	Formica	Formica sanguinea		SPECIES	Formica sanguinea Latreille, 1798	Formica sanguinea Latreille, 1798		BE	Tenneville	Luxembourg	PRESENT		37e82b90-1e21-11de-ab90-f72009d2669b	50.098	5.482	3536	0.001					2011-09-27	27	9	2011	1315006	1315006	PRESERVED_SPECIMEN	RBINS	INV-INS	19161	19161	Philippe Wegnez		CC_BY_4_0		Maximilien Hardy			2025-11-24T22:37:49.183Z		CONTINENT_DERIVED_FROM_COORDINATES
767707610	b528799a-2d52-4023-aa02-9ce081e3ca5f	KBVE-SRBE:Formidabel:19160	Animalia	Arthropoda	Insecta	Hymenoptera	Formicidae	Formica	Formica sanguinea		SPECIES	Formica sanguinea Latreille, 1798	Formica sanguinea Latreille, 1798		BE	Tenneville	Luxembourg	PRESENT		37e82b90-1e21-11de-ab90-f72009d2669b	50.055	5.41	3536	0.001					2011-06-27	27	6	2011	1315006	1315006	PRESERVED_SPECIMEN	RBINS	INV-INS	19160	19160	Philippe Wegnez		CC_BY_4_0		Philippe Wegnez			2025-11-24T22:37:49.183Z		CONTINENT_DERIVED_FROM_COORDINATES
767707607	b528799a-2d52-4023-aa02-9ce081e3ca5f	KBVE-SRBE:Formidabel:19159	Animalia	Arthropoda	Insecta	Hymenoptera	Formicidae	Formica	Formica sanguinea		SPECIES	Formica sanguinea Latreille, 1798	Formica sanguinea Latreille, 1798		BE	Tenneville	Luxembourg	PRESENT		37e82b90-1e21-11de-ab90-f72009d2669b	50.055	5.41	3536	0.001					2011-06-27	27	6	2011	1315006	1315006	PRESERVED_SPECIMEN	RBINS	INV-INS	19159	19159	Philippe Wegnez		CC_BY_4_0		Philippe Wegnez			2025-11-24T22:37:49.184Z		CONTINENT_DERIVED_FROM_COORDINATES
767707604	b528799a-2d52-4023-aa02-9ce081e3ca5f	KBVE-SRBE:Formidabel:19158	Animalia	Arthropoda	Insecta	Hymenoptera	Formicidae	Formica	Formica sanguinea		SPECIES	Formica sanguinea Latreille, 1798	Formica sanguinea Latreille, 1798		BE	Tenneville	Luxembourg	PRESENT		37e82b90-1e21-11de-ab90-f72009d2669b	50.095	5.622	3536	0.001					2011-04-19	19	4	2011	1315006	1315006	PRESERVED_SPECIMEN	RBINS	INV-INS	19158	19158	Philippe Wegnez		CC_BY_4_0		Maximilien Hardy			2025-11-24T22:37:49.185Z		CONTINENT_DERIVED_FROM_COORDINATES
767707602	b528799a-2d52-4023-aa02-9ce081e3ca5f	KBVE-SRBE:Formidabel:19157	Animalia	Arthropoda	Insecta	Hymenoptera	Formicidae	Formica	Formica sanguinea		SPECIES	Formica sanguinea Latreille, 1798	Formica sanguinea Latreille, 1798		BE	Tenneville	Luxembourg	PRESENT		37e82b90-1e21-11de-ab90-f72009d2669b	50.097	5.552	3536	0.001					2011-04-19	19	4	2011	1315006	1315006	PRESERVED_SPECIMEN	RBINS	INV-INS	19157	19157	Philippe Wegnez		CC_BY_4_0		Maximilien Hardy			2025-11-24T22:37:49.186Z		CONTINENT_DERIVED_FROM_COORDINATES
767707600	b528799a-2d52-4023-aa02-9ce081e3ca5f	KBVE-SRBE:Formidabel:19156	Animalia	Arthropoda	Insecta	Hymenoptera	Formicidae	Formica	Formica sanguinea		SPECIES	Formica sanguinea Latreille, 1798	Formica sanguinea Latreille, 1798		BE	Stupbach	Li√®ge	PRESENT		37e82b90-1e21-11de-ab90-f72009d2669b	50.18	6.164	3536	0.001					2010-09-26	26	9	2010	1315006	1315006	PRESERVED_SPECIMEN	RBINS	INV-INS	19156	19156	Philippe Wegnez		CC_BY_4_0		Philippe Wegnez			2025-11-24T22:37:49.185Z		CONTINENT_DERIVED_FROM_COORDINATES
767707596	b528799a-2d52-4023-aa02-9ce081e3ca5f	KBVE-SRBE:Formidabel:19155	Animalia	Arthropoda	Insecta	Hymenoptera	Formicidae	Formica	Formica sanguinea		SPECIES	Formica sanguinea Latreille, 1798	Formica sanguinea Latreille, 1798		BE	Straimont	Luxembourg	PRESENT		37e82b90-1e21-11de-ab90-f72009d2669b	49.785	5.396	3536	0.001					2011-05-28	28	5	2011	1315006	1315006	PRESERVED_SPECIMEN	RBINS	INV-INS	19155	19155	Philippe Wegnez		CC_BY_4_0		WalBru			2025-11-24T22:37:49.186Z		CONTINENT_DERIVED_FROM_COORDINATES
767707592	b528799a-2d52-4023-aa02-9ce081e3ca5f	KBVE-SRBE:Formidabel:19154	Animalia	Arthropoda	Insecta	Hymenoptera	Formicidae	Formica	Formica sanguinea		SPECIES	Formica sanguinea Latreille, 1798	Formica sanguinea Latreille, 1798		BE	Stoumont	Li√®ge	PRESENT		37e82b90-1e21-11de-ab90-f72009d2669b	50.361	5.777	3536	0.001					2010-06-14	14	6	2010	1315006	1315006	PRESERVED_SPECIMEN	RBINS	INV-INS	19154	19154	Philippe Wegnez		CC_BY_4_0		Maximilien Hardy			2025-11-24T22:37:49.186Z		CONTINENT_DERIVED_FROM_COORDINATES
767707588	b528799a-2d52-4023-aa02-9ce081e3ca5f	KBVE-SRBE:Formidabel:19153	Animalia	Arthropoda	Insecta	Hymenoptera	Formicidae	Formica	Formica sanguinea		SPECIES	Formica sanguinea Latreille, 1798	Formica sanguinea Latreille, 1798		BE	Stoumont	Li√®ge	PRESENT		37e82b90-1e21-11de-ab90-f72009d2669b	50.406	5.779	3536	0.001					2007-04-22	22	4	2007	1315006	1315006	PRESERVED_SPECIMEN	RBINS	INV-INS	19153	19153	Philippe Wegnez		CC_BY_4_0		Philippe Wegnez			2025-11-24T22:37:49.185Z		CONTINENT_DERIVED_FROM_COORDINATES
767707584	b528799a-2d52-4023-aa02-9ce081e3ca5f	KBVE-SRBE:Formidabel:19152	Animalia	Arthropoda	Insecta	Hymenoptera	Formicidae	Formica	Formica sanguinea		SPECIES	Formica sanguinea Latreille, 1798	Formica sanguinea Latreille, 1798		BE	Stavelot	Li√®ge	PRESENT		37e82b90-1e21-11de-ab90-f72009d2669b	50.446	6.007	3536	0.001					2007-04-03	3	4	2007	1315006	1315006	PRESERVED_SPECIMEN	RBINS	INV-INS	19152	19152	Philippe Wegnez		CC_BY_4_0		Philippe Wegnez			2025-11-24T22:37:49.186Z		CONTINENT_DERIVED_FROM_COORDINATES
767707581	b528799a-2d52-4023-aa02-9ce081e3ca5f	KBVE-SRBE:Formidabel:19151	Animalia	Arthropoda	Insecta	Hymenoptera	Formicidae	Formica	Formica sanguinea		SPECIES	Formica sanguinea Latreille, 1798	Formica sanguinea Latreille, 1798		BE	St Vith	Li√®ge	PRESENT		37e82b90-1e21-11de-ab90-f72009d2669b	50.27	6.158	3536	0.001					2011-05-06	6	5	2011	1315006	1315006	PRESERVED_SPECIMEN	RBINS	INV-INS	19151	19151	Philippe Wegnez		CC_BY_4_0		Philippe Wegnez			2025-11-24T22:37:49.186Z		CONTINENT_DERIVED_FROM_COORDINATES
767707578	b528799a-2d52-4023-aa02-9ce081e3ca5f	KBVE-SRBE:Formidabel:19150	Animalia	Arthropoda	Insecta	Hymenoptera	Formicidae	Formica	Formica sanguinea		SPECIES	Formica sanguinea Latreille, 1798	Formica sanguinea Latreille, 1798		BE	St Vith	Li√®ge	PRESENT		37e82b90-1e21-11de-ab90-f72009d2669b	50.27	6.158	3536	0.001					2011-05-06	6	5	2011	1315006	1315006	PRESERVED_SPECIMEN	RBINS	INV-INS	19150	19150	Philippe Wegnez		CC_BY_4_0		Philippe Wegnez			2025-11-24T22:37:49.186Z		CONTINENT_DERIVED_FROM_COORDINATES
767707574	b528799a-2d52-4023-aa02-9ce081e3ca5f	KBVE-SRBE:Formidabel:19149	Animalia	Arthropoda	Insecta	Hymenoptera	Formicidae	Formica	Formica sanguinea		SPECIES	Formica sanguinea Latreille, 1798	Formica sanguinea Latreille, 1798		BE	St Vith	Li√®ge	PRESENT		37e82b90-1e21-11de-ab90-f72009d2669b	50.358	6.083	3536	0.001					2011-05-06	6	5	2011	1315006	1315006	PRESERVED_SPECIMEN	RBINS	INV-INS	19149	19149	Philippe Wegnez		CC_BY_4_0		Philippe Wegnez			2025-11-24T22:37:49.178Z		CONTINENT_DERIVED_FROM_COORDINATES
767707572	b528799a-2d52-4023-aa02-9ce081e3ca5f	KBVE-SRBE:Formidabel:19148	Animalia	Arthropoda	Insecta	Hymenoptera	Formicidae	Formica	Formica sanguinea		SPECIES	Formica sanguinea Latreille, 1798	Formica sanguinea Latreille, 1798		BE	St Vith	Li√®ge	PRESENT		37e82b90-1e21-11de-ab90-f72009d2669b	50.27	6.158	3536	0.001					2011-05-06	6	5	2011	1315006	1315006	PRESERVED_SPECIMEN	RBINS	INV-INS	19148	19148	Philippe Wegnez		CC_BY_4_0		Philippe Wegnez			2025-11-24T22:37:49.177Z		CONTINENT_DERIVED_FROM_COORDINATES
767707570	b528799a-2d52-4023-aa02-9ce081e3ca5f	KBVE-SRBE:Formidabel:19147	Animalia	Arthropoda	Insecta	Hymenoptera	Formicidae	Formica	Formica sanguinea		SPECIES	Formica sanguinea Latreille, 1798	Formica sanguinea Latreille, 1798		BE	St Vith	Li√®ge	PRESENT		37e82b90-1e21-11de-ab90-f72009d2669b	50.316	6.226	3536	0.001					2011-05-06	6	5	2011	1315006	1315006	PRESERVED_SPECIMEN	RBINS	INV-INS	19147	19147	Philippe Wegnez		CC_BY_4_0		Philippe Wegnez			2025-11-24T22:37:49.177Z		CONTINENT_DERIVED_FROM_COORDINATES
767707568	b528799a-2d52-4023-aa02-9ce081e3ca5f	KBVE-SRBE:Formidabel:19146	Animalia	Arthropoda	Insecta	Hymenoptera	Formicidae	Formica	Formica sanguinea		SPECIES	Formica sanguinea Latreille, 1798	Formica sanguinea Latreille, 1798		BE	St Vith	Li√®ge	PRESENT		37e82b90-1e21-11de-ab90-f72009d2669b	50.315	6.156	3536	0.001					2011-05-06	6	5	2011	1315006	1315006	PRESERVED_SPECIMEN	RBINS	INV-INS	19146	19146	Philippe Wegnez		CC_BY_4_0		Philippe Wegnez			2025-11-24T22:37:49.176Z		CONTINENT_DERIVED_FROM_COORDINATES
767707564	b528799a-2d52-4023-aa02-9ce081e3ca5f	KBVE-SRBE:Formidabel:19145	Animalia	Arthropoda	Insecta	Hymenoptera	Formicidae	Formica	Formica sanguinea		SPECIES	Formica sanguinea Latreille, 1798	Formica sanguinea Latreille, 1798		BE	St Ode	Luxembourg	PRESENT		37e82b90-1e21-11de-ab90-f72009d2669b	50.007	5.547	3536	0.001					2011-08-15	15	8	2011	1315006	1315006	PRESERVED_SPECIMEN	RBINS	INV-INS	19145	19145	Philippe Wegnez		CC_BY_4_0		WalBru			2025-11-24T22:37:49.176Z		CONTINENT_DERIVED_FROM_COORDINATES
767707562	b528799a-2d52-4023-aa02-9ce081e3ca5f	KBVE-SRBE:Formidabel:19144	Animalia	Arthropoda	Insecta	Hymenoptera	Formicidae	Formica	Formica sanguinea		SPECIES	Formica sanguinea Latreille, 1798	Formica sanguinea Latreille, 1798		BE	St M√©dar? Gribomont?	Luxembourg	PRESENT		37e82b90-1e21-11de-ab90-f72009d2669b	49.833	5.26	3536	0.001					2011-05-28	28	5	2011	1315006	1315006	PRESERVED_SPECIMEN	RBINS	INV-INS	19144	19144	Philippe Wegnez		CC_BY_4_0		WalBru			2025-11-24T22:37:49.178Z		CONTINENT_DERIVED_FROM_COORDINATES
767707558	b528799a-2d52-4023-aa02-9ce081e3ca5f	KBVE-SRBE:Formidabel:19143	Animalia	Arthropoda	Insecta	Hymenoptera	Formicidae	Formica	Formica sanguinea		SPECIES	Formica sanguinea Latreille, 1798	Formica sanguinea Latreille, 1798		BE	Solwaster	Li√®ge	PRESENT		37e82b90-1e21-11de-ab90-f72009d2669b	50.491	6.004	3536	0.001					2010-05-24	24	5	2010	1315006	1315006	PRESERVED_SPECIMEN	RBINS	INV-INS	19143	19143	Philippe Wegnez		CC_BY_4_0		Philippe Wegnez			2025-11-24T22:37:49.178Z		CONTINENT_DERIVED_FROM_COORDINATES
767707556	b528799a-2d52-4023-aa02-9ce081e3ca5f	KBVE-SRBE:Formidabel:19142	Animalia	Arthropoda	Insecta	Hymenoptera	Formicidae	Formica	Formica sanguinea		SPECIES	Formica sanguinea Latreille, 1798	Formica sanguinea Latreille, 1798		BE	Solwaster	Li√®ge	PRESENT		37e82b90-1e21-11de-ab90-f72009d2669b	50.536	5.999	3536	0.001					2010-05-24	24	5	2010	1315006	1315006	PRESERVED_SPECIMEN	RBINS	INV-INS	19142	19142	Philippe Wegnez		CC_BY_4_0		Philippe Wegnez			2025-11-24T22:37:49.178Z		CONTINENT_DERIVED_FROM_COORDINATES
767707552	b528799a-2d52-4023-aa02-9ce081e3ca5f	KBVE-SRBE:Formidabel:19141	Animalia	Arthropoda	Insecta	Hymenoptera	Formicidae	Formica	Formica sanguinea		SPECIES	Formica sanguinea Latreille, 1798	Formica sanguinea Latreille, 1798		BE	Seviscourt	Luxembourg	PRESENT		37e82b90-1e21-11de-ab90-f72009d2669b	49.965	5.405	3536	0.001					2010-06-27	27	6	2010	1315006	1315006	PRESERVED_SPECIMEN	RBINS	INV-INS	19141	19141	Philippe Wegnez		CC_BY_4_0		WalBru			2025-11-24T22:37:49.178Z		CONTINENT_DERIVED_FROM_COORDINATES
767707549	b528799a-2d52-4023-aa02-9ce081e3ca5f	KBVE-SRBE:Formidabel:19140	Animalia	Arthropoda	Insecta	Hymenoptera	Formicidae	Formica	Formica sanguinea		SPECIES	Formica sanguinea Latreille, 1798	Formica sanguinea Latreille, 1798		BE	Seviscourt	Luxembourg	PRESENT		37e82b90-1e21-11de-ab90-f72009d2669b	49.918	5.473	3536	0.001					2010-06-27	27	6	2010	1315006	1315006	PRESERVED_SPECIMEN	RBINS	INV-INS	19140	19140	Philippe Wegnez		CC_BY_4_0		WalBru			2025-11-24T22:37:49.179Z		CONTINENT_DERIVED_FROM_COORDINATES
767707546	b528799a-2d52-4023-aa02-9ce081e3ca5f	KBVE-SRBE:Formidabel:19139	Animalia	Arthropoda	Insecta	Hymenoptera	Formicidae	Formica	Formica sanguinea		SPECIES	Formica sanguinea Latreille, 1798	Formica sanguinea Latreille, 1798		BE	Seviscourt	Luxembourg	PRESENT		37e82b90-1e21-11de-ab90-f72009d2669b	49.963	5.475	3536	0.001					2010-06-27	27	6	2010	1315006	1315006	PRESERVED_SPECIMEN	RBINS	INV-INS	19139	19139	Philippe Wegnez		CC_BY_4_0		WalBru			2025-11-24T22:37:49.181Z		CONTINENT_DERIVED_FROM_COORDINATES
767707542	b528799a-2d52-4023-aa02-9ce081e3ca5f	KBVE-SRBE:Formidabel:19138	Animalia	Arthropoda	Insecta	Hymenoptera	Formicidae	Formica	Formica sanguinea		SPECIES	Formica sanguinea Latreille, 1798	Formica sanguinea Latreille, 1798		BE	Senonchamp	Luxembourg	PRESENT		37e82b90-1e21-11de-ab90-f72009d2669b	50.005	5.617	3536	0.001					2011-08-15	15	8	2011	1315006	1315006	PRESERVED_SPECIMEN	RBINS	INV-INS	19138	19138	Philippe Wegnez		CC_BY_4_0		WalBru			2025-11-24T22:37:49.183Z		CONTINENT_DERIVED_FROM_COORDINATES
767707539	b528799a-2d52-4023-aa02-9ce081e3ca5f	KBVE-SRBE:Formidabel:19137	Animalia	Arthropoda	Insecta	Hymenoptera	Formicidae	Formica	Formica sanguinea		SPECIES	Formica sanguinea Latreille, 1798	Formica sanguinea Latreille, 1798		BE	Schoppen	Li√®ge	PRESENT		37e82b90-1e21-11de-ab90-f72009d2669b	50.36	6.153	3536	0.001					2011-08-02	2	8	2011	1315006	1315006	PRESERVED_SPECIMEN	RBINS	INV-INS	19137	19137	Philippe Wegnez		CC_BY_4_0		Philippe Wegnez			2025-11-24T22:37:49.179Z		CONTINENT_DERIVED_FROM_COORDINATES
767707537	b528799a-2d52-4023-aa02-9ce081e3ca5f	KBVE-SRBE:Formidabel:19136	Animalia	Arthropoda	Insecta	Hymenoptera	Formicidae	Formica	Formica sanguinea		SPECIES	Formica sanguinea Latreille, 1798	Formica sanguinea Latreille, 1798		BE	Saint-Hubert	Luxembourg	PRESENT		37e82b90-1e21-11de-ab90-f72009d2669b	50.055	5.41	3536	0.001					2007-07-11	11	7	2007	1315006	1315006	PRESERVED_SPECIMEN	RBINS	INV-INS	19136	19136	Wouter Dekoninck		CC_BY_4_0		Wouter Dekoninck			2025-11-24T22:37:49.180Z		CONTINENT_DERIVED_FROM_COORDINATES
767707533	b528799a-2d52-4023-aa02-9ce081e3ca5f	KBVE-SRBE:Formidabel:19135	Animalia	Arthropoda	Insecta	Hymenoptera	Formicidae	Formica	Formica sanguinea		SPECIES	Formica sanguinea Latreille, 1798	Formica sanguinea Latreille, 1798		BE	Saint-Hubert	Luxembourg	PRESENT		37e82b90-1e21-11de-ab90-f72009d2669b	50.01	5.408	3536	0.001					2007-07-11	11	7	2007	1315006	1315006	PRESERVED_SPECIMEN	RBINS	INV-INS	19135	19135	Wouter Dekoninck		CC_BY_4_0		Wouter Dekoninck			2025-11-24T22:37:49.179Z		CONTINENT_DERIVED_FROM_COORDINATES
767707529	b528799a-2d52-4023-aa02-9ce081e3ca5f	KBVE-SRBE:Formidabel:19134	Animalia	Arthropoda	Insecta	Hymenoptera	Formicidae	Formica	Formica sanguinea		SPECIES	Formica sanguinea Latreille, 1798	Formica sanguinea Latreille, 1798		BE	Saint Ode	Luxembourg	PRESENT		37e82b90-1e21-11de-ab90-f72009d2669b	50.052	5.549	3536	0.001					2011-09-27	27	9	2011	1315006	1315006	PRESERVED_SPECIMEN	RBINS	INV-INS	19134	19134	Philippe Wegnez		CC_BY_4_0		Maximilien Hardy			2025-11-24T22:37:49.179Z		CONTINENT_DERIVED_FROM_COORDINATES
767707525	b528799a-2d52-4023-aa02-9ce081e3ca5f	KBVE-SRBE:Formidabel:19133	Animalia	Arthropoda	Insecta	Hymenoptera	Formicidae	Formica	Formica sanguinea		SPECIES	Formica sanguinea Latreille, 1798	Formica sanguinea Latreille, 1798		BE	Saint Ode	Luxembourg	PRESENT		37e82b90-1e21-11de-ab90-f72009d2669b	50.053	5.48	3536	0.001					2011-09-27	27	9	2011	1315006	1315006	PRESERVED_SPECIMEN	RBINS	INV-INS	19133	19133	Philippe Wegnez		CC_BY_4_0		Maximilien Hardy			2025-11-24T22:37:49.181Z		CONTINENT_DERIVED_FROM_COORDINATES
767707522	b528799a-2d52-4023-aa02-9ce081e3ca5f	KBVE-SRBE:Formidabel:19132	Animalia	Arthropoda	Insecta	Hymenoptera	Formicidae	Formica	Formica sanguinea		SPECIES	Formica sanguinea Latreille, 1798	Formica sanguinea Latreille, 1798		BE	Ronds Chenets	Luxembourg	PRESENT		37e82b90-1e21-11de-ab90-f72009d2669b	49.968	5.266	3536	0.001					2010-05-29	29	5	2010	1315006	1315006	PRESERVED_SPECIMEN	RBINS	INV-INS	19132	19132	Wouter Dekoninck		CC_BY_4_0		Jacques Ide			2025-11-24T22:37:49.181Z		CONTINENT_DERIVED_FROM_COORDINATES
767707520	b528799a-2d52-4023-aa02-9ce081e3ca5f	KBVE-SRBE:Formidabel:19131	Animalia	Arthropoda	Insecta	Hymenoptera	Formicidae	Formica	Formica sanguinea		SPECIES	Formica sanguinea Latreille, 1798	Formica sanguinea Latreille, 1798		BE	Rodt	Li√®ge	PRESENT		37e82b90-1e21-11de-ab90-f72009d2669b	50.311	6.015	3536	0.001					2011-08-07	7	8	2011	1315006	1315006	PRESERVED_SPECIMEN	RBINS	INV-INS	19131	19131	Philippe Wegnez		CC_BY_4_0		Philippe Wegnez			2025-11-24T22:37:49.181Z		CONTINENT_DERIVED_FROM_COORDINATES
767707517	b528799a-2d52-4023-aa02-9ce081e3ca5f	KBVE-SRBE:Formidabel:19130	Animalia	Arthropoda	Insecta	Hymenoptera	Formicidae	Formica	Formica sanguinea		SPECIES	Formica sanguinea Latreille, 1798	Formica sanguinea Latreille, 1798		BE	Rendeux	Luxembourg	PRESENT		37e82b90-1e21-11de-ab90-f72009d2669b	50.231	5.559	3536	0.001					2010-08-28	28	8	2010	1315006	1315006	PRESERVED_SPECIMEN	RBINS	INV-INS	19130	19130	Philippe Wegnez		CC_BY_4_0		Maximilien Hardy			2025-11-24T22:37:49.181Z		CONTINENT_DERIVED_FROM_COORDINATES
767707514	b528799a-2d52-4023-aa02-9ce081e3ca5f	KBVE-SRBE:Formidabel:19129	Animalia	Arthropoda	Insecta	Hymenoptera	Formicidae	Formica	Formica sanguinea		SPECIES	Formica sanguinea Latreille, 1798	Formica sanguinea Latreille, 1798		BE	Remouchamps	Li√®ge	PRESENT		37e82b90-1e21-11de-ab90-f72009d2669b	50.498	5.714	3536	0.001					2011-04-02	2	4	2011	1315006	1315006	PRESERVED_SPECIMEN	RBINS	INV-INS	19129	19129	Philippe Wegnez		CC_BY_4_0		Philippe Wegnez			2025-11-24T22:37:49.172Z		CONTINENT_DERIVED_FROM_COORDINATES
767707511	b528799a-2d52-4023-aa02-9ce081e3ca5f	KBVE-SRBE:Formidabel:19128	Animalia	Arthropoda	Insecta	Hymenoptera	Formicidae	Formica	Formica sanguinea		SPECIES	Formica sanguinea Latreille, 1798	Formica sanguinea Latreille, 1798		BE	Regnissart	Namur	PRESENT		37e82b90-1e21-11de-ab90-f72009d2669b	50.024	4.571	3536	0.001					2011-06-25	25	6	2011	1315006	1315006	PRESERVED_SPECIMEN	RBINS	INV-INS	19128	19128	Philippe Wegnez		CC_BY_4_0		WalBru			2025-11-24T22:37:49.173Z		CONTINENT_DERIVED_FROM_COORDINATES
767707508	b528799a-2d52-4023-aa02-9ce081e3ca5f	KBVE-SRBE:Formidabel:19127	Animalia	Arthropoda	Insecta	Hymenoptera	Formicidae	Formica	Formica sanguinea		SPECIES	Formica sanguinea Latreille, 1798	Formica sanguinea Latreille, 1798		BE	Raeren	Li√®ge	PRESENT		37e82b90-1e21-11de-ab90-f72009d2669b	50.674	6.134	3536	0.001					2010-08-09	9	8	2010	1315006	1315006	PRESERVED_SPECIMEN	RBINS	INV-INS	19127	19127	Philippe Wegnez		CC_BY_4_0		Philippe Wegnez			2025-11-24T22:37:49.171Z		CONTINENT_DERIVED_FROM_COORDINATES
767707507	b528799a-2d52-4023-aa02-9ce081e3ca5f	KBVE-SRBE:Formidabel:19126	Animalia	Arthropoda	Insecta	Hymenoptera	Formicidae	Formica	Formica sanguinea		SPECIES	Formica sanguinea Latreille, 1798	Formica sanguinea Latreille, 1798		BE	Petit Thier	Luxembourg	PRESENT		37e82b90-1e21-11de-ab90-f72009d2669b	50.311	5.985	3536	0.001					2011-08-07	7	8	2011	1315006	1315006	PRESERVED_SPECIMEN	RBINS	INV-INS	19126	19126	Philippe Wegnez		CC_BY_4_0		Philippe Wegnez			2025-11-24T22:37:49.171Z		CONTINENT_DERIVED_FROM_COORDINATES
767707505	b528799a-2d52-4023-aa02-9ce081e3ca5f	KBVE-SRBE:Formidabel:19125	Animalia	Arthropoda	Insecta	Hymenoptera	Formicidae	Formica	Formica sanguinea		SPECIES	Formica sanguinea Latreille, 1798	Formica sanguinea Latreille, 1798		BE	Ouren	Li√®ge	PRESENT		37e82b90-1e21-11de-ab90-f72009d2669b	50.135	6.166	3536	0.001					2009-09-13	13	9	2009	1315006	1315006	PRESERVED_SPECIMEN	RBINS	INV-INS	19125	19125	Philippe Wegnez		CC_BY_4_0		WalBru			2025-11-24T22:37:49.171Z		CONTINENT_DERIVED_FROM_COORDINATES
767707502	b528799a-2d52-4023-aa02-9ce081e3ca5f	KBVE-SRBE:Formidabel:19124	Animalia	Arthropoda	Insecta	Hymenoptera	Formicidae	Formica	Formica sanguinea		SPECIES	Formica sanguinea Latreille, 1798	Formica sanguinea Latreille, 1798		BE	Oppagne	Luxembourg	PRESENT		37e82b90-1e21-11de-ab90-f72009d2669b	50.323	5.494	3536	0.001					2008-08-04	4	8	2008	1315006	1315006	PRESERVED_SPECIMEN	RBINS	INV-INS	19124	19124	Philippe Wegnez		CC_BY_4_0		Maximilien Hardy			2025-11-24T22:37:49.170Z		CONTINENT_DERIVED_FROM_COORDINATES
767707500	b528799a-2d52-4023-aa02-9ce081e3ca5f	KBVE-SRBE:Formidabel:19123	Animalia	Arthropoda	Insecta	Hymenoptera	Formicidae	Formica	Formica sanguinea		SPECIES	Formica sanguinea Latreille, 1798	Formica sanguinea Latreille, 1798		BE	On	Luxembourg	PRESENT		37e82b90-1e21-11de-ab90-f72009d2669b	50.192	5.277	3536	0.001					2010-05-02	2	5	2010	1315006	1315006	PRESERVED_SPECIMEN	RBINS	INV-INS	19123	19123	Philippe Wegnez		CC_BY_4_0		WalBru			2025-11-24T22:37:49.171Z		CONTINENT_DERIVED_FROM_COORDINATES
767707496	b528799a-2d52-4023-aa02-9ce081e3ca5f	KBVE-SRBE:Formidabel:19122	Animalia	Arthropoda	Insecta	Hymenoptera	Formicidae	Formica	Formica sanguinea		SPECIES	Formica sanguinea Latreille, 1798	Formica sanguinea Latreille, 1798		BE	Oignies	Namur	PRESENT		37e82b90-1e21-11de-ab90-f72009d2669b	50.023	4.64	3536	0.001					2011-06-25	25	6	2011	1315006	1315006	PRESERVED_SPECIMEN	RBINS	INV-INS	19122	19122	Philippe Wegnez		CC_BY_4_0		WalBru			2025-11-24T22:37:49.172Z		CONTINENT_DERIVED_FROM_COORDINATES
767707493	b528799a-2d52-4023-aa02-9ce081e3ca5f	KBVE-SRBE:Formidabel:19121	Animalia	Arthropoda	Insecta	Hymenoptera	Formicidae	Formica	Formica sanguinea		SPECIES	Formica sanguinea Latreille, 1798	Formica sanguinea Latreille, 1798		BE	Nassogne	Luxembourg	PRESENT		37e82b90-1e21-11de-ab90-f72009d2669b	50.227	5.769	3536	0.001					2010-07-20	20	7	2010	1315006	1315006	PRESERVED_SPECIMEN	RBINS	INV-INS	19121	19121	Philippe Wegnez		CC_BY_4_0		Maximilien Hardy			2025-11-24T22:37:49.172Z		CONTINENT_DERIVED_FROM_COORDINATES
767707491	b528799a-2d52-4023-aa02-9ce081e3ca5f	KBVE-SRBE:Formidabel:19120	Animalia	Arthropoda	Insecta	Hymenoptera	Formicidae	Formica	Formica sanguinea		SPECIES	Formica sanguinea Latreille, 1798	Formica sanguinea Latreille, 1798		BE	Muno	Luxembourg	PRESENT		37e82b90-1e21-11de-ab90-f72009d2669b	49.744	5.186	3536	0.001					2009-09-26	26	9	2009	1315006	1315006	PRESERVED_SPECIMEN	RBINS	INV-INS	19120	19120	Philippe Wegnez		CC_BY_4_0		St√©phane De Greef			2025-11-24T22:37:49.172Z		CONTINENT_DERIVED_FROM_COORDINATES
767707488	b528799a-2d52-4023-aa02-9ce081e3ca5f	KBVE-SRBE:Formidabel:19119	Animalia	Arthropoda	Insecta	Hymenoptera	Formicidae	Formica	Formica sanguinea		SPECIES	Formica sanguinea Latreille, 1798	Formica sanguinea Latreille, 1798		BE	Muno	Luxembourg	PRESENT		37e82b90-1e21-11de-ab90-f72009d2669b	49.744	5.186	3536	0.001					2009-09-26	26	9	2009	1315006	1315006	PRESERVED_SPECIMEN	RBINS	INV-INS	19119	19119	Philippe Wegnez		CC_BY_4_0		St√©phane De Greef			2025-11-24T22:37:49.175Z		CONTINENT_DERIVED_FROM_COORDINATES
767707486	b528799a-2d52-4023-aa02-9ce081e3ca5f	KBVE-SRBE:Formidabel:19118	Animalia	Arthropoda	Insecta	Hymenoptera	Formicidae	Formica	Formica sanguinea		SPECIES	Formica sanguinea Latreille, 1798	Formica sanguinea Latreille, 1798		BE	Mortehan	Luxembourg	PRESENT		37e82b90-1e21-11de-ab90-f72009d2669b	49.788	5.258	3536	0.001					2011-05-29	29	5	2011	1315006	1315006	PRESERVED_SPECIMEN	RBINS	INV-INS	19118	19118	Philippe Wegnez		CC_BY_4_0		WalBru			2025-11-24T22:37:49.176Z		CONTINENT_DERIVED_FROM_COORDINATES
767707483	b528799a-2d52-4023-aa02-9ce081e3ca5f	KBVE-SRBE:Formidabel:19117	Animalia	Arthropoda	Insecta	Hymenoptera	Formicidae	Formica	Formica sanguinea		SPECIES	Formica sanguinea Latreille, 1798	Formica sanguinea Latreille, 1798		BE	Mortehan	Luxembourg	PRESENT		37e82b90-1e21-11de-ab90-f72009d2669b	49.789	5.188	3536	0.001					2011-05-29	29	5	2011	1315006	1315006	PRESERVED_SPECIMEN	RBINS	INV-INS	19117	19117	Philippe Wegnez		CC_BY_4_0		WalBru			2025-11-24T22:37:49.176Z		CONTINENT_DERIVED_FROM_COORDINATES
767707479	b528799a-2d52-4023-aa02-9ce081e3ca5f	KBVE-SRBE:Formidabel:19116	Animalia	Arthropoda	Insecta	Hymenoptera	Formicidae	Formica	Formica sanguinea		SPECIES	Formica sanguinea Latreille, 1798	Formica sanguinea Latreille, 1798		BE	Meyerode √† Herresbach	Li√®ge	PRESENT		37e82b90-1e21-11de-ab90-f72009d2669b	50.318	6.296	3536	0.001					2007-05-27	27	5	2007	1315006	1315006	PRESERVED_SPECIMEN	RBINS	INV-INS	19116	19116	Philippe Wegnez		CC_BY_4_0		Philippe Wegnez			2025-11-24T22:37:49.175Z		CONTINENT_DERIVED_FROM_COORDINATES
767707466	b528799a-2d52-4023-aa02-9ce081e3ca5f	KBVE-SRBE:Formidabel:19115	Animalia	Arthropoda	Insecta	Hymenoptera	Formicidae	Formica	Formica sanguinea		SPECIES	Formica sanguinea Latreille, 1798	Formica sanguinea Latreille, 1798		BE	Martelange	Luxembourg	PRESENT		37e82b90-1e21-11de-ab90-f72009d2669b	49.822	5.746	3536	0.001					2008-09-04	4	9	2008	1315006	1315006	PRESERVED_SPECIMEN	RBINS	INV-INS	19115	19115	Philippe Wegnez		CC_BY_4_0		Philippe Wegnez			2025-11-24T22:37:49.175Z		CONTINENT_DERIVED_FROM_COORDINATES
767707457	b528799a-2d52-4023-aa02-9ce081e3ca5f	KBVE-SRBE:Formidabel:19114	Animalia	Arthropoda	Insecta	Hymenoptera	Formicidae	Formica	Formica sanguinea		SPECIES	Formica sanguinea Latreille, 1798	Formica sanguinea Latreille, 1798		BE	Manhay/Grandmenil	Luxembourg	PRESENT		37e82b90-1e21-11de-ab90-f72009d2669b	50.275	5.631	3536	0.001					2009-08-06	6	8	2009	1315006	1315006	PRESERVED_SPECIMEN	RBINS	INV-INS	19114	19114	Philippe Wegnez		CC_BY_4_0		Maximilien Hardy			2025-11-24T22:37:49.175Z		CONTINENT_DERIVED_FROM_COORDINATES
767707451	b528799a-2d52-4023-aa02-9ce081e3ca5f	KBVE-SRBE:Formidabel:19113	Animalia	Arthropoda	Insecta	Hymenoptera	Formicidae	Formica	Formica sanguinea		SPECIES	Formica sanguinea Latreille, 1798	Formica sanguinea Latreille, 1798		BE	Manhay	Li√®ge	PRESENT		37e82b90-1e21-11de-ab90-f72009d2669b	50.318	5.704	3536	0.001					2009-06-15	15	6	2009	1315006	1315006	PRESERVED_SPECIMEN	RBINS	INV-INS	19113	19113	Philippe Wegnez		CC_BY_4_0		Philippe Wegnez			2025-11-24T22:37:49.174Z		CONTINENT_DERIVED_FROM_COORDINATES
767707447	b528799a-2d52-4023-aa02-9ce081e3ca5f	KBVE-SRBE:Formidabel:19112	Animalia	Arthropoda	Insecta	Hymenoptera	Formicidae	Formica	Formica sanguinea		SPECIES	Formica sanguinea Latreille, 1798	Formica sanguinea Latreille, 1798		BE	Malempr√©	Luxembourg	PRESENT		37e82b90-1e21-11de-ab90-f72009d2669b	50.273	5.702	3536	0.001					2009-10-04	4	10	2009	1315006	1315006	PRESERVED_SPECIMEN	RBINS	INV-INS	19112	19112	Philippe Wegnez		CC_BY_4_0		WalBru			2025-11-24T22:37:49.174Z		CONTINENT_DERIVED_FROM_COORDINATES
767707442	b528799a-2d52-4023-aa02-9ce081e3ca5f	KBVE-SRBE:Formidabel:19111	Animalia	Arthropoda	Insecta	Hymenoptera	Formicidae	Formica	Formica sanguinea		SPECIES	Formica sanguinea Latreille, 1798	Formica sanguinea Latreille, 1798		BE	Lierneux	Luxembourg	PRESENT		37e82b90-1e21-11de-ab90-f72009d2669b	50.272	5.772	3536	0.001					2008-08-26	26	8	2008	1315006	1315006	PRESERVED_SPECIMEN	RBINS	INV-INS	19111	19111	Philippe Wegnez		CC_BY_4_0		Maximilien Hardy			2025-11-24T22:37:49.175Z		CONTINENT_DERIVED_FROM_COORDINATES
767707439	b528799a-2d52-4023-aa02-9ce081e3ca5f	KBVE-SRBE:Formidabel:19110	Animalia	Arthropoda	Insecta	Hymenoptera	Formicidae	Formica	Formica sanguinea		SPECIES	Formica sanguinea Latreille, 1798	Formica sanguinea Latreille, 1798		BE	Lierneux	Luxembourg	PRESENT		37e82b90-1e21-11de-ab90-f72009d2669b	50.315	5.844	3536	0.001					2010-10-10	10	10	2010	1315006	1315006	PRESERVED_SPECIMEN	RBINS	INV-INS	19110	19110	Philippe Wegnez		CC_BY_4_0		Maximilien Hardy			2025-11-24T22:37:49.176Z		CONTINENT_DERIVED_FROM_COORDINATES
767707435	b528799a-2d52-4023-aa02-9ce081e3ca5f	KBVE-SRBE:Formidabel:19109	Animalia	Arthropoda	Insecta	Hymenoptera	Formicidae	Formica	Formica sanguinea		SPECIES	Formica sanguinea Latreille, 1798	Formica sanguinea Latreille, 1798		BE	Li√®ge	Li√®ge	PRESENT		37e82b90-1e21-11de-ab90-f72009d2669b	50.493	6.074	3536	0.001					2007-04-29	29	4	2007	1315006	1315006	PRESERVED_SPECIMEN	RBINS	INV-INS	19109	19109	Philippe Wegnez		CC_BY_4_0		Philippe Wegnez			2025-11-24T22:37:49.167Z		CONTINENT_DERIVED_FROM_COORDINATES
767707431	b528799a-2d52-4023-aa02-9ce081e3ca5f	KBVE-SRBE:Formidabel:19108	Animalia	Arthropoda	Insecta	Hymenoptera	Formicidae	Formica	Formica sanguinea		SPECIES	Formica sanguinea Latreille, 1798	Formica sanguinea Latreille, 1798		BE	Libramont	Luxembourg	PRESENT		37e82b90-1e21-11de-ab90-f72009d2669b	49.966	5.336	3536	0.001					2010-06-27	27	6	2010	1315006	1315006	PRESERVED_SPECIMEN	RBINS	INV-INS	19108	19108	Philippe Wegnez		CC_BY_4_0		WalBru			2025-11-24T22:37:49.167Z		CONTINENT_DERIVED_FROM_COORDINATES
767707428	b528799a-2d52-4023-aa02-9ce081e3ca5f	KBVE-SRBE:Formidabel:19107	Animalia	Arthropoda	Insecta	Hymenoptera	Formicidae	Formica	Formica sanguinea		SPECIES	Formica sanguinea Latreille, 1798	Formica sanguinea Latreille, 1798		BE	L√©glise	Luxembourg	PRESENT		37e82b90-1e21-11de-ab90-f72009d2669b	49.782	5.535	3536	0.001					2007-04-22	22	4	2007	1315006	1315006	PRESERVED_SPECIMEN	RBINS	INV-INS	19107	19107	Philippe Wegnez		CC_BY_4_0		Thierry Plume			2025-11-24T22:37:49.167Z		CONTINENT_DERIVED_FROM_COORDINATES
767707425	b528799a-2d52-4023-aa02-9ce081e3ca5f	KBVE-SRBE:Formidabel:19106	Animalia	Arthropoda	Insecta	Hymenoptera	Formicidae	Formica	Formica sanguinea		SPECIES	Formica sanguinea Latreille, 1798	Formica sanguinea Latreille, 1798		BE	La Roche en Ardenne	Luxembourg	PRESENT		37e82b90-1e21-11de-ab90-f72009d2669b	50.187	5.557	3536	0.001					2009-06-28	28	6	2009	1315006	1315006	PRESERVED_SPECIMEN	RBINS	INV-INS	19106	19106	Philippe Wegnez		CC_BY_4_0		St√©phane De Greef			2025-11-24T22:37:49.167Z		CONTINENT_DERIVED_FROM_COORDINATES
767707422	b528799a-2d52-4023-aa02-9ce081e3ca5f	KBVE-SRBE:Formidabel:19105	Animalia	Arthropoda	Insecta	Hymenoptera	Formicidae	Formica	Formica sanguinea		SPECIES	Formica sanguinea Latreille, 1798	Formica sanguinea Latreille, 1798		BE	La Roche	Luxembourg	PRESENT		37e82b90-1e21-11de-ab90-f72009d2669b	50.185	5.627	3536	0.001					2011-05-21	21	5	2011	1315006	1315006	PRESERVED_SPECIMEN	RBINS	INV-INS	19105	19105	Philippe Wegnez		CC_BY_4_0		Maximilien Hardy			2025-11-24T22:37:49.168Z		CONTINENT_DERIVED_FROM_COORDINATES
767707418	b528799a-2d52-4023-aa02-9ce081e3ca5f	KBVE-SRBE:Formidabel:19104	Animalia	Arthropoda	Insecta	Hymenoptera	Formicidae	Formica	Formica sanguinea		SPECIES	Formica sanguinea Latreille, 1798	Formica sanguinea Latreille, 1798		BE	La Roche	Luxembourg	PRESENT		37e82b90-1e21-11de-ab90-f72009d2669b	50.183	5.696	3536	0.001					2011-05-21	21	5	2011	1315006	1315006	PRESERVED_SPECIMEN	RBINS	INV-INS	19104	19104	Philippe Wegnez		CC_BY_4_0		Maximilien Hardy			2025-11-24T22:37:49.168Z		CONTINENT_DERIVED_FROM_COORDINATES
767707414	b528799a-2d52-4023-aa02-9ce081e3ca5f	KBVE-SRBE:Formidabel:19103	Animalia	Arthropoda	Insecta	Hymenoptera	Formicidae	Formica	Formica sanguinea		SPECIES	Formica sanguinea Latreille, 1798	Formica sanguinea Latreille, 1798		BE	La Roche	Luxembourg	PRESENT		37e82b90-1e21-11de-ab90-f72009d2669b	50.23	5.629	3536	0.001					2011-05-21	21	5	2011	1315006	1315006	PRESERVED_SPECIMEN	RBINS	INV-INS	19103	19103	Philippe Wegnez		CC_BY_4_0		Maximilien Hardy			2025-11-24T22:37:49.167Z		CONTINENT_DERIVED_FROM_COORDINATES
767707409	b528799a-2d52-4023-aa02-9ce081e3ca5f	KBVE-SRBE:Formidabel:19102	Animalia	Arthropoda	Insecta	Hymenoptera	Formicidae	Formica	Formica sanguinea		SPECIES	Formica sanguinea Latreille, 1798	Formica sanguinea Latreille, 1798		BE	La Roche	Luxembourg	PRESENT		37e82b90-1e21-11de-ab90-f72009d2669b	50.188	5.487	3536	0.001					2011-05-13	13	5	2011	1315006	1315006	PRESERVED_SPECIMEN	RBINS	INV-INS	19102	19102	Philippe Wegnez		CC_BY_4_0		Maximilien Hardy			2025-11-24T22:37:49.167Z		CONTINENT_DERIVED_FROM_COORDINATES
767707407	b528799a-2d52-4023-aa02-9ce081e3ca5f	KBVE-SRBE:Formidabel:19101	Animalia	Arthropoda	Insecta	Hymenoptera	Formicidae	Formica	Formica sanguinea		SPECIES	Formica sanguinea Latreille, 1798	Formica sanguinea Latreille, 1798		BE	La roche	Luxembourg	PRESENT		37e82b90-1e21-11de-ab90-f72009d2669b	50.187	5.557	3536	0.001					2009-06-28	28	6	2009	1315006	1315006	PRESERVED_SPECIMEN	RBINS	INV-INS	19101	19101	Philippe Wegnez		CC_BY_4_0		WalBru			2025-11-24T22:37:49.168Z		CONTINENT_DERIVED_FROM_COORDINATES
767707406	b528799a-2d52-4023-aa02-9ce081e3ca5f	KBVE-SRBE:Formidabel:19100	Animalia	Arthropoda	Insecta	Hymenoptera	Formicidae	Formica	Formica sanguinea		SPECIES	Formica sanguinea Latreille, 1798	Formica sanguinea Latreille, 1798		BE	La Gleize	Li√®ge	PRESENT		37e82b90-1e21-11de-ab90-f72009d2669b	50.405	5.85	3536	0.001					2008-05-22	22	5	2008	1315006	1315006	PRESERVED_SPECIMEN	RBINS	INV-INS	19100	19100	Philippe Wegnez		CC_BY_4_0		Philippe Wegnez			2025-11-24T22:37:49.168Z		CONTINENT_DERIVED_FROM_COORDINATES
767707403	b528799a-2d52-4023-aa02-9ce081e3ca5f	KBVE-SRBE:Formidabel:19099	Animalia	Arthropoda	Insecta	Hymenoptera	Formicidae	Formica	Formica sanguinea		SPECIES	Formica sanguinea Latreille, 1798	Formica sanguinea Latreille, 1798		BE	Houyet	Namur	PRESENT		37e82b90-1e21-11de-ab90-f72009d2669b	50.198	4.997	3536	0.001					1985-07-07	7	7	1985	1315006	1315006	PRESERVED_SPECIMEN	RBINS	INV-INS	19099	19099	Philippe Wegnez		CC_BY_4_0		Guy Lepoutre			2025-11-24T22:37:48.563Z		CONTINENT_DERIVED_FROM_COORDINATES
767707399	b528799a-2d52-4023-aa02-9ce081e3ca5f	KBVE-SRBE:Formidabel:19098	Animalia	Arthropoda	Insecta	Hymenoptera	Formicidae	Formica	Formica sanguinea		SPECIES	Formica sanguinea Latreille, 1798	Formica sanguinea Latreille, 1798		BE	Houffalize	Luxembourg	PRESENT		37e82b90-1e21-11de-ab90-f72009d2669b	50.138	5.694	3536	0.001					2010-07-25	25	7	2010	1315006	1315006	PRESERVED_SPECIMEN	RBINS	INV-INS	19098	19098	Philippe Wegnez		CC_BY_4_0		WalBru			2025-11-24T22:37:48.564Z		CONTINENT_DERIVED_FROM_COORDINATES
767707395	b528799a-2d52-4023-aa02-9ce081e3ca5f	KBVE-SRBE:Formidabel:19097	Animalia	Arthropoda	Insecta	Hymenoptera	Formicidae	Formica	Formica sanguinea		SPECIES	Formica sanguinea Latreille, 1798	Formica sanguinea Latreille, 1798		BE	Houffalize	Luxembourg	PRESENT		37e82b90-1e21-11de-ab90-f72009d2669b	50.135	5.834	3536	0.001					2010-07-25	25	7	2010	1315006	1315006	PRESERVED_SPECIMEN	RBINS	INV-INS	19097	19097	Philippe Wegnez		CC_BY_4_0		WalBru			2025-11-24T22:37:48.563Z		CONTINENT_DERIVED_FROM_COORDINATES
767707390	b528799a-2d52-4023-aa02-9ce081e3ca5f	KBVE-SRBE:Formidabel:19096	Animalia	Arthropoda	Insecta	Hymenoptera	Formicidae	Formica	Formica sanguinea		SPECIES	Formica sanguinea Latreille, 1798	Formica sanguinea Latreille, 1798		BE	Houffalize	Luxembourg	PRESENT		37e82b90-1e21-11de-ab90-f72009d2669b	50.137	5.764	3536	0.001					2010-07-25	25	7	2010	1315006	1315006	PRESERVED_SPECIMEN	RBINS	INV-INS	19096	19096	Philippe Wegnez		CC_BY_4_0		WalBru			2025-11-24T22:37:48.563Z		CONTINENT_DERIVED_FROM_COORDINATES
767707387	b528799a-2d52-4023-aa02-9ce081e3ca5f	KBVE-SRBE:Formidabel:19095	Animalia	Arthropoda	Insecta	Hymenoptera	Formicidae	Formica	Formica sanguinea		SPECIES	Formica sanguinea Latreille, 1798	Formica sanguinea Latreille, 1798		BE	Houffalize	Luxembourg	PRESENT		37e82b90-1e21-11de-ab90-f72009d2669b	50.182	5.766	3536	0.001					2011-08-10	10	8	2011	1315006	1315006	PRESERVED_SPECIMEN	RBINS	INV-INS	19095	19095	Philippe Wegnez		CC_BY_4_0		Maximilien Hardy			2025-11-24T22:37:48.563Z		CONTINENT_DERIVED_FROM_COORDINATES
767707383	b528799a-2d52-4023-aa02-9ce081e3ca5f	KBVE-SRBE:Formidabel:19094	Animalia	Arthropoda	Insecta	Hymenoptera	Formicidae	Formica	Formica sanguinea		SPECIES	Formica sanguinea Latreille, 1798	Formica sanguinea Latreille, 1798		BE	Hotton	Luxembourg	PRESENT		37e82b90-1e21-11de-ab90-f72009d2669b	50.278	5.491	3536	0.001					2008-08-01	1	8	2008	1315006	1315006	PRESERVED_SPECIMEN	RBINS	INV-INS	19094	19094	Philippe Wegnez		CC_BY_4_0		Maximilien Hardy			2025-11-24T22:37:48.563Z		CONTINENT_DERIVED_FROM_COORDINATES
767707380	b528799a-2d52-4023-aa02-9ce081e3ca5f	KBVE-SRBE:Formidabel:19093	Animalia	Arthropoda	Insecta	Hymenoptera	Formicidae	Formica	Formica sanguinea		SPECIES	Formica sanguinea Latreille, 1798	Formica sanguinea Latreille, 1798		BE	Hotton	Luxembourg	PRESENT		37e82b90-1e21-11de-ab90-f72009d2669b	50.279	5.421	3536	0.001					2009-07-01	1	7	2009	1315006	1315006	PRESERVED_SPECIMEN	RBINS	INV-INS	19093	19093	Philippe Wegnez		CC_BY_4_0		Maximilien Hardy			2025-11-24T22:37:48.563Z		CONTINENT_DERIVED_FROM_COORDINATES
767707372	b528799a-2d52-4023-aa02-9ce081e3ca5f	KBVE-SRBE:Formidabel:19092	Animalia	Arthropoda	Insecta	Hymenoptera	Formicidae	Formica	Formica sanguinea		SPECIES	Formica sanguinea Latreille, 1798	Formica sanguinea Latreille, 1798		BE	Honsfeld?	Li√®ge	PRESENT		37e82b90-1e21-11de-ab90-f72009d2669b	50.363	6.293	3536	0.001					2011-08-10	10	8	2011	1315006	1315006	PRESERVED_SPECIMEN	RBINS	INV-INS	19092	19092	Philippe Wegnez		CC_BY_4_0		Philippe Wegnez			2025-11-24T22:37:48.551Z		CONTINENT_DERIVED_FROM_COORDINATES
767707368	b528799a-2d52-4023-aa02-9ce081e3ca5f	KBVE-SRBE:Formidabel:19091	Animalia	Arthropoda	Insecta	Hymenoptera	Formicidae	Formica	Formica sanguinea		SPECIES	Formica sanguinea Latreille, 1798	Formica sanguinea Latreille, 1798		BE	Honsfeld	Li√®ge	PRESENT		37e82b90-1e21-11de-ab90-f72009d2669b	50.361	6.223	3536	0.001					2011-08-10	10	8	2011	1315006	1315006	PRESERVED_SPECIMEN	RBINS	INV-INS	19091	19091	Philippe Wegnez		CC_BY_4_0		Philippe Wegnez			2025-11-24T22:37:48.550Z		CONTINENT_DERIVED_FROM_COORDINATES
767707365	b528799a-2d52-4023-aa02-9ce081e3ca5f	KBVE-SRBE:Formidabel:19090	Animalia	Arthropoda	Insecta	Hymenoptera	Formicidae	Formica	Formica sanguinea		SPECIES	Formica sanguinea Latreille, 1798	Formica sanguinea Latreille, 1798		BE	Hockai	Li√®ge	PRESENT		37e82b90-1e21-11de-ab90-f72009d2669b	50.446	6.007	3536	0.001					2007-04-03	3	4	2007	1315006	1315006	PRESERVED_SPECIMEN	RBINS	INV-INS	19090	19090	Philippe Wegnez		CC_BY_4_0		Philippe Wegnez			2025-11-24T22:37:48.550Z		CONTINENT_DERIVED_FROM_COORDINATES
767707362	b528799a-2d52-4023-aa02-9ce081e3ca5f	KBVE-SRBE:Formidabel:19089	Animalia	Arthropoda	Insecta	Hymenoptera	Formicidae	Formica	Formica sanguinea		SPECIES	Formica sanguinea Latreille, 1798	Formica sanguinea Latreille, 1798		BE	Hockai	Li√®ge	PRESENT		37e82b90-1e21-11de-ab90-f72009d2669b	50.491	5.996	3536	0.001					2008-04-26	26	4	2008	1315006	1315006	PRESERVED_SPECIMEN	RBINS	INV-INS	19089	19089	Philippe Wegnez		CC_BY_4_0		Philippe Wegnez			2025-11-24T22:37:48.552Z		CONTINENT_DERIVED_FROM_COORDINATES
767707358	b528799a-2d52-4023-aa02-9ce081e3ca5f	KBVE-SRBE:Formidabel:19088	Animalia	Arthropoda	Insecta	Hymenoptera	Formicidae	Formica	Formica sanguinea		SPECIES	Formica sanguinea Latreille, 1798	Formica sanguinea Latreille, 1798		BE	Hockai	Li√®ge	PRESENT		37e82b90-1e21-11de-ab90-f72009d2669b	50.491	6.004	3536	0.001					2008-04-26	26	4	2008	1315006	1315006	PRESERVED_SPECIMEN	RBINS	INV-INS	19088	19088	Philippe Wegnez		CC_BY_4_0		Philippe Wegnez			2025-11-24T22:37:48.552Z		CONTINENT_DERIVED_FROM_COORDINATES
767707354	b528799a-2d52-4023-aa02-9ce081e3ca5f	KBVE-SRBE:Formidabel:19087	Animalia	Arthropoda	Insecta	Hymenoptera	Formicidae	Formica	Formica sanguinea		SPECIES	Formica sanguinea Latreille, 1798	Formica sanguinea Latreille, 1798		BE	Hockai	Li√®ge	PRESENT		37e82b90-1e21-11de-ab90-f72009d2669b	50.491	5.996	3536	0.001					2007-04-29	29	4	2007	1315006	1315006	PRESERVED_SPECIMEN	RBINS	INV-INS	19087	19087	Philippe Wegnez		CC_BY_4_0		Philippe Wegnez			2025-11-24T22:37:48.552Z		CONTINENT_DERIVED_FROM_COORDINATES
767707351	b528799a-2d52-4023-aa02-9ce081e3ca5f	KBVE-SRBE:Formidabel:19086	Animalia	Arthropoda	Insecta	Hymenoptera	Formicidae	Formica	Formica sanguinea		SPECIES	Formica sanguinea Latreille, 1798	Formica sanguinea Latreille, 1798		BE	Hockai	Li√®ge	PRESENT		37e82b90-1e21-11de-ab90-f72009d2669b	50.491	5.996	3536	0.001					2007-04-29	29	4	2007	1315006	1315006	PRESERVED_SPECIMEN	RBINS	INV-INS	19086	19086	Philippe Wegnez		CC_BY_4_0		Philippe Wegnez			2025-11-24T22:37:48.553Z		CONTINENT_DERIVED_FROM_COORDINATES
767707347	b528799a-2d52-4023-aa02-9ce081e3ca5f	KBVE-SRBE:Formidabel:19085	Animalia	Arthropoda	Insecta	Hymenoptera	Formicidae	Formica	Formica sanguinea		SPECIES	Formica sanguinea Latreille, 1798	Formica sanguinea Latreille, 1798		BE	Haute fagne	Li√®ge	PRESENT		37e82b90-1e21-11de-ab90-f72009d2669b	50.493	6.074	3536	0.001					2007-04-29	29	4	2007	1315006	1315006	PRESERVED_SPECIMEN	RBINS	INV-INS	19085	19085	Philippe Wegnez		CC_BY_4_0		Philippe Wegnez			2025-11-24T22:37:48.552Z		CONTINENT_DERIVED_FROM_COORDINATES
767707345	b528799a-2d52-4023-aa02-9ce081e3ca5f	KBVE-SRBE:Formidabel:19084	Animalia	Arthropoda	Insecta	Hymenoptera	Formicidae	Formica	Formica sanguinea		SPECIES	Formica sanguinea Latreille, 1798	Formica sanguinea Latreille, 1798		BE	Hasti√®re	Namur	PRESENT		37e82b90-1e21-11de-ab90-f72009d2669b	50.201	4.787	3536	0.001					2010-06-23	23	6	2010	1315006	1315006	PRESERVED_SPECIMEN	RBINS	INV-INS	19084	19084	Philippe Wegnez		CC_BY_4_0		Philippe Wegnez			2025-11-24T22:37:48.552Z		CONTINENT_DERIVED_FROM_COORDINATES
767707342	b528799a-2d52-4023-aa02-9ce081e3ca5f	KBVE-SRBE:Formidabel:19083	Animalia	Arthropoda	Insecta	Hymenoptera	Formicidae	Formica	Formica sanguinea		SPECIES	Formica sanguinea Latreille, 1798	Formica sanguinea Latreille, 1798		BE	Habay	Luxembourg	PRESENT		37e82b90-1e21-11de-ab90-f72009d2669b	49.779	5.674	3536	0.001					2007-04-22	22	4	2007	1315006	1315006	PRESERVED_SPECIMEN	RBINS	INV-INS	19083	19083	Philippe Wegnez		CC_BY_4_0		Thierry Plume			2025-11-24T22:37:48.552Z		CONTINENT_DERIVED_FROM_COORDINATES
767707338	b528799a-2d52-4023-aa02-9ce081e3ca5f	KBVE-SRBE:Formidabel:19082	Animalia	Arthropoda	Insecta	Hymenoptera	Formicidae	Formica	Formica sanguinea		SPECIES	Formica sanguinea Latreille, 1798	Formica sanguinea Latreille, 1798		BE	Grand Halleux	Li√®ge	PRESENT		37e82b90-1e21-11de-ab90-f72009d2669b	50.358	5.917	3536	0.001					2011-08-03	3	8	2011	1315006	1315006	PRESERVED_SPECIMEN	RBINS	INV-INS	19082	19082	Philippe Wegnez		CC_BY_4_0		Philippe Wegnez			2025-11-24T22:37:48.552Z		CONTINENT_DERIVED_FROM_COORDINATES
767707334	b528799a-2d52-4023-aa02-9ce081e3ca5f	KBVE-SRBE:Formidabel:19081	Animalia	Arthropoda	Insecta	Hymenoptera	Formicidae	Formica	Formica sanguinea		SPECIES	Formica sanguinea Latreille, 1798	Formica sanguinea Latreille, 1798		BE	Gouvy	Luxembourg	PRESENT		37e82b90-1e21-11de-ab90-f72009d2669b	50.178	5.906	3536	0.001					2011-04-15	15	4	2011	1315006	1315006	PRESERVED_SPECIMEN	RBINS	INV-INS	19081	19081	Philippe Wegnez		CC_BY_4_0		Philippe Wegnez			2025-11-24T22:37:48.553Z		CONTINENT_DERIVED_FROM_COORDINATES
767707330	b528799a-2d52-4023-aa02-9ce081e3ca5f	KBVE-SRBE:Formidabel:19080	Animalia	Arthropoda	Insecta	Hymenoptera	Formicidae	Formica	Formica sanguinea		SPECIES	Formica sanguinea Latreille, 1798	Formica sanguinea Latreille, 1798		BE	Gouvy	Luxembourg	PRESENT		37e82b90-1e21-11de-ab90-f72009d2669b	50.177	5.976	3536	0.001					2011-04-15	15	4	2011	1315006	1315006	PRESERVED_SPECIMEN	RBINS	INV-INS	19080	19080	Philippe Wegnez		CC_BY_4_0		Philippe Wegnez			2025-11-24T22:37:48.552Z		CONTINENT_DERIVED_FROM_COORDINATES
767707326	b528799a-2d52-4023-aa02-9ce081e3ca5f	KBVE-SRBE:Formidabel:19079	Animalia	Arthropoda	Insecta	Hymenoptera	Formicidae	Formica	Formica sanguinea		SPECIES	Formica sanguinea Latreille, 1798	Formica sanguinea Latreille, 1798		BE	Gouvy	Luxembourg	PRESENT		37e82b90-1e21-11de-ab90-f72009d2669b	50.223	5.909	3536	0.001					2011-04-15	15	4	2011	1315006	1315006	PRESERVED_SPECIMEN	RBINS	INV-INS	19079	19079	Philippe Wegnez		CC_BY_4_0		Philippe Wegnez			2025-11-24T22:37:48.558Z		CONTINENT_DERIVED_FROM_COORDINATES
767707322	b528799a-2d52-4023-aa02-9ce081e3ca5f	KBVE-SRBE:Formidabel:19078	Animalia	Arthropoda	Insecta	Hymenoptera	Formicidae	Formica	Formica sanguinea		SPECIES	Formica sanguinea Latreille, 1798	Formica sanguinea Latreille, 1798		BE	Gouvy	Luxembourg	PRESENT		37e82b90-1e21-11de-ab90-f72009d2669b	50.18	5.836	3536	0.001					2010-07-20	20	7	2010	1315006	1315006	PRESERVED_SPECIMEN	RBINS	INV-INS	19078	19078	Philippe Wegnez		CC_BY_4_0		Maximilien Hardy			2025-11-24T22:37:48.557Z		CONTINENT_DERIVED_FROM_COORDINATES
767707319	b528799a-2d52-4023-aa02-9ce081e3ca5f	KBVE-SRBE:Formidabel:19077	Animalia	Arthropoda	Insecta	Hymenoptera	Formicidae	Formica	Formica sanguinea		SPECIES	Formica sanguinea Latreille, 1798	Formica sanguinea Latreille, 1798		BE	Gouvy	Luxembourg	PRESENT		37e82b90-1e21-11de-ab90-f72009d2669b	50.225	5.839	3536	0.001					2010-07-20	20	7	2010	1315006	1315006	PRESERVED_SPECIMEN	RBINS	INV-INS	19077	19077	Philippe Wegnez		CC_BY_4_0		Maximilien Hardy			2025-11-24T22:37:48.558Z		CONTINENT_DERIVED_FROM_COORDINATES
767707315	b528799a-2d52-4023-aa02-9ce081e3ca5f	KBVE-SRBE:Formidabel:19076	Animalia	Arthropoda	Insecta	Hymenoptera	Formicidae	Formica	Formica sanguinea		SPECIES	Formica sanguinea Latreille, 1798	Formica sanguinea Latreille, 1798		BE	Gouvy	Luxembourg	PRESENT		37e82b90-1e21-11de-ab90-f72009d2669b	50.227	5.769	3536	0.001					2010-07-20	20	7	2010	1315006	1315006	PRESERVED_SPECIMEN	RBINS	INV-INS	19076	19076	Philippe Wegnez		CC_BY_4_0		Maximilien Hardy			2025-11-24T22:37:48.557Z		CONTINENT_DERIVED_FROM_COORDINATES
767707313	b528799a-2d52-4023-aa02-9ce081e3ca5f	KBVE-SRBE:Formidabel:19075	Animalia	Arthropoda	Insecta	Hymenoptera	Formicidae	Formica	Formica sanguinea		SPECIES	Formica sanguinea Latreille, 1798	Formica sanguinea Latreille, 1798		BE	Gedinne	Namur	PRESENT		37e82b90-1e21-11de-ab90-f72009d2669b	49.974	4.918	3536	0.001					2011-09-11	11	9	2011	1315006	1315006	PRESERVED_SPECIMEN	RBINS	INV-INS	19075	19075	Philippe Wegnez		CC_BY_4_0		WalBru			2025-11-24T22:37:48.557Z		CONTINENT_DERIVED_FROM_COORDINATES
767707309	b528799a-2d52-4023-aa02-9ce081e3ca5f	KBVE-SRBE:Formidabel:19074	Animalia	Arthropoda	Insecta	Hymenoptera	Formicidae	Formica	Formica sanguinea		SPECIES	Formica sanguinea Latreille, 1798	Formica sanguinea Latreille, 1798		BE	Foy	Luxembourg	PRESENT		37e82b90-1e21-11de-ab90-f72009d2669b	50.047	5.759	3536	0.001					2011-08-15	15	8	2011	1315006	1315006	PRESERVED_SPECIMEN	RBINS	INV-INS	19074	19074	Philippe Wegnez		CC_BY_4_0		WalBru			2025-11-24T22:37:48.556Z		CONTINENT_DERIVED_FROM_COORDINATES
767707304	b528799a-2d52-4023-aa02-9ce081e3ca5f	KBVE-SRBE:Formidabel:19073	Animalia	Arthropoda	Insecta	Hymenoptera	Formicidae	Formica	Formica sanguinea		SPECIES	Formica sanguinea Latreille, 1798	Formica sanguinea Latreille, 1798		BE	Fagne de Robiefa	Li√®ge	PRESENT		37e82b90-1e21-11de-ab90-f72009d2669b	50.273	5.702	3536	0.001					2011-06-17	17	6	2011	1315006	1315006	PRESERVED_SPECIMEN	RBINS	INV-INS	19073	19073	Philippe Wegnez		CC_BY_4_0		Philippe Wegnez			2025-11-24T22:37:48.556Z		CONTINENT_DERIVED_FROM_COORDINATES
767707301	b528799a-2d52-4023-aa02-9ce081e3ca5f	KBVE-SRBE:Formidabel:19072	Animalia	Arthropoda	Insecta	Hymenoptera	Formicidae	Formica	Formica sanguinea		SPECIES	Formica sanguinea Latreille, 1798	Formica sanguinea Latreille, 1798		BE	Eupen	Li√®ge	PRESENT		37e82b90-1e21-11de-ab90-f72009d2669b	50.538	6.072	3536	0.001					2008-08-06	6	8	2008	1315006	1315006	PRESERVED_SPECIMEN	RBINS	INV-INS	19072	19072	Philippe Wegnez		CC_BY_4_0		Philippe Wegnez			2025-11-24T22:37:48.555Z		CONTINENT_DERIVED_FROM_COORDINATES
767707297	b528799a-2d52-4023-aa02-9ce081e3ca5f	KBVE-SRBE:Formidabel:19071	Animalia	Arthropoda	Insecta	Hymenoptera	Formicidae	Formica	Formica sanguinea		SPECIES	Formica sanguinea Latreille, 1798	Formica sanguinea Latreille, 1798		BE	Eupen	Li√®ge	PRESENT		37e82b90-1e21-11de-ab90-f72009d2669b	50.582	6.069	3536	0.001					2008-08-06	6	8	2008	1315006	1315006	PRESERVED_SPECIMEN	RBINS	INV-INS	19071	19071	Philippe Wegnez		CC_BY_4_0		Philippe Wegnez			2025-11-24T22:37:48.556Z		CONTINENT_DERIVED_FROM_COORDINATES
767707294	b528799a-2d52-4023-aa02-9ce081e3ca5f	KBVE-SRBE:Formidabel:19070	Animalia	Arthropoda	Insecta	Hymenoptera	Formicidae	Formica	Formica sanguinea		SPECIES	Formica sanguinea Latreille, 1798	Formica sanguinea Latreille, 1798		BE	Eupen	Li√®ge	PRESENT		37e82b90-1e21-11de-ab90-f72009d2669b	50.582	6.069	3536	0.001					2008-08-06	6	8	2008	1315006	1315006	PRESERVED_SPECIMEN	RBINS	INV-INS	19070	19070	Philippe Wegnez		CC_BY_4_0		Philippe Wegnez			2025-11-24T22:37:48.541Z		CONTINENT_DERIVED_FROM_COORDINATES
767707292	b528799a-2d52-4023-aa02-9ce081e3ca5f	KBVE-SRBE:Formidabel:19069	Animalia	Arthropoda	Insecta	Hymenoptera	Formicidae	Formica	Formica sanguinea		SPECIES	Formica sanguinea Latreille, 1798	Formica sanguinea Latreille, 1798		BE	Espeler	Li√®ge	PRESENT		37e82b90-1e21-11de-ab90-f72009d2669b	50.223	6.091	3536	0.001					2011-08-07	7	8	2011	1315006	1315006	PRESERVED_SPECIMEN	RBINS	INV-INS	19069	19069	Philippe Wegnez		CC_BY_4_0		Philippe Wegnez			2025-11-24T22:37:48.543Z		CONTINENT_DERIVED_FROM_COORDINATES
767707289	b528799a-2d52-4023-aa02-9ce081e3ca5f	KBVE-SRBE:Formidabel:19068	Animalia	Arthropoda	Insecta	Hymenoptera	Formicidae	Formica	Formica sanguinea		SPECIES	Formica sanguinea Latreille, 1798	Formica sanguinea Latreille, 1798		BE	Erez√©e	Luxembourg	PRESENT		37e82b90-1e21-11de-ab90-f72009d2669b	50.32	5.634	3536	0.001					2010-06-05	5	6	2010	1315006	1315006	PRESERVED_SPECIMEN	RBINS	INV-INS	19068	19068	Philippe Wegnez		CC_BY_4_0		Maximilien Hardy			2025-11-24T22:37:48.544Z		CONTINENT_DERIVED_FROM_COORDINATES
767707286	b528799a-2d52-4023-aa02-9ce081e3ca5f	KBVE-SRBE:Formidabel:19067	Animalia	Arthropoda	Insecta	Hymenoptera	Formicidae	Formica	Formica sanguinea		SPECIES	Formica sanguinea Latreille, 1798	Formica sanguinea Latreille, 1798		BE	Entre Cugnon et Dohan	Luxembourg	PRESENT		37e82b90-1e21-11de-ab90-f72009d2669b	49.791	5.119	3536	0.001					2011-05-28	28	5	2011	1315006	1315006	PRESERVED_SPECIMEN	RBINS	INV-INS	19067	19067	Philippe Wegnez		CC_BY_4_0		WalBru			2025-11-24T22:37:48.545Z		CONTINENT_DERIVED_FROM_COORDINATES
767707284	b528799a-2d52-4023-aa02-9ce081e3ca5f	KBVE-SRBE:Formidabel:19066	Animalia	Arthropoda	Insecta	Hymenoptera	Formicidae	Formica	Formica sanguinea		SPECIES	Formica sanguinea Latreille, 1798	Formica sanguinea Latreille, 1798		BE	Elsenborn	Li√®ge	PRESENT		37e82b90-1e21-11de-ab90-f72009d2669b	50.453	6.288	3536	0.001					2010-06-26	26	6	2010	1315006	1315006	PRESERVED_SPECIMEN	RBINS	INV-INS	19066	19066	Philippe Wegnez		CC_BY_4_0		WalBru			2025-11-24T22:37:48.545Z		CONTINENT_DERIVED_FROM_COORDINATES
767707281	b528799a-2d52-4023-aa02-9ce081e3ca5f	KBVE-SRBE:Formidabel:19065	Animalia	Arthropoda	Insecta	Hymenoptera	Formicidae	Formica	Formica sanguinea		SPECIES	Formica sanguinea Latreille, 1798	Formica sanguinea Latreille, 1798		BE	Elsenborn	Li√®ge	PRESENT		37e82b90-1e21-11de-ab90-f72009d2669b	50.451	6.218	3536	0.001					2010-06-26	26	6	2010	1315006	1315006	PRESERVED_SPECIMEN	RBINS	INV-INS	19065	19065	Philippe Wegnez		CC_BY_4_0		WalBru			2025-11-24T22:37:48.546Z		CONTINENT_DERIVED_FROM_COORDINATES
767707275	b528799a-2d52-4023-aa02-9ce081e3ca5f	KBVE-SRBE:Formidabel:19064	Animalia	Arthropoda	Insecta	Hymenoptera	Formicidae	Formica	Formica sanguinea		SPECIES	Formica sanguinea Latreille, 1798	Formica sanguinea Latreille, 1798		BE	Eichelsberg	Li√®ge	PRESENT		37e82b90-1e21-11de-ab90-f72009d2669b	50.41	6.361	3536	0.001					2011-08-10	10	8	2011	1315006	1315006	PRESERVED_SPECIMEN	RBINS	INV-INS	19064	19064	Philippe Wegnez		CC_BY_4_0		Philippe Wegnez			2025-11-24T22:37:48.545Z		CONTINENT_DERIVED_FROM_COORDINATES
767707265	b528799a-2d52-4023-aa02-9ce081e3ca5f	KBVE-SRBE:Formidabel:19063	Animalia	Arthropoda	Insecta	Hymenoptera	Formicidae	Formica	Formica sanguinea		SPECIES	Formica sanguinea Latreille, 1798	Formica sanguinea Latreille, 1798		BE	Durbuy	Luxembourg	PRESENT		37e82b90-1e21-11de-ab90-f72009d2669b	50.323	5.494	3536	0.001					2011-04-09	9	4	2011	1315006	1315006	PRESERVED_SPECIMEN	RBINS	INV-INS	19063	19063	Philippe Wegnez		CC_BY_4_0		Maximilien Hardy			2025-11-24T22:37:48.545Z		CONTINENT_DERIVED_FROM_COORDINATES
767707256	b528799a-2d52-4023-aa02-9ce081e3ca5f	KBVE-SRBE:Formidabel:19062	Animalia	Arthropoda	Insecta	Hymenoptera	Formicidae	Formica	Formica sanguinea		SPECIES	Formica sanguinea Latreille, 1798	Formica sanguinea Latreille, 1798		BE	Durbuy	Luxembourg	PRESENT		37e82b90-1e21-11de-ab90-f72009d2669b	50.369	5.426	3536	0.001					2007-08-13	13	8	2007	1315006	1315006	PRESERVED_SPECIMEN	RBINS	INV-INS	19062	19062	Philippe Wegnez		CC_BY_4_0		Maximilien Hardy			2025-11-24T22:37:48.545Z		CONTINENT_DERIVED_FROM_COORDINATES
767707248	b528799a-2d52-4023-aa02-9ce081e3ca5f	KBVE-SRBE:Formidabel:19061	Animalia	Arthropoda	Insecta	Hymenoptera	Formicidae	Formica	Formica sanguinea		SPECIES	Formica sanguinea Latreille, 1798	Formica sanguinea Latreille, 1798		BE	Dourbes	Namur	PRESENT		37e82b90-1e21-11de-ab90-f72009d2669b	50.069	4.572	3536	0.001					2008-06-17	17	6	2008	1315006	1315006	PRESERVED_SPECIMEN	RBINS	INV-INS	19061	19061	Philippe Wegnez		CC_BY_4_0		WalBru			2025-11-24T22:37:48.545Z		CONTINENT_DERIVED_FROM_COORDINATES
767707243	b528799a-2d52-4023-aa02-9ce081e3ca5f	KBVE-SRBE:Formidabel:19060	Animalia	Arthropoda	Insecta	Hymenoptera	Formicidae	Formica	Formica sanguinea		SPECIES	Formica sanguinea Latreille, 1798	Formica sanguinea Latreille, 1798		BE	Dolhain	Li√®ge	PRESENT		37e82b90-1e21-11de-ab90-f72009d2669b	50.582	5.931	3536	0.001					2007-03-02	2	3	2007	1315006	1315006	PRESERVED_SPECIMEN	RBINS	INV-INS	19060	19060	Philippe Wegnez		CC_BY_4_0		Philippe Wegnez			2025-11-24T22:37:48.545Z		CONTINENT_DERIVED_FROM_COORDINATES
767707239	b528799a-2d52-4023-aa02-9ce081e3ca5f	KBVE-SRBE:Formidabel:19059	Animalia	Arthropoda	Insecta	Hymenoptera	Formicidae	Formica	Formica sanguinea		SPECIES	Formica sanguinea Latreille, 1798	Formica sanguinea Latreille, 1798		BE	Devant B√®l√®gne	Luxembourg	PRESENT		37e82b90-1e21-11de-ab90-f72009d2669b	49.966	5.336	3536	0.001					2010-05-29	29	5	2010	1315006	1315006	PRESERVED_SPECIMEN	RBINS	INV-INS	19059	19059	Wouter Dekoninck		CC_BY_4_0		Jacques Ide			2025-11-24T22:37:48.548Z		CONTINENT_DERIVED_FROM_COORDINATES
767707235	b528799a-2d52-4023-aa02-9ce081e3ca5f	KBVE-SRBE:Formidabel:19058	Animalia	Arthropoda	Insecta	Hymenoptera	Formicidae	Formica	Formica sanguinea		SPECIES	Formica sanguinea Latreille, 1798	Formica sanguinea Latreille, 1798		BE	Dailly	Namur	PRESENT		37e82b90-1e21-11de-ab90-f72009d2669b	50.071	4.432	3536	0.001					2011-06-25	25	6	2011	1315006	1315006	PRESERVED_SPECIMEN	RBINS	INV-INS	19058	19058	Philippe Wegnez		CC_BY_4_0		WalBru			2025-11-24T22:37:48.547Z		CONTINENT_DERIVED_FROM_COORDINATES
767707231	b528799a-2d52-4023-aa02-9ce081e3ca5f	KBVE-SRBE:Formidabel:19057	Animalia	Arthropoda	Insecta	Hymenoptera	Formicidae	Formica	Formica sanguinea		SPECIES	Formica sanguinea Latreille, 1798	Formica sanguinea Latreille, 1798		BE	Cupret	Namur	PRESENT		37e82b90-1e21-11de-ab90-f72009d2669b	50.334	4.932	3536	0.001					2011-05-15	15	5	2011	1315006	1315006	PRESERVED_SPECIMEN	RBINS	INV-INS	19057	19057	Philippe Wegnez		CC_BY_4_0		David Ignace			2025-11-24T22:37:48.548Z		CONTINENT_DERIVED_FROM_COORDINATES
767707227	b528799a-2d52-4023-aa02-9ce081e3ca5f	KBVE-SRBE:Formidabel:19056	Animalia	Arthropoda	Insecta	Hymenoptera	Formicidae	Formica	Formica sanguinea		SPECIES	Formica sanguinea Latreille, 1798	Formica sanguinea Latreille, 1798		BE	Cour	Li√®ge	PRESENT		37e82b90-1e21-11de-ab90-f72009d2669b	50.45	5.852	3536	0.001					2010-09-21	21	9	2010	1315006	1315006	PRESERVED_SPECIMEN	RBINS	INV-INS	19056	19056	Philippe Wegnez		CC_BY_4_0		Philippe Wegnez			2025-11-24T22:37:48.550Z		CONTINENT_DERIVED_FROM_COORDINATES
767707223	b528799a-2d52-4023-aa02-9ce081e3ca5f	KBVE-SRBE:Formidabel:19055	Animalia	Arthropoda	Insecta	Hymenoptera	Formicidae	Formica	Formica sanguinea		SPECIES	Formica sanguinea Latreille, 1798	Formica sanguinea Latreille, 1798		BE	Commanster	Li√®ge	PRESENT		37e82b90-1e21-11de-ab90-f72009d2669b	50.266	5.982	3536	0.001					2011-08-03	3	8	2011	1315006	1315006	PRESERVED_SPECIMEN	RBINS	INV-INS	19055	19055	Philippe Wegnez		CC_BY_4_0		Philippe Wegnez			2025-11-24T22:37:48.550Z		CONTINENT_DERIVED_FROM_COORDINATES
767707217	b528799a-2d52-4023-aa02-9ce081e3ca5f	KBVE-SRBE:Formidabel:19054	Animalia	Arthropoda	Insecta	Hymenoptera	Formicidae	Formica	Formica sanguinea		SPECIES	Formica sanguinea Latreille, 1798	Formica sanguinea Latreille, 1798		BE	Chardeneux	Namur	PRESENT		37e82b90-1e21-11de-ab90-f72009d2669b	50.371	5.355	3536	0.001					2009-07-30	30	7	2009	1315006	1315006	PRESERVED_SPECIMEN	RBINS	INV-INS	19054	19054	Philippe Wegnez		CC_BY_4_0		Maximilien Hardy			2025-11-24T22:37:48.550Z		CONTINENT_DERIVED_FROM_COORDINATES
767707193	b528799a-2d52-4023-aa02-9ce081e3ca5f	KBVE-SRBE:Formidabel:19053	Animalia	Arthropoda	Insecta	Hymenoptera	Formicidae	Formica	Formica sanguinea		SPECIES	Formica sanguinea Latreille, 1798	Formica sanguinea Latreille, 1798		BE	Cerfontaine	Namur	PRESENT		37e82b90-1e21-11de-ab90-f72009d2669b	50.206	4.436	3536	0.001					2008-07-06	6	7	2008	1315006	1315006	PRESERVED_SPECIMEN	RBINS	INV-INS	19053	19053	Philippe Wegnez		CC_BY_4_0		David Ignace			2025-11-24T22:37:48.549Z		CONTINENT_DERIVED_FROM_COORDINATES
767707190	b528799a-2d52-4023-aa02-9ce081e3ca5f	KBVE-SRBE:Formidabel:19052	Animalia	Arthropoda	Insecta	Hymenoptera	Formicidae	Formica	Formica sanguinea		SPECIES	Formica sanguinea Latreille, 1798	Formica sanguinea Latreille, 1798		BE	Buzenole	Luxembourg	PRESENT		37e82b90-1e21-11de-ab90-f72009d2669b	49.646	5.597	3536	0.001					2011-05-27	27	5	2011	1315006	1315006	PRESERVED_SPECIMEN	RBINS	INV-INS	19052	19052	Philippe Wegnez		CC_BY_4_0		Philippe Wegnez			2025-11-24T22:37:48.549Z		CONTINENT_DERIVED_FROM_COORDINATES
767707186	b528799a-2d52-4023-aa02-9ce081e3ca5f	KBVE-SRBE:Formidabel:19051	Animalia	Arthropoda	Insecta	Hymenoptera	Formicidae	Formica	Formica sanguinea		SPECIES	Formica sanguinea Latreille, 1798	Formica sanguinea Latreille, 1798		BE	Butgenbach	Li√®ge	PRESENT		37e82b90-1e21-11de-ab90-f72009d2669b	50.406	6.221	3536	0.001					2007-03-29	29	3	2007	1315006	1315006	PRESERVED_SPECIMEN	RBINS	INV-INS	19051	19051	Philippe Wegnez		CC_BY_4_0		Philippe Wegnez			2025-11-24T22:37:48.549Z		CONTINENT_DERIVED_FROM_COORDINATES
767707182	b528799a-2d52-4023-aa02-9ce081e3ca5f	KBVE-SRBE:Formidabel:19050	Animalia	Arthropoda	Insecta	Hymenoptera	Formicidae	Formica	Formica sanguinea		SPECIES	Formica sanguinea Latreille, 1798	Formica sanguinea Latreille, 1798		BE	Burnontige	Li√®ge	PRESENT		37e82b90-1e21-11de-ab90-f72009d2669b	50.365	5.636	3536	0.001					2009-07-28	28	7	2009	1315006	1315006	PRESERVED_SPECIMEN	RBINS	INV-INS	19050	19050	Philippe Wegnez		CC_BY_4_0		Maximilien Hardy			2025-11-24T22:37:48.548Z		CONTINENT_DERIVED_FROM_COORDINATES
767707179	b528799a-2d52-4023-aa02-9ce081e3ca5f	KBVE-SRBE:Formidabel:19049	Animalia	Arthropoda	Insecta	Hymenoptera	Formicidae	Formica	Formica sanguinea		SPECIES	Formica sanguinea Latreille, 1798	Formica sanguinea Latreille, 1798		BE	Burg Reuland	Li√®ge	PRESENT		37e82b90-1e21-11de-ab90-f72009d2669b	50.178	6.094	3536	0.001					2009-04-06	6	4	2009	1315006	1315006	PRESERVED_SPECIMEN	RBINS	INV-INS	19049	19049	Philippe Wegnez		CC_BY_4_0		Philippe Wegnez			2025-11-24T22:37:48.536Z		CONTINENT_DERIVED_FROM_COORDINATES
767707175	b528799a-2d52-4023-aa02-9ce081e3ca5f	KBVE-SRBE:Formidabel:19048	Animalia	Arthropoda	Insecta	Hymenoptera	Formicidae	Formica	Formica sanguinea		SPECIES	Formica sanguinea Latreille, 1798	Formica sanguinea Latreille, 1798		BE	Burg reuland	Luxembourg	PRESENT		37e82b90-1e21-11de-ab90-f72009d2669b	50.18	6.164	3536	0.001					2009-09-13	13	9	2009	1315006	1315006	PRESERVED_SPECIMEN	RBINS	INV-INS	19048	19048	Philippe Wegnez		CC_BY_4_0		WalBru			2025-11-24T22:37:48.536Z		CONTINENT_DERIVED_FROM_COORDINATES
767707171	b528799a-2d52-4023-aa02-9ce081e3ca5f	KBVE-SRBE:Formidabel:19047	Animalia	Arthropoda	Insecta	Hymenoptera	Formicidae	Formica	Formica sanguinea		SPECIES	Formica sanguinea Latreille, 1798	Formica sanguinea Latreille, 1798		BE	Burg Reuland	Li√®ge	PRESENT		37e82b90-1e21-11de-ab90-f72009d2669b	50.223	6.091	3536	0.001					2009-04-06	6	4	2009	1315006	1315006	PRESERVED_SPECIMEN	RBINS	INV-INS	19047	19047	Philippe Wegnez		CC_BY_4_0		Philippe Wegnez			2025-11-24T22:37:48.537Z		CONTINENT_DERIVED_FROM_COORDINATES
767707168	b528799a-2d52-4023-aa02-9ce081e3ca5f	KBVE-SRBE:Formidabel:19046	Animalia	Arthropoda	Insecta	Hymenoptera	Formicidae	Formica	Formica sanguinea		SPECIES	Formica sanguinea Latreille, 1798	Formica sanguinea Latreille, 1798		BE	Bulange	Li√®ge	PRESENT		37e82b90-1e21-11de-ab90-f72009d2669b	50.408	6.291	3536	0.001					2011-08-10	10	8	2011	1315006	1315006	PRESERVED_SPECIMEN	RBINS	INV-INS	19046	19046	Philippe Wegnez		CC_BY_4_0		Philippe Wegnez			2025-11-24T22:37:48.535Z		CONTINENT_DERIVED_FROM_COORDINATES
767707166	b528799a-2d52-4023-aa02-9ce081e3ca5f	KBVE-SRBE:Formidabel:19045	Animalia	Arthropoda	Insecta	Hymenoptera	Formicidae	Formica	Formica sanguinea		SPECIES	Formica sanguinea Latreille, 1798	Formica sanguinea Latreille, 1798		BE	Buissonville	Namur	PRESENT		37e82b90-1e21-11de-ab90-f72009d2669b	50.239	5.209	3536	0.001					2009-05-31	31	5	2009	1315006	1315006	PRESERVED_SPECIMEN	RBINS	INV-INS	19045	19045	Wouter Dekoninck		CC_BY_4_0		Jacques Ide			2025-11-24T22:37:48.537Z		CONTINENT_DERIVED_FROM_COORDINATES
767707161	b528799a-2d52-4023-aa02-9ce081e3ca5f	KBVE-SRBE:Formidabel:19044	Animalia	Arthropoda	Insecta	Hymenoptera	Formicidae	Formica	Formica sanguinea		SPECIES	Formica sanguinea Latreille, 1798	Formica sanguinea Latreille, 1798		BE	Bouillon √† Corbion	Luxembourg	PRESENT		37e82b90-1e21-11de-ab90-f72009d2669b	49.792	5.049	3536	0.001					2011-05-29	29	5	2011	1315006	1315006	PRESERVED_SPECIMEN	RBINS	INV-INS	19044	19044	Philippe Wegnez		CC_BY_4_0		WalBru			2025-11-24T22:37:48.538Z		CONTINENT_DERIVED_FROM_COORDINATES
767707158	b528799a-2d52-4023-aa02-9ce081e3ca5f	KBVE-SRBE:Formidabel:19043	Animalia	Arthropoda	Insecta	Hymenoptera	Formicidae	Formica	Formica sanguinea		SPECIES	Formica sanguinea Latreille, 1798	Formica sanguinea Latreille, 1798		BE	Bellefontaine	Namur	PRESENT		37e82b90-1e21-11de-ab90-f72009d2669b	49.928	4.985	3536	0.001					2011-09-11	11	9	2011	1315006	1315006	PRESERVED_SPECIMEN	RBINS	INV-INS	19043	19043	Philippe Wegnez		CC_BY_4_0		WalBru			2025-11-24T22:37:48.537Z		CONTINENT_DERIVED_FROM_COORDINATES
767707156	b528799a-2d52-4023-aa02-9ce081e3ca5f	KBVE-SRBE:Formidabel:19042	Animalia	Arthropoda	Insecta	Hymenoptera	Formicidae	Formica	Formica sanguinea		SPECIES	Formica sanguinea Latreille, 1798	Formica sanguinea Latreille, 1798		BE	Bastogne	Luxembourg	PRESENT		37e82b90-1e21-11de-ab90-f72009d2669b	50.092	5.761	3536	0.001					2010-07-25	25	7	2010	1315006	1315006	PRESERVED_SPECIMEN	RBINS	INV-INS	19042	19042	Philippe Wegnez		CC_BY_4_0		WalBru			2025-11-24T22:37:48.537Z		CONTINENT_DERIVED_FROM_COORDINATES
767707153	b528799a-2d52-4023-aa02-9ce081e3ca5f	KBVE-SRBE:Formidabel:19041	Animalia	Arthropoda	Insecta	Hymenoptera	Formicidae	Formica	Formica sanguinea		SPECIES	Formica sanguinea Latreille, 1798	Formica sanguinea Latreille, 1798		BE	Baillonville	Namur	PRESENT		37e82b90-1e21-11de-ab90-f72009d2669b	50.281	5.351	3536	0.001					2008-08-04	4	8	2008	1315006	1315006	PRESERVED_SPECIMEN	RBINS	INV-INS	19041	19041	Philippe Wegnez		CC_BY_4_0		Philippe Wegnez			2025-11-24T22:37:48.537Z		CONTINENT_DERIVED_FROM_COORDINATES
767707151	b528799a-2d52-4023-aa02-9ce081e3ca5f	KBVE-SRBE:Formidabel:19040	Animalia	Arthropoda	Insecta	Hymenoptera	Formicidae	Formica	Formica sanguinea		SPECIES	Formica sanguinea Latreille, 1798	Formica sanguinea Latreille, 1798		BE	Pessoux	Namur	PRESENT		37e82b90-1e21-11de-ab90-f72009d2669b	50.285	5.141	3536	0.001					2011-06-12	12	6	2011	1315006	1315006	PRESERVED_SPECIMEN	RBINS	INV-INS	19040	19040	Philippe Wegnez		CC_BY_4_0		Maximilien Hardy			2025-11-24T22:37:48.537Z		CONTINENT_DERIVED_FROM_COORDINATES
767707147	b528799a-2d52-4023-aa02-9ce081e3ca5f	KBVE-SRBE:Formidabel:19039	Animalia	Arthropoda	Insecta	Hymenoptera	Formicidae	Formica	Formica sanguinea		SPECIES	Formica sanguinea Latreille, 1798	Formica sanguinea Latreille, 1798		BE	Hogne	Namur	PRESENT		37e82b90-1e21-11de-ab90-f72009d2669b	50.237	5.279	3536	0.001					2011-04-16	16	4	2011	1315006	1315006	PRESERVED_SPECIMEN	RBINS	INV-INS	19039	19039	Philippe Wegnez		CC_BY_4_0		Maximilien Hardy			2025-11-24T22:37:48.540Z		CONTINENT_DERIVED_FROM_COORDINATES
767707143	b528799a-2d52-4023-aa02-9ce081e3ca5f	KBVE-SRBE:Formidabel:19038	Animalia	Arthropoda	Insecta	Hymenoptera	Formicidae	Formica	Formica sanguinea		SPECIES	Formica sanguinea Latreille, 1798	Formica sanguinea Latreille, 1798		BE	Hautes Fagnes	Li√®ge	PRESENT		37e82b90-1e21-11de-ab90-f72009d2669b	50.584	6.139	3536	0.001					2011-09-25	25	9	2011	1315006	1315006	PRESERVED_SPECIMEN	RBINS	INV-INS	19038	19038	Philippe Wegnez		CC_BY_4_0		Philippe Wegnez			2025-11-24T22:37:48.540Z		CONTINENT_DERIVED_FROM_COORDINATES
767707139	b528799a-2d52-4023-aa02-9ce081e3ca5f	KBVE-SRBE:Formidabel:19037	Animalia	Arthropoda	Insecta	Hymenoptera	Formicidae	Formica	Formica sanguinea		SPECIES	Formica sanguinea Latreille, 1798	Formica sanguinea Latreille, 1798		BE	Hautes Fagnes	Li√®ge	PRESENT		37e82b90-1e21-11de-ab90-f72009d2669b	50.586	6.21	3536	0.001					2011-09-25	25	9	2011	1315006	1315006	PRESERVED_SPECIMEN	RBINS	INV-INS	19037	19037	Philippe Wegnez		CC_BY_4_0		Philippe Wegnez			2025-11-24T22:37:48.540Z		CONTINENT_DERIVED_FROM_COORDINATES
767707136	b528799a-2d52-4023-aa02-9ce081e3ca5f	KBVE-SRBE:Formidabel:19036	Animalia	Arthropoda	Insecta	Hymenoptera	Formicidae	Formica	Formica sanguinea		SPECIES	Formica sanguinea Latreille, 1798	Formica sanguinea Latreille, 1798		BE	Ronchamp	Luxembourg	PRESENT		37e82b90-1e21-11de-ab90-f72009d2669b	50.143	5.484	3536	0.001					2011-05-13	13	5	2011	1315006	1315006	PRESERVED_SPECIMEN	RBINS	INV-INS	19036	19036	Philippe Wegnez		CC_BY_4_0		Maximilien Hardy			2025-11-24T22:37:48.539Z		CONTINENT_DERIVED_FROM_COORDINATES
767707134	b528799a-2d52-4023-aa02-9ce081e3ca5f	KBVE-SRBE:Formidabel:19035	Animalia	Arthropoda	Insecta	Hymenoptera	Formicidae	Formica	Formica sanguinea		SPECIES	Formica sanguinea Latreille, 1798	Formica sanguinea Latreille, 1798		BE	Raeren	Li√®ge	PRESENT		37e82b90-1e21-11de-ab90-f72009d2669b	50.674	6.134	3536	0.001					2011-05-05	5	5	2011	1315006	1315006	PRESERVED_SPECIMEN	RBINS	INV-INS	19035	19035	Philippe Wegnez		CC_BY_4_0		Philippe Wegnez			2025-11-24T22:37:48.539Z		CONTINENT_DERIVED_FROM_COORDINATES
767707131	b528799a-2d52-4023-aa02-9ce081e3ca5f	KBVE-SRBE:Formidabel:19034	Animalia	Arthropoda	Insecta	Hymenoptera	Formicidae	Formica	Formica sanguinea		SPECIES	Formica sanguinea Latreille, 1798	Formica sanguinea Latreille, 1798		BE	Raeren	Li√®ge	PRESENT		37e82b90-1e21-11de-ab90-f72009d2669b	50.674	6.134	3536	0.001					2011-05-05	5	5	2011	1315006	1315006	PRESERVED_SPECIMEN	RBINS	INV-INS	19034	19034	Philippe Wegnez		CC_BY_4_0		Philippe Wegnez			2025-11-24T22:37:48.542Z		CONTINENT_DERIVED_FROM_COORDINATES
767703706	b528799a-2d52-4023-aa02-9ce081e3ca5f	KBVE-SRBE:Formidabel:18134	Animalia	Arthropoda	Insecta	Hymenoptera	Formicidae	Formica	Formica sanguinea		SPECIES	Formica sanguinea Latreille, 1798	Formica sanguinea Latreille, 1798		BE	Mol	Antwerpen	PRESENT	1	37e82b90-1e21-11de-ab90-f72009d2669b	51.228	5.184	3536	0.001					2011-04-23	23	4	2011	1315006	1315006	HUMAN_OBSERVATION	RBINS		18134	18134	Fran√ßois Vankerkhoven		CC_BY_4_0		Reginald Verhofstede			2025-11-24T22:37:47.650Z		CONTINENT_DERIVED_FROM_COORDINATES
767703692	b528799a-2d52-4023-aa02-9ce081e3ca5f	KBVE-SRBE:Formidabel:18129	Animalia	Arthropoda	Insecta	Hymenoptera	Formicidae	Formica	Formica sanguinea		SPECIES	Formica sanguinea Latreille, 1798	Formica sanguinea Latreille, 1798		BE	Mol	Antwerpen	PRESENT	1	37e82b90-1e21-11de-ab90-f72009d2669b	51.231	5.041	3536	0.001					2011-04-23	23	4	2011	1315006	1315006	HUMAN_OBSERVATION	RBINS		18129	18129	Fran√ßois Vankerkhoven		CC_BY_4_0		Reginald Verhofstede			2025-11-24T22:37:47.652Z		CONTINENT_DERIVED_FROM_COORDINATES
767703668	b528799a-2d52-4023-aa02-9ce081e3ca5f	KBVE-SRBE:Formidabel:18122	Animalia	Arthropoda	Insecta	Hymenoptera	Formicidae	Formica	Formica sanguinea		SPECIES	Formica sanguinea Latreille, 1798	Formica sanguinea Latreille, 1798		BE	Mol	Antwerpen	PRESENT	1	37e82b90-1e21-11de-ab90-f72009d2669b	51.186	5.039	3536	0.001					2011-04-23	23	4	2011	1315006	1315006	HUMAN_OBSERVATION	RBINS		18122	18122	Fran√ßois Vankerkhoven		CC_BY_4_0		Reginald Verhofstede			2025-11-24T22:37:47.652Z		CONTINENT_DERIVED_FROM_COORDINATES
767703640	b528799a-2d52-4023-aa02-9ce081e3ca5f	KBVE-SRBE:Formidabel:18118	Animalia	Arthropoda	Insecta	Hymenoptera	Formicidae	Formica	Formica sanguinea		SPECIES	Formica sanguinea Latreille, 1798	Formica sanguinea Latreille, 1798		BE	Geel	Antwerpen	PRESENT	1	37e82b90-1e21-11de-ab90-f72009d2669b	51.141	5.037	3536	0.001					2010-08-21	21	8	2010	1315006	1315006	HUMAN_OBSERVATION	RBINS		18118	18118	Fran√ßois Vankerkhoven		CC_BY_4_0		Reginald Verhofstede			2025-11-24T22:37:47.649Z		CONTINENT_DERIVED_FROM_COORDINATES
767703628	b528799a-2d52-4023-aa02-9ce081e3ca5f	KBVE-SRBE:Formidabel:18114	Animalia	Arthropoda	Insecta	Hymenoptera	Formicidae	Formica	Formica sanguinea		SPECIES	Formica sanguinea Latreille, 1798	Formica sanguinea Latreille, 1798		BE	Geel	Antwerpen	PRESENT	1	37e82b90-1e21-11de-ab90-f72009d2669b	51.141	5.037	3536	0.001					2010-08-21	21	8	2010	1315006	1315006	HUMAN_OBSERVATION	RBINS		18114	18114	Fran√ßois Vankerkhoven		CC_BY_4_0		Reginald Verhofstede			2025-11-24T22:37:47.648Z		CONTINENT_DERIVED_FROM_COORDINATES
767703519	b528799a-2d52-4023-aa02-9ce081e3ca5f	KBVE-SRBE:Formidabel:18091	Animalia	Arthropoda	Insecta	Hymenoptera	Formicidae	Formica	Formica sanguinea		SPECIES	Formica sanguinea Latreille, 1798	Formica sanguinea Latreille, 1798		BE	Herentals	Antwerpen	PRESENT	1	37e82b90-1e21-11de-ab90-f72009d2669b	51.189	4.896	3536	0.001					2010-07-18	18	7	2010	1315006	1315006	HUMAN_OBSERVATION	RBINS		18091	18091	Fran√ßois Vankerkhoven		CC_BY_4_0		Reginald Verhofstede			2025-11-24T22:37:47.630Z		CONTINENT_DERIVED_FROM_COORDINATES
767703499	b528799a-2d52-4023-aa02-9ce081e3ca5f	KBVE-SRBE:Formidabel:18087	Animalia	Arthropoda	Insecta	Hymenoptera	Formicidae	Formica	Formica sanguinea		SPECIES	Formica sanguinea Latreille, 1798	Formica sanguinea Latreille, 1798		BE	Herentals	Antwerpen	PRESENT	1	37e82b90-1e21-11de-ab90-f72009d2669b	51.189	4.896	3536	0.001					2010-07-18	18	7	2010	1315006	1315006	HUMAN_OBSERVATION	RBINS		18087	18087	Fran√ßois Vankerkhoven		CC_BY_4_0		Reginald Verhofstede			2025-11-24T22:37:47.634Z		CONTINENT_DERIVED_FROM_COORDINATES
767703495	b528799a-2d52-4023-aa02-9ce081e3ca5f	KBVE-SRBE:Formidabel:18086	Animalia	Arthropoda	Insecta	Hymenoptera	Formicidae	Formica	Formica sanguinea		SPECIES	Formica sanguinea Latreille, 1798	Formica sanguinea Latreille, 1798		BE	Herentals	Antwerpen	PRESENT	1	37e82b90-1e21-11de-ab90-f72009d2669b	51.189	4.896	3536	0.001					2010-08-21	21	8	2010	1315006	1315006	HUMAN_OBSERVATION	RBINS		18086	18086	Fran√ßois Vankerkhoven		CC_BY_4_0		Reginald Verhofstede			2025-11-24T22:37:47.634Z		CONTINENT_DERIVED_FROM_COORDINATES
767703452	b528799a-2d52-4023-aa02-9ce081e3ca5f	KBVE-SRBE:Formidabel:18074	Animalia	Arthropoda	Insecta	Hymenoptera	Formicidae	Formica	Formica sanguinea		SPECIES	Formica sanguinea Latreille, 1798	Formica sanguinea Latreille, 1798		BE	Herentals	Antwerpen	PRESENT	1	37e82b90-1e21-11de-ab90-f72009d2669b	51.19	4.825	3536	0.001					2010-08-21	21	8	2010	1315006	1315006	HUMAN_OBSERVATION	RBINS		18074	18074	Fran√ßois Vankerkhoven		CC_BY_4_0		Reginald Verhofstede			2025-11-24T22:37:47.627Z		CONTINENT_DERIVED_FROM_COORDINATES
767702824	b528799a-2d52-4023-aa02-9ce081e3ca5f	KBVE-SRBE:Formidabel:17905	Animalia	Arthropoda	Insecta	Hymenoptera	Formicidae	Formica	Formica sanguinea		SPECIES	Formica sanguinea Latreille, 1798	Formica sanguinea Latreille, 1798		BE	Houthalen-Helchteren	Limburg	PRESENT	1	37e82b90-1e21-11de-ab90-f72009d2669b	51.045	5.39	3536	0.001					2011-08-22	22	8	2011	1315006	1315006	HUMAN_OBSERVATION	RBINS		17905	17905	Fran√ßois Vankerkhoven		CC_BY_4_0		Lieteberg Groep			2025-11-24T22:37:49.383Z		CONTINENT_DERIVED_FROM_COORDINATES
767702004	b528799a-2d52-4023-aa02-9ce081e3ca5f	KBVE-SRBE:Formidabel:17695	Animalia	Arthropoda	Insecta	Hymenoptera	Formicidae	Formica	Formica sanguinea		SPECIES	Formica sanguinea Latreille, 1798	Formica sanguinea Latreille, 1798		BE	Malmedy	Li√®ge	PRESENT	1	37e82b90-1e21-11de-ab90-f72009d2669b	50.446	6.007	3536	0.001					1938-05-13	13	5	1938	1315006	1315006	HUMAN_OBSERVATION	RBINS		17695	17695	Albert Raignier		CC_BY_4_0		Andr√© Collart			2025-11-24T22:37:49.463Z		CONTINENT_DERIVED_FROM_COORDINATES
767702000	b528799a-2d52-4023-aa02-9ce081e3ca5f	KBVE-SRBE:Formidabel:17694	Animalia	Arthropoda	Insecta	Hymenoptera	Formicidae	Formica	Formica sanguinea		SPECIES	Formica sanguinea Latreille, 1798	Formica sanguinea Latreille, 1798		BE	Hockai	Li√®ge	PRESENT	4	37e82b90-1e21-11de-ab90-f72009d2669b	50.491	5.996	3536	0.001					1938-04-08	8	4	1938	1315006	1315006	HUMAN_OBSERVATION	RBINS		17694	17694	Albert Raignier		CC_BY_4_0		Andr√© Collart			2025-11-24T22:37:49.460Z		CONTINENT_DERIVED_FROM_COORDINATES
767701996	b528799a-2d52-4023-aa02-9ce081e3ca5f	KBVE-SRBE:Formidabel:17693	Animalia	Arthropoda	Insecta	Hymenoptera	Formicidae	Formica	Formica sanguinea		SPECIES	Formica sanguinea Latreille, 1798	Formica sanguinea Latreille, 1798		BE	Hockai	Li√®ge	PRESENT	6	37e82b90-1e21-11de-ab90-f72009d2669b	50.491	5.996	3536	0.001					1937-05-28	28	5	1937	1315006	1315006	HUMAN_OBSERVATION	RBINS		17693	17693	J.K.A. van Boven		CC_BY_4_0		Andr√© Collart			2025-11-24T22:37:49.460Z		CONTINENT_DERIVED_FROM_COORDINATES
767701892	b528799a-2d52-4023-aa02-9ce081e3ca5f	KBVE-SRBE:Formidabel:17664	Animalia	Arthropoda	Insecta	Hymenoptera	Formicidae	Formica	Formica sanguinea		SPECIES	Formica sanguinea Latreille, 1798	Formica sanguinea Latreille, 1798		BE	Turnhout	Antwerpen	PRESENT	1	37e82b90-1e21-11de-ab90-f72009d2669b	51.321	5.045	3536	0.001					2008-08-02	2	8	2008	1315006	1315006	HUMAN_OBSERVATION	RBINS		17664	17664	Fran√ßois Vankerkhoven		CC_BY_4_0		Marc Janssens			2025-11-24T22:37:49.452Z		CONTINENT_DERIVED_FROM_COORDINATES
767701069	b528799a-2d52-4023-aa02-9ce081e3ca5f	KBVE-SRBE:Formidabel:17448	Animalia	Arthropoda	Insecta	Hymenoptera	Formicidae	Formica	Formica sanguinea		SPECIES	Formica sanguinea Latreille, 1798	Formica sanguinea Latreille, 1798		BE	Oostmalle	Antwerpen	PRESENT	2	37e82b90-1e21-11de-ab90-f72009d2669b	51.281	4.756	3536	0.001					2005-08-04	4	8	2005	1315006	1315006	HUMAN_OBSERVATION	RBINS		17448	17448	Fran√ßois Vankerkhoven		CC_BY_4_0		Marc Janssens			2025-11-24T22:37:49.509Z		CONTINENT_DERIVED_FROM_COORDINATES
767700786	b528799a-2d52-4023-aa02-9ce081e3ca5f	KBVE-SRBE:Formidabel:17379	Animalia	Arthropoda	Insecta	Hymenoptera	Formicidae	Formica	Formica sanguinea		SPECIES	Formica sanguinea Latreille, 1798	Formica sanguinea Latreille, 1798		BE	Oostmalle	Antwerpen	PRESENT	1	37e82b90-1e21-11de-ab90-f72009d2669b	51.281	4.756	3536	0.001					2005-07-22	22	7	2005	1315006	1315006	HUMAN_OBSERVATION	RBINS		17379	17379	Fran√ßois Vankerkhoven		CC_BY_4_0		Marc Janssens			2025-11-24T22:37:49.503Z		CONTINENT_DERIVED_FROM_COORDINATES
767700784	b528799a-2d52-4023-aa02-9ce081e3ca5f	KBVE-SRBE:Formidabel:17378	Animalia	Arthropoda	Insecta	Hymenoptera	Formicidae	Formica	Formica sanguinea		SPECIES	Formica sanguinea Latreille, 1798	Formica sanguinea Latreille, 1798		BE	Oostmalle	Antwerpen	PRESENT	12	37e82b90-1e21-11de-ab90-f72009d2669b	51.281	4.756	3536	0.001					2005-04-15	15	4	2005	1315006	1315006	HUMAN_OBSERVATION	RBINS		17378	17378	Fran√ßois Vankerkhoven		CC_BY_4_0		Marc Janssens			2025-11-24T22:37:49.502Z		CONTINENT_DERIVED_FROM_COORDINATES
767700679	b528799a-2d52-4023-aa02-9ce081e3ca5f	KBVE-SRBE:Formidabel:17352	Animalia	Arthropoda	Insecta	Hymenoptera	Formicidae	Formica	Formica sanguinea		SPECIES	Formica sanguinea Latreille, 1798	Formica sanguinea Latreille, 1798		BE	Oostmalle	Antwerpen	PRESENT	1	37e82b90-1e21-11de-ab90-f72009d2669b	51.281	4.756	3536	0.001					2005-05-15	15	5	2005	1315006	1315006	HUMAN_OBSERVATION	RBINS		17352	17352	Fran√ßois Vankerkhoven		CC_BY_4_0		Marc Janssens			2025-11-24T22:37:49.499Z		CONTINENT_DERIVED_FROM_COORDINATES
767700501	b528799a-2d52-4023-aa02-9ce081e3ca5f	KBVE-SRBE:Formidabel:17310	Animalia	Arthropoda	Insecta	Hymenoptera	Formicidae	Formica	Formica sanguinea		SPECIES	Formica sanguinea Latreille, 1798	Formica sanguinea Latreille, 1798		BE	Oostmalle	Antwerpen	PRESENT	1	37e82b90-1e21-11de-ab90-f72009d2669b	51.281	4.756	3536	0.001					2005-08-27	27	8	2005	1315006	1315006	HUMAN_OBSERVATION	RBINS		17310	17310	Fran√ßois Vankerkhoven		CC_BY_4_0		Marc Janssens			2025-11-24T22:37:48.968Z		CONTINENT_DERIVED_FROM_COORDINATES
767700424	b528799a-2d52-4023-aa02-9ce081e3ca5f	KBVE-SRBE:Formidabel:17287	Animalia	Arthropoda	Insecta	Hymenoptera	Formicidae	Formica	Formica sanguinea		SPECIES	Formica sanguinea Latreille, 1798	Formica sanguinea Latreille, 1798		BE	Oostmalle	Antwerpen	PRESENT	1	37e82b90-1e21-11de-ab90-f72009d2669b	51.281	4.756	3536	0.001					2005-08-04	4	8	2005	1315006	1315006	PRESERVED_SPECIMEN	RBINS	INV-INS	17287	17287	Fran√ßois Vankerkhoven		CC_BY_4_0		Marc Janssens			2025-11-24T22:37:48.944Z		CONTINENT_DERIVED_FROM_COORDINATES
767700421	b528799a-2d52-4023-aa02-9ce081e3ca5f	KBVE-SRBE:Formidabel:17286	Animalia	Arthropoda	Insecta	Hymenoptera	Formicidae	Formica	Formica sanguinea		SPECIES	Formica sanguinea Latreille, 1798	Formica sanguinea Latreille, 1798		BE	Oostmalle	Antwerpen	PRESENT	1	37e82b90-1e21-11de-ab90-f72009d2669b	51.281	4.756	3536	0.001					2005-07-22	22	7	2005	1315006	1315006	PRESERVED_SPECIMEN	RBINS	INV-INS	17286	17286	Fran√ßois Vankerkhoven		CC_BY_4_0		Marc Janssens			2025-11-24T22:37:48.945Z		CONTINENT_DERIVED_FROM_COORDINATES
767700417	b528799a-2d52-4023-aa02-9ce081e3ca5f	KBVE-SRBE:Formidabel:17285	Animalia	Arthropoda	Insecta	Hymenoptera	Formicidae	Formica	Formica sanguinea		SPECIES	Formica sanguinea Latreille, 1798	Formica sanguinea Latreille, 1798		BE	Oostmalle	Antwerpen	PRESENT	1	37e82b90-1e21-11de-ab90-f72009d2669b	51.281	4.756	3536	0.001					2005-05-15	15	5	2005	1315006	1315006	HUMAN_OBSERVATION	RBINS		17285	17285	Fran√ßois Vankerkhoven		CC_BY_4_0		Marc Janssens			2025-11-24T22:37:48.945Z		CONTINENT_DERIVED_FROM_COORDINATES
767700348	b528799a-2d52-4023-aa02-9ce081e3ca5f	KBVE-SRBE:Formidabel:17264	Animalia	Arthropoda	Insecta	Hymenoptera	Formicidae	Formica	Formica sanguinea		SPECIES	Formica sanguinea Latreille, 1798	Formica sanguinea Latreille, 1798		BE	Oostmalle	Antwerpen	PRESENT	2	37e82b90-1e21-11de-ab90-f72009d2669b	51.281	4.756	3536	0.001					2005-07-22	22	7	2005	1315006	1315006	HUMAN_OBSERVATION	RBINS		17264	17264	Fran√ßois Vankerkhoven		CC_BY_4_0		Marc Janssens			2025-11-24T22:37:48.941Z		CONTINENT_DERIVED_FROM_COORDINATES
767700288	b528799a-2d52-4023-aa02-9ce081e3ca5f	KBVE-SRBE:Formidabel:17246	Animalia	Arthropoda	Insecta	Hymenoptera	Formicidae	Formica	Formica sanguinea		SPECIES	Formica sanguinea Latreille, 1798	Formica sanguinea Latreille, 1798		BE	Oostmalle	Antwerpen	PRESENT	1	37e82b90-1e21-11de-ab90-f72009d2669b	51.281	4.756	3536	0.001					2005-06-02	2	6	2005	1315006	1315006	HUMAN_OBSERVATION	RBINS		17246	17246	Fran√ßois Vankerkhoven		CC_BY_4_0		Marc Janssens			2025-11-24T22:37:48.936Z		CONTINENT_DERIVED_FROM_COORDINATES
767700168	b528799a-2d52-4023-aa02-9ce081e3ca5f	KBVE-SRBE:Formidabel:17214	Animalia	Arthropoda	Insecta	Hymenoptera	Formicidae	Formica	Formica sanguinea		SPECIES	Formica sanguinea Latreille, 1798	Formica sanguinea Latreille, 1798		BE	Oostmalle	Antwerpen	PRESENT	2	37e82b90-1e21-11de-ab90-f72009d2669b	51.281	4.756	3536	0.001					2008-07-01	1	7	2008	1315006	1315006	HUMAN_OBSERVATION	RBINS		17214	17214	Fran√ßois Vankerkhoven		CC_BY_4_0		Marc Janssens			2025-11-24T22:37:48.932Z		CONTINENT_DERIVED_FROM_COORDINATES
767700165	b528799a-2d52-4023-aa02-9ce081e3ca5f	KBVE-SRBE:Formidabel:17213	Animalia	Arthropoda	Insecta	Hymenoptera	Formicidae	Formica	Formica sanguinea		SPECIES	Formica sanguinea Latreille, 1798	Formica sanguinea Latreille, 1798		BE	Oostmalle	Antwerpen	PRESENT	1	37e82b90-1e21-11de-ab90-f72009d2669b	51.281	4.756	3536	0.001					2008-07-29	29	7	2008	1315006	1315006	PRESERVED_SPECIMEN	RBINS	INV-INS	17213	17213	Fran√ßois Vankerkhoven		CC_BY_4_0		Marc Janssens			2025-11-24T22:37:48.932Z		CONTINENT_DERIVED_FROM_COORDINATES
767700043	b528799a-2d52-4023-aa02-9ce081e3ca5f	KBVE-SRBE:Formidabel:17185	Animalia	Arthropoda	Insecta	Hymenoptera	Formicidae	Formica	Formica sanguinea		SPECIES	Formica sanguinea Latreille, 1798	Formica sanguinea Latreille, 1798		BE	Oostmalle	Antwerpen	PRESENT	1	37e82b90-1e21-11de-ab90-f72009d2669b	51.281	4.756	3536	0.001					2008-06-02	2	6	2008	1315006	1315006	HUMAN_OBSERVATION	RBINS		17185	17185	Fran√ßois Vankerkhoven		CC_BY_4_0		Marc Janssens			2025-11-24T22:37:48.876Z		CONTINENT_DERIVED_FROM_COORDINATES
767699657	b528799a-2d52-4023-aa02-9ce081e3ca5f	KBVE-SRBE:Formidabel:17081	Animalia	Arthropoda	Insecta	Hymenoptera	Formicidae	Formica	Formica sanguinea		SPECIES	Formica sanguinea Latreille, 1798	Formica sanguinea Latreille, 1798		BE	Oostmalle	Antwerpen	PRESENT	2	37e82b90-1e21-11de-ab90-f72009d2669b	51.281	4.756	3536	0.001					2007-07-18	18	7	2007	1315006	1315006	HUMAN_OBSERVATION	RBINS		17081	17081	Fran√ßois Vankerkhoven		CC_BY_4_0		Marc Janssens			2025-11-24T22:37:49.022Z		CONTINENT_DERIVED_FROM_COORDINATES
767699538	b528799a-2d52-4023-aa02-9ce081e3ca5f	KBVE-SRBE:Formidabel:17051	Animalia	Arthropoda	Insecta	Hymenoptera	Formicidae	Formica	Formica sanguinea		SPECIES	Formica sanguinea Latreille, 1798	Formica sanguinea Latreille, 1798		BE	Oostmalle	Antwerpen	PRESENT	2	37e82b90-1e21-11de-ab90-f72009d2669b	51.281	4.756	3536	0.001					2007-05-21	21	5	2007	1315006	1315006	HUMAN_OBSERVATION	RBINS		17051	17051	Fran√ßois Vankerkhoven		CC_BY_4_0		Marc Janssens			2025-11-24T22:37:49.020Z		CONTINENT_DERIVED_FROM_COORDINATES
767699370	b528799a-2d52-4023-aa02-9ce081e3ca5f	KBVE-SRBE:Formidabel:17016	Animalia	Arthropoda	Insecta	Hymenoptera	Formicidae	Formica	Formica sanguinea		SPECIES	Formica sanguinea Latreille, 1798	Formica sanguinea Latreille, 1798		BE	Meeuwen-Gruitrode	Limburg	PRESENT	20	37e82b90-1e21-11de-ab90-f72009d2669b	51.042	5.532	3536	0.001					2009-06-14	14	6	2009	1315006	1315006	HUMAN_OBSERVATION	RBINS		17016	17016	Fran√ßois Vankerkhoven		CC_BY_4_0		Jaak Evens			2025-11-24T22:37:49.013Z		CONTINENT_DERIVED_FROM_COORDINATES
767699325	b528799a-2d52-4023-aa02-9ce081e3ca5f	KBVE-SRBE:Formidabel:17002	Animalia	Arthropoda	Insecta	Hymenoptera	Formicidae	Formica	Formica sanguinea		SPECIES	Formica sanguinea Latreille, 1798	Formica sanguinea Latreille, 1798		BE	Meeuwen-Gruitrode	Limburg	PRESENT	12	37e82b90-1e21-11de-ab90-f72009d2669b	51.042	5.532	3536	0.001					2009-07-12	12	7	2009	1315006	1315006	HUMAN_OBSERVATION	RBINS		17002	17002	Fran√ßois Vankerkhoven		CC_BY_4_0		Jaak Evens			2025-11-24T22:37:49.007Z		CONTINENT_DERIVED_FROM_COORDINATES
767699275	b528799a-2d52-4023-aa02-9ce081e3ca5f	KBVE-SRBE:Formidabel:16989	Animalia	Arthropoda	Insecta	Hymenoptera	Formicidae	Formica	Formica sanguinea		SPECIES	Formica sanguinea Latreille, 1798	Formica sanguinea Latreille, 1798		BE	Meeuwen-Gruitrode	Limburg	PRESENT	2	37e82b90-1e21-11de-ab90-f72009d2669b	51.042	5.532	3536	0.001					2009-08-06	6	8	2009	1315006	1315006	HUMAN_OBSERVATION	RBINS		16989	16989	Fran√ßois Vankerkhoven		CC_BY_4_0		Jaak Evens			2025-11-24T22:37:48.383Z		CONTINENT_DERIVED_FROM_COORDINATES
767699232	b528799a-2d52-4023-aa02-9ce081e3ca5f	KBVE-SRBE:Formidabel:16976	Animalia	Arthropoda	Insecta	Hymenoptera	Formicidae	Formica	Formica sanguinea		SPECIES	Formica sanguinea Latreille, 1798	Formica sanguinea Latreille, 1798		BE	Meeuwen-Gruitrode	Limburg	PRESENT	3	37e82b90-1e21-11de-ab90-f72009d2669b	51.042	5.532	3536	0.001					2009-07-12	12	7	2009	1315006	1315006	HUMAN_OBSERVATION	RBINS		16976	16976	Fran√ßois Vankerkhoven		CC_BY_4_0		Jaak Evens			2025-11-24T22:37:48.378Z		CONTINENT_DERIVED_FROM_COORDINATES
767699153	b528799a-2d52-4023-aa02-9ce081e3ca5f	KBVE-SRBE:Formidabel:16955	Animalia	Arthropoda	Insecta	Hymenoptera	Formicidae	Formica	Formica sanguinea		SPECIES	Formica sanguinea Latreille, 1798	Formica sanguinea Latreille, 1798		BE	Meeuwen-Gruitrode	Limburg	PRESENT	1	37e82b90-1e21-11de-ab90-f72009d2669b	51.042	5.532	3536	0.001					2009-08-06	6	8	2009	1315006	1315006	HUMAN_OBSERVATION	RBINS		16955	16955	Fran√ßois Vankerkhoven		CC_BY_4_0		Jaak Evens			2025-11-24T22:37:48.375Z		CONTINENT_DERIVED_FROM_COORDINATES
767698814	b528799a-2d52-4023-aa02-9ce081e3ca5f	KBVE-SRBE:Formidabel:16878	Animalia	Arthropoda	Insecta	Hymenoptera	Formicidae	Formica	Formica sanguinea		SPECIES	Formica sanguinea Latreille, 1798	Formica sanguinea Latreille, 1798		BE	Maasmechelen	Limburg	PRESENT	1	37e82b90-1e21-11de-ab90-f72009d2669b	50.949	5.669	3536	0.001					2009-07-07	7	7	2009	1315006	1315006	HUMAN_OBSERVATION	RBINS		16878	16878	Fran√ßois Vankerkhoven		CC_BY_4_0		Jorg Lambrechts			2025-11-24T22:37:47.798Z		CONTINENT_DERIVED_FROM_COORDINATES
767698789	b528799a-2d52-4023-aa02-9ce081e3ca5f	KBVE-SRBE:Formidabel:16871	Animalia	Arthropoda	Insecta	Hymenoptera	Formicidae	Formica	Formica sanguinea		SPECIES	Formica sanguinea Latreille, 1798	Formica sanguinea Latreille, 1798		BE	Maasmechelen	Limburg	PRESENT	1	37e82b90-1e21-11de-ab90-f72009d2669b	50.949	5.669	3536	0.001					2009-07-07	7	7	2009	1315006	1315006	HUMAN_OBSERVATION	RBINS		16871	16871	Fran√ßois Vankerkhoven		CC_BY_4_0		Jorg Lambrechts			2025-11-24T22:37:47.798Z		CONTINENT_DERIVED_FROM_COORDINATES
767698719	b528799a-2d52-4023-aa02-9ce081e3ca5f	KBVE-SRBE:Formidabel:16850	Animalia	Arthropoda	Insecta	Hymenoptera	Formicidae	Formica	Formica sanguinea		SPECIES	Formica sanguinea Latreille, 1798	Formica sanguinea Latreille, 1798		BE	Maasmechelen	Limburg	PRESENT	1	37e82b90-1e21-11de-ab90-f72009d2669b	50.949	5.669	3536	0.001					2009-08-06	6	8	2009	1315006	1315006	HUMAN_OBSERVATION	RBINS		16850	16850	Fran√ßois Vankerkhoven		CC_BY_4_0		Jorg Lambrechts			2025-11-24T22:37:47.795Z		CONTINENT_DERIVED_FROM_COORDINATES
767698666	b528799a-2d52-4023-aa02-9ce081e3ca5f	KBVE-SRBE:Formidabel:16836	Animalia	Arthropoda	Insecta	Hymenoptera	Formicidae	Formica	Formica sanguinea		SPECIES	Formica sanguinea Latreille, 1798	Formica sanguinea Latreille, 1798		BE	Maasmechelen	Limburg	PRESENT	2	37e82b90-1e21-11de-ab90-f72009d2669b	50.949	5.669	3536	0.001					2009-08-06	6	8	2009	1315006	1315006	HUMAN_OBSERVATION	RBINS		16836	16836	Fran√ßois Vankerkhoven		CC_BY_4_0		Jorg Lambrechts			2025-11-24T22:37:47.792Z		CONTINENT_DERIVED_FROM_COORDINATES
767698514	b528799a-2d52-4023-aa02-9ce081e3ca5f	KBVE-SRBE:Formidabel:16802	Animalia	Arthropoda	Insecta	Hymenoptera	Formicidae	Formica	Formica sanguinea		SPECIES	Formica sanguinea Latreille, 1798	Formica sanguinea Latreille, 1798		BE	Peer	Limburg	PRESENT	1	37e82b90-1e21-11de-ab90-f72009d2669b	51.043	5.461	3536	0.001					2007-08-05	5	8	2007	1315006	1315006	HUMAN_OBSERVATION	RBINS		16802	16802	Fran√ßois Vankerkhoven		CC_BY_4_0		Jaak Evens			2025-11-24T22:37:47.791Z		CONTINENT_DERIVED_FROM_COORDINATES
767698510	b528799a-2d52-4023-aa02-9ce081e3ca5f	KBVE-SRBE:Formidabel:16801	Animalia	Arthropoda	Insecta	Hymenoptera	Formicidae	Formica	Formica sanguinea		SPECIES	Formica sanguinea Latreille, 1798	Formica sanguinea Latreille, 1798		BE	Peer	Limburg	PRESENT	1	37e82b90-1e21-11de-ab90-f72009d2669b	51.043	5.461	3536	0.001					2007-08-05	5	8	2007	1315006	1315006	HUMAN_OBSERVATION	RBINS		16801	16801	Fran√ßois Vankerkhoven		CC_BY_4_0		Jaak Evens			2025-11-24T22:37:47.793Z		CONTINENT_DERIVED_FROM_COORDINATES
767698438	b528799a-2d52-4023-aa02-9ce081e3ca5f	KBVE-SRBE:Formidabel:16780	Animalia	Arthropoda	Insecta	Hymenoptera	Formicidae	Formica	Formica sanguinea		SPECIES	Formica sanguinea Latreille, 1798	Formica sanguinea Latreille, 1798		BE	Meeuwen-Gruitrode	Limburg	PRESENT	8	37e82b90-1e21-11de-ab90-f72009d2669b	51.087	5.534	3536	0.001					2008-06-01	1	6	2008	1315006	1315006	HUMAN_OBSERVATION	RBINS		16780	16780	Fran√ßois Vankerkhoven		CC_BY_4_0		Jaak Evens			2025-11-24T22:37:47.765Z		CONTINENT_DERIVED_FROM_COORDINATES
767698251	b528799a-2d52-4023-aa02-9ce081e3ca5f	KBVE-SRBE:Formidabel:16737	Animalia	Arthropoda	Insecta	Hymenoptera	Formicidae	Formica	Formica sanguinea		SPECIES	Formica sanguinea Latreille, 1798	Formica sanguinea Latreille, 1798		BE	Kalmthout	Antwerpen	PRESENT	1	37e82b90-1e21-11de-ab90-f72009d2669b	51.42	4.402	3536	0.001					2009-08-18	18	8	2009	1315006	1315006	HUMAN_OBSERVATION	RBINS		16737	16737	Fran√ßois Vankerkhoven		CC_BY_4_0		Marc Janssens			2025-11-24T22:37:47.749Z		CONTINENT_DERIVED_FROM_COORDINATES
767698234	b528799a-2d52-4023-aa02-9ce081e3ca5f	KBVE-SRBE:Formidabel:16732	Animalia	Arthropoda	Insecta	Hymenoptera	Formicidae	Formica	Formica sanguinea		SPECIES	Formica sanguinea Latreille, 1798	Formica sanguinea Latreille, 1798		BE	Kalmthout	Antwerpen	PRESENT	1	37e82b90-1e21-11de-ab90-f72009d2669b	51.42	4.402	3536	0.001					2009-09-17	17	9	2009	1315006	1315006	HUMAN_OBSERVATION	RBINS		16732	16732	Fran√ßois Vankerkhoven		CC_BY_4_0		Marc Janssens			2025-11-24T22:37:47.751Z		CONTINENT_DERIVED_FROM_COORDINATES
767697822	b528799a-2d52-4023-aa02-9ce081e3ca5f	KBVE-SRBE:Formidabel:16632	Animalia	Arthropoda	Insecta	Hymenoptera	Formicidae	Formica	Formica sanguinea		SPECIES	Formica sanguinea Latreille, 1798	Formica sanguinea Latreille, 1798		BE	Weelde	Antwerpen	PRESENT	1	37e82b90-1e21-11de-ab90-f72009d2669b	51.367	4.975	3536	0.001					2009-07-29	29	7	2009	1315006	1315006	HUMAN_OBSERVATION	RBINS		16632	16632	Fran√ßois Vankerkhoven		CC_BY_4_0		Marc Janssens			2025-11-24T22:37:47.839Z		CONTINENT_DERIVED_FROM_COORDINATES
767697674	b528799a-2d52-4023-aa02-9ce081e3ca5f	KBVE-SRBE:Formidabel:16593	Animalia	Arthropoda	Insecta	Hymenoptera	Formicidae	Formica	Formica sanguinea		SPECIES	Formica sanguinea Latreille, 1798	Formica sanguinea Latreille, 1798		BE	Turnhout	Antwerpen	PRESENT	2	37e82b90-1e21-11de-ab90-f72009d2669b	51.322	4.973	3536	0.001					2008-11-05	5	11	2008	1315006	1315006	HUMAN_OBSERVATION	RBINS		16593	16593	Fran√ßois Vankerkhoven		CC_BY_4_0		Marc Janssens			2025-11-24T22:37:47.831Z		CONTINENT_DERIVED_FROM_COORDINATES
767697627	b528799a-2d52-4023-aa02-9ce081e3ca5f	KBVE-SRBE:Formidabel:16579	Animalia	Arthropoda	Insecta	Hymenoptera	Formicidae	Formica	Formica sanguinea		SPECIES	Formica sanguinea Latreille, 1798	Formica sanguinea Latreille, 1798		BE	Turnhout	Antwerpen	PRESENT	13	37e82b90-1e21-11de-ab90-f72009d2669b	51.321	5.045	3536	0.001					2008-03-16	16	3	2008	1315006	1315006	HUMAN_OBSERVATION	RBINS		16579	16579	Fran√ßois Vankerkhoven		CC_BY_4_0		Marc Janssens			2025-11-24T22:37:47.828Z		CONTINENT_DERIVED_FROM_COORDINATES
767697502	b528799a-2d52-4023-aa02-9ce081e3ca5f	KBVE-SRBE:Formidabel:16563	Animalia	Arthropoda	Insecta	Hymenoptera	Formicidae	Formica	Formica sanguinea		SPECIES	Formica sanguinea Latreille, 1798	Formica sanguinea Latreille, 1798		BE	Turnhout	Antwerpen	PRESENT	1	37e82b90-1e21-11de-ab90-f72009d2669b	51.321	5.045	3536	0.001					2008-08-02	2	8	2008	1315006	1315006	HUMAN_OBSERVATION	RBINS		16563	16563	Fran√ßois Vankerkhoven		CC_BY_4_0		Marc Janssens			2025-11-24T22:37:47.829Z		CONTINENT_DERIVED_FROM_COORDINATES
767697499	b528799a-2d52-4023-aa02-9ce081e3ca5f	KBVE-SRBE:Formidabel:16562	Animalia	Arthropoda	Insecta	Hymenoptera	Formicidae	Formica	Formica sanguinea		SPECIES	Formica sanguinea Latreille, 1798	Formica sanguinea Latreille, 1798		BE	Turnhout	Antwerpen	PRESENT	30	37e82b90-1e21-11de-ab90-f72009d2669b	51.321	5.045	3536	0.001					2008-05-15	15	5	2008	1315006	1315006	HUMAN_OBSERVATION	RBINS		16562	16562	Fran√ßois Vankerkhoven		CC_BY_4_0		Marc Janssens			2025-11-24T22:37:47.829Z		CONTINENT_DERIVED_FROM_COORDINATES
767697405	b528799a-2d52-4023-aa02-9ce081e3ca5f	KBVE-SRBE:Formidabel:16538	Animalia	Arthropoda	Insecta	Hymenoptera	Formicidae	Formica	Formica sanguinea		SPECIES	Formica sanguinea Latreille, 1798	Formica sanguinea Latreille, 1798		BE	Turnhout	Antwerpen	PRESENT	1	37e82b90-1e21-11de-ab90-f72009d2669b	51.321	5.045	3536	0.001					2008-07-01	1	7	2008	1315006	1315006	HUMAN_OBSERVATION	RBINS		16538	16538	Fran√ßois Vankerkhoven		CC_BY_4_0		Marc Janssens			2025-11-24T22:37:47.825Z		CONTINENT_DERIVED_FROM_COORDINATES
767697337	b528799a-2d52-4023-aa02-9ce081e3ca5f	KBVE-SRBE:Formidabel:16520	Animalia	Arthropoda	Insecta	Hymenoptera	Formicidae	Formica	Formica sanguinea		SPECIES	Formica sanguinea Latreille, 1798	Formica sanguinea Latreille, 1798		BE	Turnhout	Antwerpen	PRESENT	1	37e82b90-1e21-11de-ab90-f72009d2669b	51.321	5.045	3536	0.001					2008-09-03	3	9	2008	1315006	1315006	HUMAN_OBSERVATION	RBINS		16520	16520	Fran√ßois Vankerkhoven		CC_BY_4_0		Marc Janssens			2025-11-24T22:37:47.826Z		CONTINENT_DERIVED_FROM_COORDINATES
767697075	b528799a-2d52-4023-aa02-9ce081e3ca5f	KBVE-SRBE:Formidabel:16450	Animalia	Arthropoda	Insecta	Hymenoptera	Formicidae	Formica	Formica sanguinea		SPECIES	Formica sanguinea Latreille, 1798	Formica sanguinea Latreille, 1798		BE	Turnhout	Antwerpen	PRESENT	1	37e82b90-1e21-11de-ab90-f72009d2669b	51.366	5.047	3536	0.001					2008-10-01	1	10	2008	1315006	1315006	HUMAN_OBSERVATION	RBINS		16450	16450	Fran√ßois Vankerkhoven		CC_BY_4_0		Marc Janssens			2025-11-24T22:37:47.917Z		CONTINENT_DERIVED_FROM_COORDINATES
767696940	b528799a-2d52-4023-aa02-9ce081e3ca5f	KBVE-SRBE:Formidabel:16416	Animalia	Arthropoda	Insecta	Hymenoptera	Formicidae	Formica	Formica sanguinea		SPECIES	Formica sanguinea Latreille, 1798	Formica sanguinea Latreille, 1798		BE	Turnhout	Antwerpen	PRESENT	1	37e82b90-1e21-11de-ab90-f72009d2669b	51.321	5.045	3536	0.001					2008-07-01	1	7	2008	1315006	1315006	HUMAN_OBSERVATION	RBINS		16416	16416	Fran√ßois Vankerkhoven		CC_BY_4_0		Marc Janssens			2025-11-24T22:37:47.913Z		CONTINENT_DERIVED_FROM_COORDINATES
767696797	b528799a-2d52-4023-aa02-9ce081e3ca5f	KBVE-SRBE:Formidabel:16380	Animalia	Arthropoda	Insecta	Hymenoptera	Formicidae	Formica	Formica sanguinea		SPECIES	Formica sanguinea Latreille, 1798	Formica sanguinea Latreille, 1798		BE	Turnhout	Antwerpen	PRESENT	1	37e82b90-1e21-11de-ab90-f72009d2669b	51.321	5.045	3536	0.001					2008-08-02	2	8	2008	1315006	1315006	HUMAN_OBSERVATION	RBINS		16380	16380	Fran√ßois Vankerkhoven		CC_BY_4_0		Marc Janssens			2025-11-24T22:37:47.908Z		CONTINENT_DERIVED_FROM_COORDINATES
767696311	b528799a-2d52-4023-aa02-9ce081e3ca5f	KBVE-SRBE:Formidabel:16252	Animalia	Arthropoda	Insecta	Hymenoptera	Formicidae	Formica	Formica sanguinea		SPECIES	Formica sanguinea Latreille, 1798	Formica sanguinea Latreille, 1798		BE	Peer	Limburg	PRESENT	1	37e82b90-1e21-11de-ab90-f72009d2669b	51.088	5.463	3536	0.001					2007-08-19	19	8	2007	1315006	1315006	HUMAN_OBSERVATION	RBINS		16252	16252	Fran√ßois Vankerkhoven		CC_BY_4_0		Jaak Evens			2025-11-24T22:37:47.858Z		CONTINENT_DERIVED_FROM_COORDINATES
767696271	b528799a-2d52-4023-aa02-9ce081e3ca5f	KBVE-SRBE:Formidabel:16241	Animalia	Arthropoda	Insecta	Hymenoptera	Formicidae	Formica	Formica sanguinea		SPECIES	Formica sanguinea Latreille, 1798	Formica sanguinea Latreille, 1798		BE	Peer	Limburg	PRESENT	2	37e82b90-1e21-11de-ab90-f72009d2669b	51.043	5.461	3536	0.001					2007-09-16	16	9	2007	1315006	1315006	HUMAN_OBSERVATION	RBINS		16241	16241	Fran√ßois Vankerkhoven		CC_BY_4_0		Jaak Evens			2025-11-24T22:37:47.866Z		CONTINENT_DERIVED_FROM_COORDINATES
767695666	b528799a-2d52-4023-aa02-9ce081e3ca5f	KBVE-SRBE:Formidabel:16090	Animalia	Arthropoda	Insecta	Hymenoptera	Formicidae	Formica	Formica sanguinea		SPECIES	Formica sanguinea Latreille, 1798	Formica sanguinea Latreille, 1798		BE	Maasmechelen	Limburg	PRESENT	15	37e82b90-1e21-11de-ab90-f72009d2669b	50.95	5.598	3536	0.001					2009-06-24	24	6	2009	1315006	1315006	HUMAN_OBSERVATION	RBINS		16090	16090	Fran√ßois Vankerkhoven		CC_BY_4_0		Eug√®ne Stassen			2025-11-24T22:37:47.941Z		CONTINENT_DERIVED_FROM_COORDINATES
767695517	b528799a-2d52-4023-aa02-9ce081e3ca5f	KBVE-SRBE:Formidabel:16052	Animalia	Arthropoda	Insecta	Hymenoptera	Formicidae	Formica	Formica sanguinea		SPECIES	Formica sanguinea Latreille, 1798	Formica sanguinea Latreille, 1798		BE	Schoot	Limburg	PRESENT	1	37e82b90-1e21-11de-ab90-f72009d2669b	51.051	5.033	3536	0.001					2009-07-19	19	7	2009	1315006	1315006	HUMAN_OBSERVATION	RBINS		16052	16052	Fran√ßois Vankerkhoven		CC_BY_4_0		Frank Van de Meutter			2025-11-24T22:37:47.932Z		CONTINENT_DERIVED_FROM_COORDINATES
767695153	b528799a-2d52-4023-aa02-9ce081e3ca5f	KBVE-SRBE:Formidabel:15957	Animalia	Arthropoda	Insecta	Hymenoptera	Formicidae	Formica	Formica sanguinea		SPECIES	Formica sanguinea Latreille, 1798	Formica sanguinea Latreille, 1798		BE	Houffalize	Luxembourg	PRESENT	2	37e82b90-1e21-11de-ab90-f72009d2669b	50.137	5.764	3536	0.001					1911-04-15	15	4	1911	1315006	1315006	PRESERVED_SPECIMEN	RBINS	INV-INS	15957	15957	J.K.A. van Boven		CC_BY_4_0		Jean Bondroit			2025-11-24T22:37:46.593Z		CONTINENT_DERIVED_FROM_COORDINATES
767695150	b528799a-2d52-4023-aa02-9ce081e3ca5f	KBVE-SRBE:Formidabel:15956	Animalia	Arthropoda	Insecta	Hymenoptera	Formicidae	Formica	Formica sanguinea		SPECIES	Formica sanguinea Latreille, 1798	Formica sanguinea Latreille, 1798		BE	Houffalize	Luxembourg	PRESENT	1	37e82b90-1e21-11de-ab90-f72009d2669b	50.137	5.764	3536	0.001					1911-04-15	15	4	1911	1315006	1315006	PRESERVED_SPECIMEN	RBINS	INV-INS	15956	15956	J.K.A. van Boven		CC_BY_4_0		Jean Bondroit			2025-11-24T22:37:46.593Z		CONTINENT_DERIVED_FROM_COORDINATES
767695146	b528799a-2d52-4023-aa02-9ce081e3ca5f	KBVE-SRBE:Formidabel:15955	Animalia	Arthropoda	Insecta	Hymenoptera	Formicidae	Formica	Formica sanguinea		SPECIES	Formica sanguinea Latreille, 1798	Formica sanguinea Latreille, 1798		BE	Hockai	Li√®ge	PRESENT	2	37e82b90-1e21-11de-ab90-f72009d2669b	50.491	5.996	3536	0.001					1920-07-15	15	7	1920	1315006	1315006	PRESERVED_SPECIMEN	RBINS	INV-INS	15955	15955	J.K.A. van Boven		CC_BY_4_0		Jean Bondroit			2025-11-24T22:37:46.595Z		CONTINENT_DERIVED_FROM_COORDINATES
767695140	b528799a-2d52-4023-aa02-9ce081e3ca5f	KBVE-SRBE:Formidabel:15954	Animalia	Arthropoda	Insecta	Hymenoptera	Formicidae	Formica	Formica sanguinea		SPECIES	Formica sanguinea Latreille, 1798	Formica sanguinea Latreille, 1798		BE	Hockai	Li√®ge	PRESENT	1	37e82b90-1e21-11de-ab90-f72009d2669b	50.491	5.996	3536	0.001					1920-07-15	15	7	1920	1315006	1315006	PRESERVED_SPECIMEN	RBINS	INV-INS	15954	15954	J.K.A. van Boven		CC_BY_4_0		Jean Bondroit			2025-11-24T22:37:46.593Z		CONTINENT_DERIVED_FROM_COORDINATES
767695136	b528799a-2d52-4023-aa02-9ce081e3ca5f	KBVE-SRBE:Formidabel:15953	Animalia	Arthropoda	Insecta	Hymenoptera	Formicidae	Formica	Formica sanguinea		SPECIES	Formica sanguinea Latreille, 1798	Formica sanguinea Latreille, 1798		BE	Chaudfontaine	Li√®ge	PRESENT	4	37e82b90-1e21-11de-ab90-f72009d2669b	50.589	5.649	3536	0.001					1920-07-15	15	7	1920	1315006	1315006	PRESERVED_SPECIMEN	RBINS	INV-INS	15953	15953	J.K.A. van Boven		CC_BY_4_0		Jean Bondroit			2025-11-24T22:37:46.595Z		CONTINENT_DERIVED_FROM_COORDINATES
767695133	b528799a-2d52-4023-aa02-9ce081e3ca5f	KBVE-SRBE:Formidabel:15952	Animalia	Arthropoda	Insecta	Hymenoptera	Formicidae	Formica	Formica sanguinea		SPECIES	Formica sanguinea Latreille, 1798	Formica sanguinea Latreille, 1798		BE	Chaudfontaine	Li√®ge	PRESENT	3	37e82b90-1e21-11de-ab90-f72009d2669b	50.589	5.649	3536	0.001					1920-07-15	15	7	1920	1315006	1315006	PRESERVED_SPECIMEN	RBINS	INV-INS	15952	15952	J.K.A. van Boven		CC_BY_4_0		Jean Bondroit			2025-11-24T22:37:46.594Z		CONTINENT_DERIVED_FROM_COORDINATES
767695129	b528799a-2d52-4023-aa02-9ce081e3ca5f	KBVE-SRBE:Formidabel:15951	Animalia	Arthropoda	Insecta	Hymenoptera	Formicidae	Formica	Formica sanguinea		SPECIES	Formica sanguinea Latreille, 1798	Formica sanguinea Latreille, 1798		BE	Chaudfontaine	Li√®ge	PRESENT	4	37e82b90-1e21-11de-ab90-f72009d2669b	50.589	5.649	3536	0.001					1920-07-15	15	7	1920	1315006	1315006	PRESERVED_SPECIMEN	RBINS	INV-INS	15951	15951	J.K.A. van Boven		CC_BY_4_0		Jean Bondroit			2025-11-24T22:37:46.595Z		CONTINENT_DERIVED_FROM_COORDINATES
767695125	b528799a-2d52-4023-aa02-9ce081e3ca5f	KBVE-SRBE:Formidabel:15950	Animalia	Arthropoda	Insecta	Hymenoptera	Formicidae	Formica	Formica sanguinea		SPECIES	Formica sanguinea Latreille, 1798	Formica sanguinea Latreille, 1798		BE	Beaufays	Li√®ge	PRESENT	3	37e82b90-1e21-11de-ab90-f72009d2669b	50.544	5.646	3536	0.001					1920-08-01	1	8	1920	1315006	1315006	PRESERVED_SPECIMEN	RBINS	INV-INS	15950	15950	J.K.A. van Boven		CC_BY_4_0		Jean Bondroit			2025-11-24T22:37:46.595Z		CONTINENT_DERIVED_FROM_COORDINATES
767695120	b528799a-2d52-4023-aa02-9ce081e3ca5f	KBVE-SRBE:Formidabel:15949	Animalia	Arthropoda	Insecta	Hymenoptera	Formicidae	Formica	Formica sanguinea		SPECIES	Formica sanguinea Latreille, 1798	Formica sanguinea Latreille, 1798		BE	Beaufays	Li√®ge	PRESENT	9	37e82b90-1e21-11de-ab90-f72009d2669b	50.544	5.646	3536	0.001					1920-08-01	1	8	1920	1315006	1315006	PRESERVED_SPECIMEN	RBINS	INV-INS	15949	15949	J.K.A. van Boven		CC_BY_4_0		Jean Bondroit			2025-11-24T22:37:46.589Z		CONTINENT_DERIVED_FROM_COORDINATES
767695117	b528799a-2d52-4023-aa02-9ce081e3ca5f	KBVE-SRBE:Formidabel:15948	Animalia	Arthropoda	Insecta	Hymenoptera	Formicidae	Formica	Formica sanguinea		SPECIES	Formica sanguinea Latreille, 1798	Formica sanguinea Latreille, 1798		BE	Beaufays	Li√®ge	PRESENT	2	37e82b90-1e21-11de-ab90-f72009d2669b	50.544	5.646	3536	0.001					1920-08-01	1	8	1920	1315006	1315006	PRESERVED_SPECIMEN	RBINS	INV-INS	15948	15948	J.K.A. van Boven		CC_BY_4_0		Jean Bondroit			2025-11-24T22:37:46.588Z		CONTINENT_DERIVED_FROM_COORDINATES
767695111	b528799a-2d52-4023-aa02-9ce081e3ca5f	KBVE-SRBE:Formidabel:15947	Animalia	Arthropoda	Insecta	Hymenoptera	Formicidae	Formica	Formica sanguinea		SPECIES	Formica sanguinea Latreille, 1798	Formica sanguinea Latreille, 1798		BE	Beaufays	Li√®ge	PRESENT	2	37e82b90-1e21-11de-ab90-f72009d2669b	50.544	5.646	3536	0.001					1920-07-15	15	7	1920	1315006	1315006	PRESERVED_SPECIMEN	RBINS	INV-INS	15947	15947	J.K.A. van Boven		CC_BY_4_0		Jean Bondroit			2025-11-24T22:37:46.588Z		CONTINENT_DERIVED_FROM_COORDINATES
767695108	b528799a-2d52-4023-aa02-9ce081e3ca5f	KBVE-SRBE:Formidabel:15946	Animalia	Arthropoda	Insecta	Hymenoptera	Formicidae	Formica	Formica sanguinea		SPECIES	Formica sanguinea Latreille, 1798	Formica sanguinea Latreille, 1798		BE	Beaufays	Li√®ge	PRESENT	3	37e82b90-1e21-11de-ab90-f72009d2669b	50.544	5.646	3536	0.001					1920-07-15	15	7	1920	1315006	1315006	PRESERVED_SPECIMEN	RBINS	INV-INS	15946	15946	J.K.A. van Boven		CC_BY_4_0		Jean Bondroit			2025-11-24T22:37:46.606Z		CONTINENT_DERIVED_FROM_COORDINATES
767692808	b528799a-2d52-4023-aa02-9ce081e3ca5f	KBVE-SRBE:Formidabel:15339	Animalia	Arthropoda	Insecta	Hymenoptera	Formicidae	Formica	Formica sanguinea		SPECIES	Formica sanguinea Latreille, 1798	Formica sanguinea Latreille, 1798		BE	Treignes	Namur	PRESENT	4	37e82b90-1e21-11de-ab90-f72009d2669b	50.113	4.643	3536	0.001					2007-06-25	25	6	2007	1315006	1315006	HUMAN_OBSERVATION	RBINS		15339	15339	Wouter Dekoninck		CC_BY_4_0		Robert Kekenbosch			2025-11-24T22:37:49.436Z		CONTINENT_DERIVED_FROM_COORDINATES
767692804	b528799a-2d52-4023-aa02-9ce081e3ca5f	KBVE-SRBE:Formidabel:15338	Animalia	Arthropoda	Insecta	Hymenoptera	Formicidae	Formica	Formica sanguinea		SPECIES	Formica sanguinea Latreille, 1798	Formica sanguinea Latreille, 1798		BE	Treignes	Namur	PRESENT	1	37e82b90-1e21-11de-ab90-f72009d2669b	50.113	4.643	3536	0.001					2007-09-02	2	9	2007	1315006	1315006	HUMAN_OBSERVATION	RBINS		15338	15338	Wouter Dekoninck		CC_BY_4_0		Robert Kekenbosch			2025-11-24T22:37:49.437Z		CONTINENT_DERIVED_FROM_COORDINATES
767692803	b528799a-2d52-4023-aa02-9ce081e3ca5f	KBVE-SRBE:Formidabel:15337	Animalia	Arthropoda	Insecta	Hymenoptera	Formicidae	Formica	Formica sanguinea		SPECIES	Formica sanguinea Latreille, 1798	Formica sanguinea Latreille, 1798		BE	Romedenne	Namur	PRESENT	8	37e82b90-1e21-11de-ab90-f72009d2669b	50.157	4.715	3536	0.001					2009-03-29	29	3	2009	1315006	1315006	HUMAN_OBSERVATION	RBINS		15337	15337	Wouter Dekoninck		CC_BY_4_0		Robert Kekenbosch			2025-11-24T22:37:49.437Z		CONTINENT_DERIVED_FROM_COORDINATES
767692799	b528799a-2d52-4023-aa02-9ce081e3ca5f	KBVE-SRBE:Formidabel:15336	Animalia	Arthropoda	Insecta	Hymenoptera	Formicidae	Formica	Formica sanguinea		SPECIES	Formica sanguinea Latreille, 1798	Formica sanguinea Latreille, 1798		BE	Niverlee	Namur	PRESENT	5	37e82b90-1e21-11de-ab90-f72009d2669b	50.112	4.713	3536	0.001					2009-05-31	31	5	2009	1315006	1315006	HUMAN_OBSERVATION	RBINS		15336	15336	Wouter Dekoninck		CC_BY_4_0		Robert Kekenbosch			2025-11-24T22:37:49.437Z		CONTINENT_DERIVED_FROM_COORDINATES
767692795	b528799a-2d52-4023-aa02-9ce081e3ca5f	KBVE-SRBE:Formidabel:15335	Animalia	Arthropoda	Insecta	Hymenoptera	Formicidae	Formica	Formica sanguinea		SPECIES	Formica sanguinea Latreille, 1798	Formica sanguinea Latreille, 1798		BE	Nismes	Namur	PRESENT	5	37e82b90-1e21-11de-ab90-f72009d2669b	50.07	4.502	3536	0.001					2009-08-09	9	8	2009	1315006	1315006	HUMAN_OBSERVATION	RBINS		15335	15335	Wouter Dekoninck		CC_BY_4_0		Robert Kekenbosch			2025-11-24T22:37:49.440Z		CONTINENT_DERIVED_FROM_COORDINATES
767692791	b528799a-2d52-4023-aa02-9ce081e3ca5f	KBVE-SRBE:Formidabel:15334	Animalia	Arthropoda	Insecta	Hymenoptera	Formicidae	Formica	Formica sanguinea		SPECIES	Formica sanguinea Latreille, 1798	Formica sanguinea Latreille, 1798		BE	Nismes	Namur	PRESENT	1	37e82b90-1e21-11de-ab90-f72009d2669b	50.07	4.502	3536	0.001					2008-05-11	11	5	2008	1315006	1315006	HUMAN_OBSERVATION	RBINS		15334	15334	Wouter Dekoninck		CC_BY_4_0		Robert Kekenbosch			2025-11-24T22:37:49.440Z		CONTINENT_DERIVED_FROM_COORDINATES
767692787	b528799a-2d52-4023-aa02-9ce081e3ca5f	KBVE-SRBE:Formidabel:15333	Animalia	Arthropoda	Insecta	Hymenoptera	Formicidae	Formica	Formica sanguinea		SPECIES	Formica sanguinea Latreille, 1798	Formica sanguinea Latreille, 1798		BE	Nismes	Namur	PRESENT	3	37e82b90-1e21-11de-ab90-f72009d2669b	50.069	4.572	3536	0.001					2008-05-18	18	5	2008	1315006	1315006	HUMAN_OBSERVATION	RBINS		15333	15333	Wouter Dekoninck		CC_BY_4_0		Robert Kekenbosch			2025-11-24T22:37:49.440Z		CONTINENT_DERIVED_FROM_COORDINATES
767692785	b528799a-2d52-4023-aa02-9ce081e3ca5f	KBVE-SRBE:Formidabel:15332	Animalia	Arthropoda	Insecta	Hymenoptera	Formicidae	Formica	Formica sanguinea		SPECIES	Formica sanguinea Latreille, 1798	Formica sanguinea Latreille, 1798		BE	Nismes	Namur	PRESENT	7	37e82b90-1e21-11de-ab90-f72009d2669b	50.07	4.502	3536	0.001					2008-08-24	24	8	2008	1315006	1315006	HUMAN_OBSERVATION	RBINS		15332	15332	Wouter Dekoninck		CC_BY_4_0		Robert Kekenbosch			2025-11-24T22:37:49.440Z		CONTINENT_DERIVED_FROM_COORDINATES
767692781	b528799a-2d52-4023-aa02-9ce081e3ca5f	KBVE-SRBE:Formidabel:15331	Animalia	Arthropoda	Insecta	Hymenoptera	Formicidae	Formica	Formica sanguinea		SPECIES	Formica sanguinea Latreille, 1798	Formica sanguinea Latreille, 1798		BE	Saint-Hubert	Luxembourg	PRESENT	3	37e82b90-1e21-11de-ab90-f72009d2669b	50.055	5.41	3536	0.001					2007-08-08	8	8	2007	1315006	1315006	HUMAN_OBSERVATION	RBINS		15331	15331	Wouter Dekoninck		CC_BY_4_0		Robert Kekenbosch			2025-11-24T22:37:49.439Z		CONTINENT_DERIVED_FROM_COORDINATES
767692780	b528799a-2d52-4023-aa02-9ce081e3ca5f	KBVE-SRBE:Formidabel:15330	Animalia	Arthropoda	Insecta	Hymenoptera	Formicidae	Formica	Formica sanguinea		SPECIES	Formica sanguinea Latreille, 1798	Formica sanguinea Latreille, 1798		BE	Saint-Hubert	Luxembourg	PRESENT	5	37e82b90-1e21-11de-ab90-f72009d2669b	50.055	5.41	3536	0.001					2007-07-11	11	7	2007	1315006	1315006	HUMAN_OBSERVATION	RBINS		15330	15330	Wouter Dekoninck		CC_BY_4_0		Sarah Cristofoli			2025-11-24T22:37:49.440Z		CONTINENT_DERIVED_FROM_COORDINATES
767692777	b528799a-2d52-4023-aa02-9ce081e3ca5f	KBVE-SRBE:Formidabel:15329	Animalia	Arthropoda	Insecta	Hymenoptera	Formicidae	Formica	Formica sanguinea		SPECIES	Formica sanguinea Latreille, 1798	Formica sanguinea Latreille, 1798		BE	Saint-Hubert	Luxembourg	PRESENT	3	37e82b90-1e21-11de-ab90-f72009d2669b	50.01	5.408	3536	0.001					2007-07-11	11	7	2007	1315006	1315006	HUMAN_OBSERVATION	RBINS		15329	15329	Wouter Dekoninck		CC_BY_4_0		Sarah Cristofoli			2025-11-24T22:37:49.409Z		CONTINENT_DERIVED_FROM_COORDINATES
767690995	b528799a-2d52-4023-aa02-9ce081e3ca5f	KBVE-SRBE:Formidabel:14859	Animalia	Arthropoda	Insecta	Hymenoptera	Formicidae	Formica	Formica sanguinea		SPECIES	Formica sanguinea Latreille, 1798	Formica sanguinea Latreille, 1798		BE			PRESENT	1	37e82b90-1e21-11de-ab90-f72009d2669b	50.494	6.145	3536	0.001					1980-08-07	7	8	1980	1315006	1315006	PRESERVED_SPECIMEN	RBINS	INV-INS	14859	14859	Wouter Dekoninck		CC_BY_4_0		collectie Gembloux			2025-11-24T22:37:48.166Z		CONTINENT_DERIVED_FROM_COORDINATES
767690991	b528799a-2d52-4023-aa02-9ce081e3ca5f	KBVE-SRBE:Formidabel:14858	Animalia	Arthropoda	Insecta	Hymenoptera	Formicidae	Formica	Formica sanguinea		SPECIES	Formica sanguinea Latreille, 1798	Formica sanguinea Latreille, 1798		BE			PRESENT	1	37e82b90-1e21-11de-ab90-f72009d2669b	50.403	6.08	3536	0.001					2005-05-01	1	5	2005	1315006	1315006	PRESERVED_SPECIMEN	RBINS	INV-INS	14858	14858	Wouter Dekoninck		CC_BY_4_0		collectie Gembloux			2025-11-24T22:37:48.166Z		CONTINENT_DERIVED_FROM_COORDINATES
767690986	b528799a-2d52-4023-aa02-9ce081e3ca5f	KBVE-SRBE:Formidabel:14857	Animalia	Arthropoda	Insecta	Hymenoptera	Formicidae	Formica	Formica sanguinea		SPECIES	Formica sanguinea Latreille, 1798	Formica sanguinea Latreille, 1798		BE	Solwaster	Li√®ge	PRESENT	2	37e82b90-1e21-11de-ab90-f72009d2669b	50.536	5.999	3536	0.001					1999-05-02	2	5	1999	1315006	1315006	PRESERVED_SPECIMEN	RBINS	INV-INS	14857	14857	Wouter Dekoninck		CC_BY_4_0		collectie Gembloux			2025-11-24T22:37:48.166Z		CONTINENT_DERIVED_FROM_COORDINATES
767690979	b528799a-2d52-4023-aa02-9ce081e3ca5f	KBVE-SRBE:Formidabel:14856	Animalia	Arthropoda	Insecta	Hymenoptera	Formicidae	Formica	Formica sanguinea		SPECIES	Formica sanguinea Latreille, 1798	Formica sanguinea Latreille, 1798		BE	Mont (Malmedy)	Li√®ge	PRESENT	1	37e82b90-1e21-11de-ab90-f72009d2669b	50.446	6.007	3536	0.001					2003-05-03	3	5	2003	1315006	1315006	PRESERVED_SPECIMEN	RBINS	INV-INS	14856	14856	Wouter Dekoninck		CC_BY_4_0		collectie Gembloux			2025-11-24T22:37:48.166Z		CONTINENT_DERIVED_FROM_COORDINATES
767690973	b528799a-2d52-4023-aa02-9ce081e3ca5f	KBVE-SRBE:Formidabel:14855	Animalia	Arthropoda	Insecta	Hymenoptera	Formicidae	Formica	Formica sanguinea		SPECIES	Formica sanguinea Latreille, 1798	Formica sanguinea Latreille, 1798		BE	Banneux	Li√®ge	PRESENT	1	37e82b90-1e21-11de-ab90-f72009d2669b	50.543	5.717	3536	0.001					1989-04-15	15	4	1989	1315006	1315006	PRESERVED_SPECIMEN	RBINS	INV-INS	14855	14855	Wouter Dekoninck		CC_BY_4_0		collectie Gembloux			2025-11-24T22:37:48.167Z		CONTINENT_DERIVED_FROM_COORDINATES
767690963	b528799a-2d52-4023-aa02-9ce081e3ca5f	KBVE-SRBE:Formidabel:14854	Animalia	Arthropoda	Insecta	Hymenoptera	Formicidae	Formica	Formica sanguinea		SPECIES	Formica sanguinea Latreille, 1798	Formica sanguinea Latreille, 1798		BE	Belvaux	Namur	PRESENT	1	37e82b90-1e21-11de-ab90-f72009d2669b	50.149	5.205	3536	0.001					1989-06-01	1	6	1989	1315006	1315006	PRESERVED_SPECIMEN	RBINS	INV-INS	14854	14854	Wouter Dekoninck		CC_BY_4_0		collectie Gembloux			2025-11-24T22:37:48.167Z		CONTINENT_DERIVED_FROM_COORDINATES
767690959	b528799a-2d52-4023-aa02-9ce081e3ca5f	KBVE-SRBE:Formidabel:14853	Animalia	Arthropoda	Insecta	Hymenoptera	Formicidae	Formica	Formica sanguinea		SPECIES	Formica sanguinea Latreille, 1798	Formica sanguinea Latreille, 1798		BE	Champlon-Famenne	Luxembourg	PRESENT	1	37e82b90-1e21-11de-ab90-f72009d2669b	50.098	5.482	3536	0.001					1988-05-05	5	5	1988	1315006	1315006	PRESERVED_SPECIMEN	RBINS	INV-INS	14853	14853	Wouter Dekoninck		CC_BY_4_0		collectie Gembloux			2025-11-24T22:37:48.166Z		CONTINENT_DERIVED_FROM_COORDINATES
767690956	b528799a-2d52-4023-aa02-9ce081e3ca5f	KBVE-SRBE:Formidabel:14852	Animalia	Arthropoda	Insecta	Hymenoptera	Formicidae	Formica	Formica sanguinea		SPECIES	Formica sanguinea Latreille, 1798	Formica sanguinea Latreille, 1798		BE	Mousny	Luxembourg	PRESENT	1	37e82b90-1e21-11de-ab90-f72009d2669b	50.095	5.622	3536	0.001					1990-08-05	5	8	1990	1315006	1315006	PRESERVED_SPECIMEN	RBINS	INV-INS	14852	14852	Wouter Dekoninck		CC_BY_4_0		collectie Gembloux			2025-11-24T22:37:48.167Z		CONTINENT_DERIVED_FROM_COORDINATES
767690953	b528799a-2d52-4023-aa02-9ce081e3ca5f	KBVE-SRBE:Formidabel:14851	Animalia	Arthropoda	Insecta	Hymenoptera	Formicidae	Formica	Formica sanguinea		SPECIES	Formica sanguinea Latreille, 1798	Formica sanguinea Latreille, 1798		BE	Andenne	Namur	PRESENT	1	37e82b90-1e21-11de-ab90-f72009d2669b	50.466	5.078	3536	0.001					1989-08-10	10	8	1989	1315006	1315006	PRESERVED_SPECIMEN	RBINS	INV-INS	14851	14851	Wouter Dekoninck		CC_BY_4_0		collectie Gembloux			2025-11-24T22:37:48.169Z		CONTINENT_DERIVED_FROM_COORDINATES
767690949	b528799a-2d52-4023-aa02-9ce081e3ca5f	KBVE-SRBE:Formidabel:14850	Animalia	Arthropoda	Insecta	Hymenoptera	Formicidae	Formica	Formica sanguinea		SPECIES	Formica sanguinea Latreille, 1798	Formica sanguinea Latreille, 1798		BE	Etalle	Luxembourg	PRESENT	1	37e82b90-1e21-11de-ab90-f72009d2669b	49.646	5.597	3536	0.001					1989-08-05	5	8	1989	1315006	1315006	PRESERVED_SPECIMEN	RBINS	INV-INS	14850	14850	Wouter Dekoninck		CC_BY_4_0		collectie Gembloux			2025-11-24T22:37:48.169Z		CONTINENT_DERIVED_FROM_COORDINATES
767690944	b528799a-2d52-4023-aa02-9ce081e3ca5f	KBVE-SRBE:Formidabel:14849	Animalia	Arthropoda	Insecta	Hymenoptera	Formicidae	Formica	Formica sanguinea		SPECIES	Formica sanguinea Latreille, 1798	Formica sanguinea Latreille, 1798		BE	Rochefort	Namur	PRESENT	1	37e82b90-1e21-11de-ab90-f72009d2669b	50.194	5.207	3536	0.001					1992-07-07	7	7	1992	1315006	1315006	PRESERVED_SPECIMEN	RBINS	INV-INS	14849	14849	Wouter Dekoninck		CC_BY_4_0		collectie Gembloux			2025-11-24T22:37:48.170Z		CONTINENT_DERIVED_FROM_COORDINATES
767690941	b528799a-2d52-4023-aa02-9ce081e3ca5f	KBVE-SRBE:Formidabel:14848	Animalia	Arthropoda	Insecta	Hymenoptera	Formicidae	Formica	Formica sanguinea		SPECIES	Formica sanguinea Latreille, 1798	Formica sanguinea Latreille, 1798		BE	Elsenborn	Li√®ge	PRESENT	1	37e82b90-1e21-11de-ab90-f72009d2669b	50.496	6.215	3536	0.001					1989-08-16	16	8	1989	1315006	1315006	PRESERVED_SPECIMEN	RBINS	INV-INS	14848	14848	Wouter Dekoninck		CC_BY_4_0		collectie Gembloux			2025-11-24T22:37:48.169Z		CONTINENT_DERIVED_FROM_COORDINATES
767690939	b528799a-2d52-4023-aa02-9ce081e3ca5f	KBVE-SRBE:Formidabel:14847	Animalia	Arthropoda	Insecta	Hymenoptera	Formicidae	Formica	Formica sanguinea		SPECIES	Formica sanguinea Latreille, 1798	Formica sanguinea Latreille, 1798		BE	Virton	Luxembourg	PRESENT	1	37e82b90-1e21-11de-ab90-f72009d2669b	49.602	5.526	3536	0.001					1989-06-29	29	6	1989	1315006	1315006	PRESERVED_SPECIMEN	RBINS	INV-INS	14847	14847	Wouter Dekoninck		CC_BY_4_0		collectie Gembloux			2025-11-24T22:37:48.170Z		CONTINENT_DERIVED_FROM_COORDINATES
767690935	b528799a-2d52-4023-aa02-9ce081e3ca5f	KBVE-SRBE:Formidabel:14846	Animalia	Arthropoda	Insecta	Hymenoptera	Formicidae	Formica	Formica sanguinea		SPECIES	Formica sanguinea Latreille, 1798	Formica sanguinea Latreille, 1798		BE	Haut-Fays	Luxembourg	PRESENT	1	37e82b90-1e21-11de-ab90-f72009d2669b	50.018	4.989	3536	0.001					1999-05-09	9	5	1999	1315006	1315006	PRESERVED_SPECIMEN	RBINS	INV-INS	14846	14846	Wouter Dekoninck		CC_BY_4_0		collectie Gembloux			2025-11-24T22:37:48.170Z		CONTINENT_DERIVED_FROM_COORDINATES
767690932	b528799a-2d52-4023-aa02-9ce081e3ca5f	KBVE-SRBE:Formidabel:14845	Animalia	Arthropoda	Insecta	Hymenoptera	Formicidae	Formica	Formica sanguinea		SPECIES	Formica sanguinea Latreille, 1798	Formica sanguinea Latreille, 1798		BE	Saint-Hubert	Luxembourg	PRESENT	1	37e82b90-1e21-11de-ab90-f72009d2669b	50.055	5.41	3536	0.001					2004-08-02	2	8	2004	1315006	1315006	PRESERVED_SPECIMEN	RBINS	INV-INS	14845	14845	Wouter Dekoninck		CC_BY_4_0		collectie Gembloux			2025-11-24T22:37:48.170Z		CONTINENT_DERIVED_FROM_COORDINATES
767690928	b528799a-2d52-4023-aa02-9ce081e3ca5f	KBVE-SRBE:Formidabel:14844	Animalia	Arthropoda	Insecta	Hymenoptera	Formicidae	Formica	Formica sanguinea		SPECIES	Formica sanguinea Latreille, 1798	Formica sanguinea Latreille, 1798		BE	Remouchamps	Li√®ge	PRESENT	1	37e82b90-1e21-11de-ab90-f72009d2669b	50.498	5.714	3536	0.001					1997-05-03	3	5	1997	1315006	1315006	PRESERVED_SPECIMEN	RBINS	INV-INS	14844	14844	Wouter Dekoninck		CC_BY_4_0		collectie Gembloux			2025-11-24T22:37:48.169Z		CONTINENT_DERIVED_FROM_COORDINATES
767690924	b528799a-2d52-4023-aa02-9ce081e3ca5f	KBVE-SRBE:Formidabel:14843	Animalia	Arthropoda	Insecta	Hymenoptera	Formicidae	Formica	Formica sanguinea		SPECIES	Formica sanguinea Latreille, 1798	Formica sanguinea Latreille, 1798		BE	Libin	Luxembourg	PRESENT	1	37e82b90-1e21-11de-ab90-f72009d2669b	49.968	5.266	3536	0.001					1998-05-09	9	5	1998	1315006	1315006	PRESERVED_SPECIMEN	RBINS	INV-INS	14843	14843	Wouter Dekoninck		CC_BY_4_0		collectie Gembloux			2025-11-24T22:37:48.169Z		CONTINENT_DERIVED_FROM_COORDINATES
767690922	b528799a-2d52-4023-aa02-9ce081e3ca5f	KBVE-SRBE:Formidabel:14842	Animalia	Arthropoda	Insecta	Hymenoptera	Formicidae	Formica	Formica sanguinea		SPECIES	Formica sanguinea Latreille, 1798	Formica sanguinea Latreille, 1798		BE	Waterloo	Brabant-Wallon	PRESENT	1	37e82b90-1e21-11de-ab90-f72009d2669b	50.701	4.381	3536	0.001					2005-03-30	30	3	2005	1315006	1315006	PRESERVED_SPECIMEN	RBINS	INV-INS	14842	14842	Wouter Dekoninck		CC_BY_4_0		collectie Gembloux			2025-11-24T22:37:48.169Z		CONTINENT_DERIVED_FROM_COORDINATES
767690920	b528799a-2d52-4023-aa02-9ce081e3ca5f	KBVE-SRBE:Formidabel:14841	Animalia	Arthropoda	Insecta	Hymenoptera	Formicidae	Formica	Formica sanguinea		SPECIES	Formica sanguinea Latreille, 1798	Formica sanguinea Latreille, 1798		BE	Noville-lez-Bastogne	Luxembourg	PRESENT	3	37e82b90-1e21-11de-ab90-f72009d2669b	50.047	5.759	3536	0.001					1998-05-02	2	5	1998	1315006	1315006	PRESERVED_SPECIMEN	RBINS	INV-INS	14841	14841	Wouter Dekoninck		CC_BY_4_0		collectie Gembloux			2025-11-24T22:37:48.169Z		CONTINENT_DERIVED_FROM_COORDINATES
767690916	b528799a-2d52-4023-aa02-9ce081e3ca5f	KBVE-SRBE:Formidabel:14840	Animalia	Arthropoda	Insecta	Hymenoptera	Formicidae	Formica	Formica sanguinea		SPECIES	Formica sanguinea Latreille, 1798	Formica sanguinea Latreille, 1798		BE	Bastogne	Luxembourg	PRESENT	1	37e82b90-1e21-11de-ab90-f72009d2669b	50.004	5.686	3536	0.001					1999-05-04	4	5	1999	1315006	1315006	PRESERVED_SPECIMEN	RBINS	INV-INS	14840	14840	Wouter Dekoninck		CC_BY_4_0		collectie Gembloux			2025-11-24T22:37:48.172Z		CONTINENT_DERIVED_FROM_COORDINATES
767690913	b528799a-2d52-4023-aa02-9ce081e3ca5f	KBVE-SRBE:Formidabel:14839	Animalia	Arthropoda	Insecta	Hymenoptera	Formicidae	Formica	Formica sanguinea		SPECIES	Formica sanguinea Latreille, 1798	Formica sanguinea Latreille, 1798		BE	Lorc√©	Li√®ge	PRESENT	1	37e82b90-1e21-11de-ab90-f72009d2669b	50.406	5.779	3536	0.001					1998-05-10	10	5	1998	1315006	1315006	PRESERVED_SPECIMEN	RBINS	INV-INS	14839	14839	Wouter Dekoninck		CC_BY_4_0		collectie Gembloux			2025-11-24T22:37:48.162Z		CONTINENT_DERIVED_FROM_COORDINATES
767690910	b528799a-2d52-4023-aa02-9ce081e3ca5f	KBVE-SRBE:Formidabel:14838	Animalia	Arthropoda	Insecta	Hymenoptera	Formicidae	Formica	Formica sanguinea		SPECIES	Formica sanguinea Latreille, 1798	Formica sanguinea Latreille, 1798		BE	Lorc√©	Li√®ge	PRESENT	1	37e82b90-1e21-11de-ab90-f72009d2669b	50.406	5.779	3536	0.001					1998-05-09	9	5	1998	1315006	1315006	PRESERVED_SPECIMEN	RBINS	INV-INS	14838	14838	Wouter Dekoninck		CC_BY_4_0		collectie Gembloux			2025-11-24T22:37:48.162Z		CONTINENT_DERIVED_FROM_COORDINATES
767690903	b528799a-2d52-4023-aa02-9ce081e3ca5f	KBVE-SRBE:Formidabel:14837	Animalia	Arthropoda	Insecta	Hymenoptera	Formicidae	Formica	Formica sanguinea		SPECIES	Formica sanguinea Latreille, 1798	Formica sanguinea Latreille, 1798		BE	Chevetogne	Namur	PRESENT	1	37e82b90-1e21-11de-ab90-f72009d2669b	50.24	5.139	3536	0.001					2004-05-02	2	5	2004	1315006	1315006	PRESERVED_SPECIMEN	RBINS	INV-INS	14837	14837	Wouter Dekoninck		CC_BY_4_0		collectie Gembloux			2025-11-24T22:37:48.161Z		CONTINENT_DERIVED_FROM_COORDINATES
767690900	b528799a-2d52-4023-aa02-9ce081e3ca5f	KBVE-SRBE:Formidabel:14836	Animalia	Arthropoda	Insecta	Hymenoptera	Formicidae	Formica	Formica sanguinea		SPECIES	Formica sanguinea Latreille, 1798	Formica sanguinea Latreille, 1798		BE	Spa	Li√®ge	PRESENT	1	37e82b90-1e21-11de-ab90-f72009d2669b	50.45	5.852	3536	0.001					2004-04-01	1	4	2004	1315006	1315006	PRESERVED_SPECIMEN	RBINS	INV-INS	14836	14836	Wouter Dekoninck		CC_BY_4_0		collectie Gembloux			2025-11-24T22:37:48.161Z		CONTINENT_DERIVED_FROM_COORDINATES
767690896	b528799a-2d52-4023-aa02-9ce081e3ca5f	KBVE-SRBE:Formidabel:14835	Animalia	Arthropoda	Insecta	Hymenoptera	Formicidae	Formica	Formica sanguinea		SPECIES	Formica sanguinea Latreille, 1798	Formica sanguinea Latreille, 1798		BE	Houffalize	Luxembourg	PRESENT	1	37e82b90-1e21-11de-ab90-f72009d2669b	50.137	5.764	3536	0.001					2004-04-01	1	4	2004	1315006	1315006	PRESERVED_SPECIMEN	RBINS	INV-INS	14835	14835	Wouter Dekoninck		CC_BY_4_0		collectie Gembloux			2025-11-24T22:37:48.162Z		CONTINENT_DERIVED_FROM_COORDINATES
767690893	b528799a-2d52-4023-aa02-9ce081e3ca5f	KBVE-SRBE:Formidabel:14834	Animalia	Arthropoda	Insecta	Hymenoptera	Formicidae	Formica	Formica sanguinea		SPECIES	Formica sanguinea Latreille, 1798	Formica sanguinea Latreille, 1798		BE	Rendeux	Luxembourg	PRESENT	1	37e82b90-1e21-11de-ab90-f72009d2669b	50.233	5.489	3536	0.001					2004-05-20	20	5	2004	1315006	1315006	PRESERVED_SPECIMEN	RBINS	INV-INS	14834	14834	Wouter Dekoninck		CC_BY_4_0		collectie Gembloux			2025-11-24T22:37:48.162Z		CONTINENT_DERIVED_FROM_COORDINATES
767690891	b528799a-2d52-4023-aa02-9ce081e3ca5f	KBVE-SRBE:Formidabel:14833	Animalia	Arthropoda	Insecta	Hymenoptera	Formicidae	Formica	Formica sanguinea		SPECIES	Formica sanguinea Latreille, 1798	Formica sanguinea Latreille, 1798		BE	Nismes	Namur	PRESENT	1	37e82b90-1e21-11de-ab90-f72009d2669b	50.069	4.572	3536	0.001					2005-08-17	17	8	2005	1315006	1315006	PRESERVED_SPECIMEN	RBINS	INV-INS	14833	14833	Wouter Dekoninck		CC_BY_4_0		collectie Gembloux			2025-11-24T22:37:48.162Z		CONTINENT_DERIVED_FROM_COORDINATES
767690888	b528799a-2d52-4023-aa02-9ce081e3ca5f	KBVE-SRBE:Formidabel:14832	Animalia	Arthropoda	Insecta	Hymenoptera	Formicidae	Formica	Formica sanguinea		SPECIES	Formica sanguinea Latreille, 1798	Formica sanguinea Latreille, 1798		BE	Recogne	Luxembourg	PRESENT	1	37e82b90-1e21-11de-ab90-f72009d2669b	49.921	5.334	3536	0.001					1987-05-17	17	5	1987	1315006	1315006	PRESERVED_SPECIMEN	RBINS	INV-INS	14832	14832	Wouter Dekoninck		CC_BY_4_0		collectie Gembloux			2025-11-24T22:37:48.162Z		CONTINENT_DERIVED_FROM_COORDINATES
767690883	b528799a-2d52-4023-aa02-9ce081e3ca5f	KBVE-SRBE:Formidabel:14831	Animalia	Arthropoda	Insecta	Hymenoptera	Formicidae	Formica	Formica sanguinea		SPECIES	Formica sanguinea Latreille, 1798	Formica sanguinea Latreille, 1798		BE	Bi√®vre	Namur	PRESENT	1	37e82b90-1e21-11de-ab90-f72009d2669b	49.973	4.987	3536	0.001					2002-09-29	29	9	2002	1315006	1315006	PRESERVED_SPECIMEN	RBINS	INV-INS	14831	14831	Wouter Dekoninck		CC_BY_4_0		collectie Gembloux			2025-11-24T22:37:48.162Z		CONTINENT_DERIVED_FROM_COORDINATES
767690875	b528799a-2d52-4023-aa02-9ce081e3ca5f	KBVE-SRBE:Formidabel:14830	Animalia	Arthropoda	Insecta	Hymenoptera	Formicidae	Formica	Formica sanguinea		SPECIES	Formica sanguinea Latreille, 1798	Formica sanguinea Latreille, 1798		BE	Peissant	Hainaut	PRESENT	1	37e82b90-1e21-11de-ab90-f72009d2669b	50.344	4.089	3536	0.001					2002-11-04	4	11	2002	1315006	1315006	PRESERVED_SPECIMEN	RBINS	INV-INS	14830	14830	Wouter Dekoninck		CC_BY_4_0		collectie Gembloux			2025-11-24T22:37:48.162Z		CONTINENT_DERIVED_FROM_COORDINATES
767690872	b528799a-2d52-4023-aa02-9ce081e3ca5f	KBVE-SRBE:Formidabel:14829	Animalia	Arthropoda	Insecta	Hymenoptera	Formicidae	Formica	Formica sanguinea		SPECIES	Formica sanguinea Latreille, 1798	Formica sanguinea Latreille, 1798		BE	Elsenborn	Li√®ge	PRESENT	1	37e82b90-1e21-11de-ab90-f72009d2669b	50.496	6.215	3536	0.001					1987-05-03	3	5	1987	1315006	1315006	PRESERVED_SPECIMEN	RBINS	INV-INS	14829	14829	Wouter Dekoninck		CC_BY_4_0		collectie Gembloux			2025-11-24T22:37:48.164Z		CONTINENT_DERIVED_FROM_COORDINATES
767690869	b528799a-2d52-4023-aa02-9ce081e3ca5f	KBVE-SRBE:Formidabel:14828	Animalia	Arthropoda	Insecta	Hymenoptera	Formicidae	Formica	Formica sanguinea		SPECIES	Formica sanguinea Latreille, 1798	Formica sanguinea Latreille, 1798		BE	Trooz	Li√®ge	PRESENT	1	37e82b90-1e21-11de-ab90-f72009d2669b	50.589	5.649	3536	0.001					1987-05-28	28	5	1987	1315006	1315006	PRESERVED_SPECIMEN	RBINS	INV-INS	14828	14828	Wouter Dekoninck		CC_BY_4_0		collectie Gembloux			2025-11-24T22:37:48.164Z		CONTINENT_DERIVED_FROM_COORDINATES
767690859	b528799a-2d52-4023-aa02-9ce081e3ca5f	KBVE-SRBE:Formidabel:14827	Animalia	Arthropoda	Insecta	Hymenoptera	Formicidae	Formica	Formica sanguinea		SPECIES	Formica sanguinea Latreille, 1798	Formica sanguinea Latreille, 1798		BE	Profondeville	Namur	PRESENT	1	37e82b90-1e21-11de-ab90-f72009d2669b	50.38	4.864	3536	0.001					1988-08-01	1	8	1988	1315006	1315006	PRESERVED_SPECIMEN	RBINS	INV-INS	14827	14827	Wouter Dekoninck		CC_BY_4_0		collectie Gembloux			2025-11-24T22:37:48.164Z		CONTINENT_DERIVED_FROM_COORDINATES
767690853	b528799a-2d52-4023-aa02-9ce081e3ca5f	KBVE-SRBE:Formidabel:14826	Animalia	Arthropoda	Insecta	Hymenoptera	Formicidae	Formica	Formica sanguinea		SPECIES	Formica sanguinea Latreille, 1798	Formica sanguinea Latreille, 1798		BE	Eupen	Li√®ge	PRESENT	1	37e82b90-1e21-11de-ab90-f72009d2669b	50.584	6.139	3536	0.001					1990-08-15	15	8	1990	1315006	1315006	PRESERVED_SPECIMEN	RBINS	INV-INS	14826	14826	Wouter Dekoninck		CC_BY_4_0		collectie Gembloux			2025-11-24T22:37:48.163Z		CONTINENT_DERIVED_FROM_COORDINATES
767690847	b528799a-2d52-4023-aa02-9ce081e3ca5f	KBVE-SRBE:Formidabel:14825	Animalia	Arthropoda	Insecta	Hymenoptera	Formicidae	Formica	Formica sanguinea		SPECIES	Formica sanguinea Latreille, 1798	Formica sanguinea Latreille, 1798		BE	Rochefort	Namur	PRESENT	1	37e82b90-1e21-11de-ab90-f72009d2669b	50.194	5.207	3536	0.001					1992-07-07	7	7	1992	1315006	1315006	PRESERVED_SPECIMEN	RBINS	INV-INS	14825	14825	Wouter Dekoninck		CC_BY_4_0		collectie Gembloux			2025-11-24T22:37:48.164Z		CONTINENT_DERIVED_FROM_COORDINATES
767690843	b528799a-2d52-4023-aa02-9ce081e3ca5f	KBVE-SRBE:Formidabel:14824	Animalia	Arthropoda	Insecta	Hymenoptera	Formicidae	Formica	Formica sanguinea		SPECIES	Formica sanguinea Latreille, 1798	Formica sanguinea Latreille, 1798		BE	Nismes	Namur	PRESENT	1	37e82b90-1e21-11de-ab90-f72009d2669b	50.069	4.572	3536	0.001					1983-04-30	30	4	1983	1315006	1315006	PRESERVED_SPECIMEN	RBINS	INV-INS	14824	14824	Wouter Dekoninck		CC_BY_4_0		collectie Gembloux			2025-11-24T22:37:48.164Z		CONTINENT_DERIVED_FROM_COORDINATES
767690840	b528799a-2d52-4023-aa02-9ce081e3ca5f	KBVE-SRBE:Formidabel:14823	Animalia	Arthropoda	Insecta	Hymenoptera	Formicidae	Formica	Formica sanguinea		SPECIES	Formica sanguinea Latreille, 1798	Formica sanguinea Latreille, 1798		BE	Saint-Hubert	Luxembourg	PRESENT	1	37e82b90-1e21-11de-ab90-f72009d2669b	50.055	5.41	3536	0.001					1991-05-02	2	5	1991	1315006	1315006	PRESERVED_SPECIMEN	RBINS	INV-INS	14823	14823	Wouter Dekoninck		CC_BY_4_0		collectie Gembloux			2025-11-24T22:37:48.163Z		CONTINENT_DERIVED_FROM_COORDINATES
767690837	b528799a-2d52-4023-aa02-9ce081e3ca5f	KBVE-SRBE:Formidabel:14822	Animalia	Arthropoda	Insecta	Hymenoptera	Formicidae	Formica	Formica sanguinea		SPECIES	Formica sanguinea Latreille, 1798	Formica sanguinea Latreille, 1798		BE	Durbuy	Luxembourg	PRESENT	1	37e82b90-1e21-11de-ab90-f72009d2669b	50.323	5.494	3536	0.001					1990-05-01	1	5	1990	1315006	1315006	PRESERVED_SPECIMEN	RBINS	INV-INS	14822	14822	Wouter Dekoninck		CC_BY_4_0		collectie Gembloux			2025-11-24T22:37:48.165Z		CONTINENT_DERIVED_FROM_COORDINATES
767690834	b528799a-2d52-4023-aa02-9ce081e3ca5f	KBVE-SRBE:Formidabel:14821	Animalia	Arthropoda	Insecta	Hymenoptera	Formicidae	Formica	Formica sanguinea		SPECIES	Formica sanguinea Latreille, 1798	Formica sanguinea Latreille, 1798		BE	Andenne	Namur	PRESENT	1	37e82b90-1e21-11de-ab90-f72009d2669b	50.466	5.078	3536	0.001					1989-04-29	29	4	1989	1315006	1315006	PRESERVED_SPECIMEN	RBINS	INV-INS	14821	14821	Wouter Dekoninck		CC_BY_4_0		collectie Gembloux			2025-11-24T22:37:48.163Z		CONTINENT_DERIVED_FROM_COORDINATES
767690830	b528799a-2d52-4023-aa02-9ce081e3ca5f	KBVE-SRBE:Formidabel:14820	Animalia	Arthropoda	Insecta	Hymenoptera	Formicidae	Formica	Formica sanguinea		SPECIES	Formica sanguinea Latreille, 1798	Formica sanguinea Latreille, 1798		BE	Oignies-en-Thi√©rache	Namur	PRESENT	1	37e82b90-1e21-11de-ab90-f72009d2669b	50.023	4.64	3536	0.001					1989-04-25	25	4	1989	1315006	1315006	PRESERVED_SPECIMEN	RBINS	INV-INS	14820	14820	Wouter Dekoninck		CC_BY_4_0		collectie Gembloux			2025-11-24T22:37:48.163Z		CONTINENT_DERIVED_FROM_COORDINATES
767690826	b528799a-2d52-4023-aa02-9ce081e3ca5f	KBVE-SRBE:Formidabel:14819	Animalia	Arthropoda	Insecta	Hymenoptera	Formicidae	Formica	Formica sanguinea		SPECIES	Formica sanguinea Latreille, 1798	Formica sanguinea Latreille, 1798		BE	Buissonville	Namur	PRESENT	1	37e82b90-1e21-11de-ab90-f72009d2669b	50.239	5.209	3536	0.001					1991-06-04	4	6	1991	1315006	1315006	PRESERVED_SPECIMEN	RBINS	INV-INS	14819	14819	Wouter Dekoninck		CC_BY_4_0		collectie Gembloux			2025-11-24T22:37:48.160Z		CONTINENT_DERIVED_FROM_COORDINATES
767690823	b528799a-2d52-4023-aa02-9ce081e3ca5f	KBVE-SRBE:Formidabel:14818	Animalia	Arthropoda	Insecta	Hymenoptera	Formicidae	Formica	Formica sanguinea		SPECIES	Formica sanguinea Latreille, 1798	Formica sanguinea Latreille, 1798		BE	Torgny	Luxembourg	PRESENT	1	37e82b90-1e21-11de-ab90-f72009d2669b	49.513	5.521	3536	0.001					1989-05-06	6	5	1989	1315006	1315006	PRESERVED_SPECIMEN	RBINS	INV-INS	14818	14818	Wouter Dekoninck		CC_BY_4_0		collectie Gembloux			2025-11-24T22:37:48.161Z		CONTINENT_DERIVED_FROM_COORDINATES
767690820	b528799a-2d52-4023-aa02-9ce081e3ca5f	KBVE-SRBE:Formidabel:14817	Animalia	Arthropoda	Insecta	Hymenoptera	Formicidae	Formica	Formica sanguinea		SPECIES	Formica sanguinea Latreille, 1798	Formica sanguinea Latreille, 1798		BE	Petigny	Namur	PRESENT	1	37e82b90-1e21-11de-ab90-f72009d2669b	50.024	4.571	3536	0.001					1986-05-31	31	5	1986	1315006	1315006	PRESERVED_SPECIMEN	RBINS	INV-INS	14817	14817	Wouter Dekoninck		CC_BY_4_0		collectie Gembloux			2025-11-24T22:37:48.160Z		CONTINENT_DERIVED_FROM_COORDINATES
767690816	b528799a-2d52-4023-aa02-9ce081e3ca5f	KBVE-SRBE:Formidabel:14816	Animalia	Arthropoda	Insecta	Hymenoptera	Formicidae	Formica	Formica sanguinea		SPECIES	Formica sanguinea Latreille, 1798	Formica sanguinea Latreille, 1798		BE	Rochefort	Namur	PRESENT	1	37e82b90-1e21-11de-ab90-f72009d2669b	50.194	5.207	3536	0.001					1992-05-06	6	5	1992	1315006	1315006	PRESERVED_SPECIMEN	RBINS	INV-INS	14816	14816	Wouter Dekoninck		CC_BY_4_0		collectie Gembloux			2025-11-24T22:37:48.161Z		CONTINENT_DERIVED_FROM_COORDINATES
767690813	b528799a-2d52-4023-aa02-9ce081e3ca5f	KBVE-SRBE:Formidabel:14815	Animalia	Arthropoda	Insecta	Hymenoptera	Formicidae	Formica	Formica sanguinea		SPECIES	Formica sanguinea Latreille, 1798	Formica sanguinea Latreille, 1798		BE	Rochefort	Namur	PRESENT	1	37e82b90-1e21-11de-ab90-f72009d2669b	50.194	5.207	3536	0.001					1988-05-14	14	5	1988	1315006	1315006	PRESERVED_SPECIMEN	RBINS	INV-INS	14815	14815	Wouter Dekoninck		CC_BY_4_0		collectie Gembloux			2025-11-24T22:37:48.159Z		CONTINENT_DERIVED_FROM_COORDINATES
767690809	b528799a-2d52-4023-aa02-9ce081e3ca5f	KBVE-SRBE:Formidabel:14814	Animalia	Arthropoda	Insecta	Hymenoptera	Formicidae	Formica	Formica sanguinea		SPECIES	Formica sanguinea Latreille, 1798	Formica sanguinea Latreille, 1798		BE	Etalle	Luxembourg	PRESENT	1	37e82b90-1e21-11de-ab90-f72009d2669b	49.646	5.597	3536	0.001					1989-08-05	5	8	1989	1315006	1315006	PRESERVED_SPECIMEN	RBINS	INV-INS	14814	14814	Wouter Dekoninck		CC_BY_4_0		collectie Gembloux			2025-11-24T22:37:48.160Z		CONTINENT_DERIVED_FROM_COORDINATES
767690806	b528799a-2d52-4023-aa02-9ce081e3ca5f	KBVE-SRBE:Formidabel:14813	Animalia	Arthropoda	Insecta	Hymenoptera	Formicidae	Formica	Formica sanguinea		SPECIES	Formica sanguinea Latreille, 1798	Formica sanguinea Latreille, 1798		BE	Sainte-Ode	Luxembourg	PRESENT	1	37e82b90-1e21-11de-ab90-f72009d2669b	50.052	5.549	3536	0.001					1986-06-21	21	6	1986	1315006	1315006	PRESERVED_SPECIMEN	RBINS	INV-INS	14813	14813	Wouter Dekoninck		CC_BY_4_0		collectie Gembloux			2025-11-24T22:37:48.160Z		CONTINENT_DERIVED_FROM_COORDINATES
767687104	b528799a-2d52-4023-aa02-9ce081e3ca5f	KBVE-SRBE:Formidabel:13832	Animalia	Arthropoda	Insecta	Hymenoptera	Formicidae	Formica	Formica sanguinea		SPECIES	Formica sanguinea Latreille, 1798	Formica sanguinea Latreille, 1798		BE	Xhoffraix	Li√®ge	PRESENT	1	37e82b90-1e21-11de-ab90-f72009d2669b	50.446	6.007	3536	0.001					2000-04-10	10	4	2000	1315006	1315006	PRESERVED_SPECIMEN	RBINS	INV-INS	13832	13832	Wouter Dekoninck		CC_BY_4_0		collectie Gembloux			2025-11-24T22:37:47.280Z		CONTINENT_DERIVED_FROM_COORDINATES
767687100	b528799a-2d52-4023-aa02-9ce081e3ca5f	KBVE-SRBE:Formidabel:13831	Animalia	Arthropoda	Insecta	Hymenoptera	Formicidae	Formica	Formica sanguinea		SPECIES	Formica sanguinea Latreille, 1798	Formica sanguinea Latreille, 1798		BE	Waillet	Namur	PRESENT	1	37e82b90-1e21-11de-ab90-f72009d2669b	50.282	5.281	3536	0.001					2002-08-10	10	8	2002	1315006	1315006	PRESERVED_SPECIMEN	RBINS	INV-INS	13831	13831	Wouter Dekoninck		CC_BY_4_0		collectie Gembloux			2025-11-24T22:37:47.279Z		CONTINENT_DERIVED_FROM_COORDINATES
767687098	b528799a-2d52-4023-aa02-9ce081e3ca5f	KBVE-SRBE:Formidabel:13830	Animalia	Arthropoda	Insecta	Hymenoptera	Formicidae	Formica	Formica sanguinea		SPECIES	Formica sanguinea Latreille, 1798	Formica sanguinea Latreille, 1798		BE	Vielsalm	Li√®ge	PRESENT	1	37e82b90-1e21-11de-ab90-f72009d2669b	50.268	5.912	3536	0.001					2001-08-10	10	8	2001	1315006	1315006	PRESERVED_SPECIMEN	RBINS	INV-INS	13830	13830	Wouter Dekoninck		CC_BY_4_0		collectie Gembloux			2025-11-24T22:37:47.279Z		CONTINENT_DERIVED_FROM_COORDINATES
767687094	b528799a-2d52-4023-aa02-9ce081e3ca5f	KBVE-SRBE:Formidabel:13829	Animalia	Arthropoda	Insecta	Hymenoptera	Formicidae	Formica	Formica sanguinea		SPECIES	Formica sanguinea Latreille, 1798	Formica sanguinea Latreille, 1798		BE	Verviers	Li√®ge	PRESENT	1	37e82b90-1e21-11de-ab90-f72009d2669b	50.584	5.861	3536	0.001					1998-08-09	9	8	1998	1315006	1315006	PRESERVED_SPECIMEN	RBINS	INV-INS	13829	13829	Wouter Dekoninck		CC_BY_4_0		collectie Gembloux			2025-11-24T22:37:47.273Z		CONTINENT_DERIVED_FROM_COORDINATES
767687089	b528799a-2d52-4023-aa02-9ce081e3ca5f	KBVE-SRBE:Formidabel:13828	Animalia	Arthropoda	Insecta	Hymenoptera	Formicidae	Formica	Formica sanguinea		SPECIES	Formica sanguinea Latreille, 1798	Formica sanguinea Latreille, 1798		BE	Silenrieux	Namur	PRESENT	1	37e82b90-1e21-11de-ab90-f72009d2669b	50.206	4.436	3536	0.001					2000-04-10	10	4	2000	1315006	1315006	PRESERVED_SPECIMEN	RBINS	INV-INS	13828	13828	Wouter Dekoninck		CC_BY_4_0		collectie Gembloux			2025-11-24T22:37:47.273Z		CONTINENT_DERIVED_FROM_COORDINATES
767687086	b528799a-2d52-4023-aa02-9ce081e3ca5f	KBVE-SRBE:Formidabel:13827	Animalia	Arthropoda	Insecta	Hymenoptera	Formicidae	Formica	Formica sanguinea		SPECIES	Formica sanguinea Latreille, 1798	Formica sanguinea Latreille, 1798		BE	Saint-Hubert	Luxembourg	PRESENT	1	37e82b90-1e21-11de-ab90-f72009d2669b	50.055	5.41	3536	0.001					2001-07-26	26	7	2001	1315006	1315006	PRESERVED_SPECIMEN	RBINS	INV-INS	13827	13827	Wouter Dekoninck		CC_BY_4_0		collectie Gembloux			2025-11-24T22:37:47.273Z		CONTINENT_DERIVED_FROM_COORDINATES
767687082	b528799a-2d52-4023-aa02-9ce081e3ca5f	KBVE-SRBE:Formidabel:13826	Animalia	Arthropoda	Insecta	Hymenoptera	Formicidae	Formica	Formica sanguinea		SPECIES	Formica sanguinea Latreille, 1798	Formica sanguinea Latreille, 1798		BE	Rochefort	Namur	PRESENT	1	37e82b90-1e21-11de-ab90-f72009d2669b	50.194	5.207	3536	0.001					1994-08-06	6	8	1994	1315006	1315006	PRESERVED_SPECIMEN	RBINS	INV-INS	13826	13826	Wouter Dekoninck		CC_BY_4_0		collectie Gembloux			2025-11-24T22:37:47.274Z		CONTINENT_DERIVED_FROM_COORDINATES
767687080	b528799a-2d52-4023-aa02-9ce081e3ca5f	KBVE-SRBE:Formidabel:13825	Animalia	Arthropoda	Insecta	Hymenoptera	Formicidae	Formica	Formica sanguinea		SPECIES	Formica sanguinea Latreille, 1798	Formica sanguinea Latreille, 1798		BE	Paliseul	Luxembourg	PRESENT	1	37e82b90-1e21-11de-ab90-f72009d2669b	49.88	5.123	3536	0.001					1997-05-02	2	5	1997	1315006	1315006	PRESERVED_SPECIMEN	RBINS	INV-INS	13825	13825	Wouter Dekoninck		CC_BY_4_0		collectie Gembloux			2025-11-24T22:37:47.273Z		CONTINENT_DERIVED_FROM_COORDINATES
767687075	b528799a-2d52-4023-aa02-9ce081e3ca5f	KBVE-SRBE:Formidabel:13824	Animalia	Arthropoda	Insecta	Hymenoptera	Formicidae	Formica	Formica sanguinea		SPECIES	Formica sanguinea Latreille, 1798	Formica sanguinea Latreille, 1798		BE	Noville	Li√®ge	PRESENT	1	37e82b90-1e21-11de-ab90-f72009d2669b	50.684	5.442	3536	0.001					2000-05-05	5	5	2000	1315006	1315006	PRESERVED_SPECIMEN	RBINS	INV-INS	13824	13824	Wouter Dekoninck		CC_BY_4_0		collectie Gembloux			2025-11-24T22:37:47.272Z		CONTINENT_DERIVED_FROM_COORDINATES
767687071	b528799a-2d52-4023-aa02-9ce081e3ca5f	KBVE-SRBE:Formidabel:13823	Animalia	Arthropoda	Insecta	Hymenoptera	Formicidae	Formica	Formica sanguinea		SPECIES	Formica sanguinea Latreille, 1798	Formica sanguinea Latreille, 1798		BE	Morhet	Luxembourg	PRESENT	1	37e82b90-1e21-11de-ab90-f72009d2669b	49.915	5.612	3536	0.001					1998-04-30	30	4	1998	1315006	1315006	PRESERVED_SPECIMEN	RBINS	INV-INS	13823	13823	Wouter Dekoninck		CC_BY_4_0		collectie Gembloux			2025-11-24T22:37:47.272Z		CONTINENT_DERIVED_FROM_COORDINATES
767687069	b528799a-2d52-4023-aa02-9ce081e3ca5f	KBVE-SRBE:Formidabel:13822	Animalia	Arthropoda	Insecta	Hymenoptera	Formicidae	Formica	Formica sanguinea		SPECIES	Formica sanguinea Latreille, 1798	Formica sanguinea Latreille, 1798		BE	Mellier	Luxembourg	PRESENT	1	37e82b90-1e21-11de-ab90-f72009d2669b	49.782	5.535	3536	0.001					1995-04-28	28	4	1995	1315006	1315006	PRESERVED_SPECIMEN	RBINS	INV-INS	13822	13822	Wouter Dekoninck		CC_BY_4_0		collectie Gembloux			2025-11-24T22:37:47.274Z		CONTINENT_DERIVED_FROM_COORDINATES
767687065	b528799a-2d52-4023-aa02-9ce081e3ca5f	KBVE-SRBE:Formidabel:13821	Animalia	Arthropoda	Insecta	Hymenoptera	Formicidae	Formica	Formica sanguinea		SPECIES	Formica sanguinea Latreille, 1798	Formica sanguinea Latreille, 1798		BE	Malmedy	Li√®ge	PRESENT	1	37e82b90-1e21-11de-ab90-f72009d2669b	50.446	6.007	3536	0.001					1996-08-20	20	8	1996	1315006	1315006	PRESERVED_SPECIMEN	RBINS	INV-INS	13821	13821	Wouter Dekoninck		CC_BY_4_0		collectie Gembloux			2025-11-24T22:37:47.273Z		CONTINENT_DERIVED_FROM_COORDINATES
767687061	b528799a-2d52-4023-aa02-9ce081e3ca5f	KBVE-SRBE:Formidabel:13820	Animalia	Arthropoda	Insecta	Hymenoptera	Formicidae	Formica	Formica sanguinea		SPECIES	Formica sanguinea Latreille, 1798	Formica sanguinea Latreille, 1798		BE	Lorc√©	Li√®ge	PRESENT	1	37e82b90-1e21-11de-ab90-f72009d2669b	50.406	5.779	3536	0.001					1995-04-22	22	4	1995	1315006	1315006	PRESERVED_SPECIMEN	RBINS	INV-INS	13820	13820	Wouter Dekoninck		CC_BY_4_0		collectie Gembloux			2025-11-24T22:37:47.273Z		CONTINENT_DERIVED_FROM_COORDINATES
767687057	b528799a-2d52-4023-aa02-9ce081e3ca5f	KBVE-SRBE:Formidabel:13819	Animalia	Arthropoda	Insecta	Hymenoptera	Formicidae	Formica	Formica sanguinea		SPECIES	Formica sanguinea Latreille, 1798	Formica sanguinea Latreille, 1798		BE	Lorc√©	Li√®ge	PRESENT	1	37e82b90-1e21-11de-ab90-f72009d2669b	50.406	5.779	3536	0.001					1998-05-09	9	5	1998	1315006	1315006	PRESERVED_SPECIMEN	RBINS	INV-INS	13819	13819	Wouter Dekoninck		CC_BY_4_0		collectie Gembloux			2025-11-24T22:37:47.276Z		CONTINENT_DERIVED_FROM_COORDINATES
767687053	b528799a-2d52-4023-aa02-9ce081e3ca5f	KBVE-SRBE:Formidabel:13818	Animalia	Arthropoda	Insecta	Hymenoptera	Formicidae	Formica	Formica sanguinea		SPECIES	Formica sanguinea Latreille, 1798	Formica sanguinea Latreille, 1798		BE	Longvilly	Luxembourg	PRESENT	1	37e82b90-1e21-11de-ab90-f72009d2669b	50.045	5.828	3536	0.001					1996-05-05	5	5	1996	1315006	1315006	PRESERVED_SPECIMEN	RBINS	INV-INS	13818	13818	Wouter Dekoninck		CC_BY_4_0		collectie Gembloux			2025-11-24T22:37:47.276Z		CONTINENT_DERIVED_FROM_COORDINATES
767687039	b528799a-2d52-4023-aa02-9ce081e3ca5f	KBVE-SRBE:Formidabel:13817	Animalia	Arthropoda	Insecta	Hymenoptera	Formicidae	Formica	Formica sanguinea		SPECIES	Formica sanguinea Latreille, 1798	Formica sanguinea Latreille, 1798		BE	Lichtaart	Antwerpen	PRESENT	1	37e82b90-1e21-11de-ab90-f72009d2669b	51.233	4.898	3536	0.001					1995-05-03	3	5	1995	1315006	1315006	PRESERVED_SPECIMEN	RBINS	INV-INS	13817	13817	Wouter Dekoninck		CC_BY_4_0		collectie Gembloux			2025-11-24T22:37:47.276Z		CONTINENT_DERIVED_FROM_COORDINATES
767687030	b528799a-2d52-4023-aa02-9ce081e3ca5f	KBVE-SRBE:Formidabel:13816	Animalia	Arthropoda	Insecta	Hymenoptera	Formicidae	Formica	Formica sanguinea		SPECIES	Formica sanguinea Latreille, 1798	Formica sanguinea Latreille, 1798		BE	Lichtaart	Antwerpen	PRESENT	1	37e82b90-1e21-11de-ab90-f72009d2669b	51.233	4.898	3536	0.001					1995-05-03	3	5	1995	1315006	1315006	PRESERVED_SPECIMEN	RBINS	INV-INS	13816	13816	Wouter Dekoninck		CC_BY_4_0		collectie Gembloux			2025-11-24T22:37:47.277Z		CONTINENT_DERIVED_FROM_COORDINATES
767687021	b528799a-2d52-4023-aa02-9ce081e3ca5f	KBVE-SRBE:Formidabel:13815	Animalia	Arthropoda	Insecta	Hymenoptera	Formicidae	Formica	Formica sanguinea		SPECIES	Formica sanguinea Latreille, 1798	Formica sanguinea Latreille, 1798		BE	Houyet	Namur	PRESENT	1	37e82b90-1e21-11de-ab90-f72009d2669b	50.198	4.997	3536	0.001					2001-09-23	23	9	2001	1315006	1315006	PRESERVED_SPECIMEN	RBINS	INV-INS	13815	13815	Wouter Dekoninck		CC_BY_4_0		collectie Gembloux			2025-11-24T22:37:47.276Z		CONTINENT_DERIVED_FROM_COORDINATES
767687017	b528799a-2d52-4023-aa02-9ce081e3ca5f	KBVE-SRBE:Formidabel:13814	Animalia	Arthropoda	Insecta	Hymenoptera	Formicidae	Formica	Formica sanguinea		SPECIES	Formica sanguinea Latreille, 1798	Formica sanguinea Latreille, 1798		BE	Houyet	Namur	PRESENT	1	37e82b90-1e21-11de-ab90-f72009d2669b	50.198	4.997	3536	0.001					2002-05-13	13	5	2002	1315006	1315006	PRESERVED_SPECIMEN	RBINS	INV-INS	13814	13814	Wouter Dekoninck		CC_BY_4_0		collectie Gembloux			2025-11-24T22:37:47.275Z		CONTINENT_DERIVED_FROM_COORDINATES
767687015	b528799a-2d52-4023-aa02-9ce081e3ca5f	KBVE-SRBE:Formidabel:13813	Animalia	Arthropoda	Insecta	Hymenoptera	Formicidae	Formica	Formica sanguinea		SPECIES	Formica sanguinea Latreille, 1798	Formica sanguinea Latreille, 1798		BE	Honsfeld	Li√®ge	PRESENT	1	37e82b90-1e21-11de-ab90-f72009d2669b	50.363	6.293	3536	0.001					2000-05-07	7	5	2000	1315006	1315006	PRESERVED_SPECIMEN	RBINS	INV-INS	13813	13813	Wouter Dekoninck		CC_BY_4_0		collectie Gembloux			2025-11-24T22:37:47.275Z		CONTINENT_DERIVED_FROM_COORDINATES
767687009	b528799a-2d52-4023-aa02-9ce081e3ca5f	KBVE-SRBE:Formidabel:13812	Animalia	Arthropoda	Insecta	Hymenoptera	Formicidae	Formica	Formica sanguinea		SPECIES	Formica sanguinea Latreille, 1798	Formica sanguinea Latreille, 1798		BE	Honsfeld	Li√®ge	PRESENT	1	37e82b90-1e21-11de-ab90-f72009d2669b	50.363	6.293	3536	0.001					1999-07-11	11	7	1999	1315006	1315006	PRESERVED_SPECIMEN	RBINS	INV-INS	13812	13812	Wouter Dekoninck		CC_BY_4_0		collectie Gembloux			2025-11-24T22:37:47.275Z		CONTINENT_DERIVED_FROM_COORDINATES
767687006	b528799a-2d52-4023-aa02-9ce081e3ca5f	KBVE-SRBE:Formidabel:13811	Animalia	Arthropoda	Insecta	Hymenoptera	Formicidae	Formica	Formica sanguinea		SPECIES	Formica sanguinea Latreille, 1798	Formica sanguinea Latreille, 1798		BE	Gouvy	Luxembourg	PRESENT	1	37e82b90-1e21-11de-ab90-f72009d2669b	50.221	5.979	3536	0.001					1997-05-03	3	5	1997	1315006	1315006	PRESERVED_SPECIMEN	RBINS	INV-INS	13811	13811	Wouter Dekoninck		CC_BY_4_0		collectie Gembloux			2025-11-24T22:37:47.275Z		CONTINENT_DERIVED_FROM_COORDINATES
767687003	b528799a-2d52-4023-aa02-9ce081e3ca5f	KBVE-SRBE:Formidabel:13810	Animalia	Arthropoda	Insecta	Hymenoptera	Formicidae	Formica	Formica sanguinea		SPECIES	Formica sanguinea Latreille, 1798	Formica sanguinea Latreille, 1798		BE	Gerpinnes	Hainaut	PRESENT	1	37e82b90-1e21-11de-ab90-f72009d2669b	50.34	4.511	3536	0.001					1998-05-09	9	5	1998	1315006	1315006	PRESERVED_SPECIMEN	RBINS	INV-INS	13810	13810	Wouter Dekoninck		CC_BY_4_0		collectie Gembloux			2025-11-24T22:37:47.275Z		CONTINENT_DERIVED_FROM_COORDINATES
767686999	b528799a-2d52-4023-aa02-9ce081e3ca5f	KBVE-SRBE:Formidabel:13809	Animalia	Arthropoda	Insecta	Hymenoptera	Formicidae	Formica	Formica sanguinea		SPECIES	Formica sanguinea Latreille, 1798	Formica sanguinea Latreille, 1798		BE	Gembloux	Namur	PRESENT	1	37e82b90-1e21-11de-ab90-f72009d2669b	50.563	4.659	3536	0.001					2000-05-07	7	5	2000	1315006	1315006	PRESERVED_SPECIMEN	RBINS	INV-INS	13809	13809	Wouter Dekoninck		CC_BY_4_0		collectie Gembloux			2025-11-24T22:37:47.272Z		CONTINENT_DERIVED_FROM_COORDINATES
767686995	b528799a-2d52-4023-aa02-9ce081e3ca5f	KBVE-SRBE:Formidabel:13808	Animalia	Arthropoda	Insecta	Hymenoptera	Formicidae	Formica	Formica sanguinea		SPECIES	Formica sanguinea Latreille, 1798	Formica sanguinea Latreille, 1798		BE	Fontenoille	Luxembourg	PRESENT	1	37e82b90-1e21-11de-ab90-f72009d2669b	49.698	5.253	3536	0.001					2002-04-27	27	4	2002	1315006	1315006	PRESERVED_SPECIMEN	RBINS	INV-INS	13808	13808	Wouter Dekoninck		CC_BY_4_0		collectie Gembloux			2025-11-24T22:37:47.273Z		CONTINENT_DERIVED_FROM_COORDINATES
767686987	b528799a-2d52-4023-aa02-9ce081e3ca5f	KBVE-SRBE:Formidabel:13807	Animalia	Arthropoda	Insecta	Hymenoptera	Formicidae	Formica	Formica sanguinea		SPECIES	Formica sanguinea Latreille, 1798	Formica sanguinea Latreille, 1798		BE	Everberg	Vlaams-Brabant	PRESENT	1	37e82b90-1e21-11de-ab90-f72009d2669b	50.878	4.599	3536	0.001					1996-03-21	21	3	1996	1315006	1315006	PRESERVED_SPECIMEN	RBINS	INV-INS	13807	13807	Wouter Dekoninck		CC_BY_4_0		collectie Gembloux			2025-11-24T22:37:47.274Z		CONTINENT_DERIVED_FROM_COORDINATES
767686984	b528799a-2d52-4023-aa02-9ce081e3ca5f	KBVE-SRBE:Formidabel:13806	Animalia	Arthropoda	Insecta	Hymenoptera	Formicidae	Formica	Formica sanguinea		SPECIES	Formica sanguinea Latreille, 1798	Formica sanguinea Latreille, 1798		BE	Enghien	Hainaut	PRESENT	1	37e82b90-1e21-11de-ab90-f72009d2669b	50.705	4.027	3536	0.001					2003-07-16	16	7	2003	1315006	1315006	PRESERVED_SPECIMEN	RBINS	INV-INS	13806	13806	Wouter Dekoninck		CC_BY_4_0		collectie Gembloux			2025-11-24T22:37:47.272Z		CONTINENT_DERIVED_FROM_COORDINATES
767686981	b528799a-2d52-4023-aa02-9ce081e3ca5f	KBVE-SRBE:Formidabel:13805	Animalia	Arthropoda	Insecta	Hymenoptera	Formicidae	Formica	Formica sanguinea		SPECIES	Formica sanguinea Latreille, 1798	Formica sanguinea Latreille, 1798		BE	Doische	Namur	PRESENT	1	37e82b90-1e21-11de-ab90-f72009d2669b	50.156	4.785	3536	0.001					1996-05-22	22	5	1996	1315006	1315006	PRESERVED_SPECIMEN	RBINS	INV-INS	13805	13805	Wouter Dekoninck		CC_BY_4_0		collectie Gembloux			2025-11-24T22:37:47.272Z		CONTINENT_DERIVED_FROM_COORDINATES
767686978	b528799a-2d52-4023-aa02-9ce081e3ca5f	KBVE-SRBE:Formidabel:13804	Animalia	Arthropoda	Insecta	Hymenoptera	Formicidae	Formica	Formica sanguinea		SPECIES	Formica sanguinea Latreille, 1798	Formica sanguinea Latreille, 1798		BE	Daverdisse	Luxembourg	PRESENT	1	37e82b90-1e21-11de-ab90-f72009d2669b	50.015	5.129	3536	0.001					1995-04-20	20	4	1995	1315006	1315006	PRESERVED_SPECIMEN	RBINS	INV-INS	13804	13804	Wouter Dekoninck		CC_BY_4_0		collectie Gembloux			2025-11-24T22:37:47.272Z		CONTINENT_DERIVED_FROM_COORDINATES
767686975	b528799a-2d52-4023-aa02-9ce081e3ca5f	KBVE-SRBE:Formidabel:13803	Animalia	Arthropoda	Insecta	Hymenoptera	Formicidae	Formica	Formica sanguinea		SPECIES	Formica sanguinea Latreille, 1798	Formica sanguinea Latreille, 1798		BE	Couvin	Namur	PRESENT	1	37e82b90-1e21-11de-ab90-f72009d2669b	50.025	4.501	3536	0.001					1996-06-01	1	6	1996	1315006	1315006	PRESERVED_SPECIMEN	RBINS	INV-INS	13803	13803	Wouter Dekoninck		CC_BY_4_0		collectie Gembloux			2025-11-24T22:37:47.273Z		CONTINENT_DERIVED_FROM_COORDINATES
767686970	b528799a-2d52-4023-aa02-9ce081e3ca5f	KBVE-SRBE:Formidabel:13802	Animalia	Arthropoda	Insecta	Hymenoptera	Formicidae	Formica	Formica sanguinea		SPECIES	Formica sanguinea Latreille, 1798	Formica sanguinea Latreille, 1798		BE	Corbion	Luxembourg	PRESENT	1	37e82b90-1e21-11de-ab90-f72009d2669b	49.793	4.98	3536	0.001					1998-08-07	7	8	1998	1315006	1315006	PRESERVED_SPECIMEN	RBINS	INV-INS	13802	13802	Wouter Dekoninck		CC_BY_4_0		collectie Gembloux			2025-11-24T22:37:47.271Z		CONTINENT_DERIVED_FROM_COORDINATES
767686967	b528799a-2d52-4023-aa02-9ce081e3ca5f	KBVE-SRBE:Formidabel:13801	Animalia	Arthropoda	Insecta	Hymenoptera	Formicidae	Formica	Formica sanguinea		SPECIES	Formica sanguinea Latreille, 1798	Formica sanguinea Latreille, 1798		BE	Chiny	Luxembourg	PRESENT	1	37e82b90-1e21-11de-ab90-f72009d2669b	49.742	5.325	3536	0.001					2000-05-01	1	5	2000	1315006	1315006	PRESERVED_SPECIMEN	RBINS	INV-INS	13801	13801	Wouter Dekoninck		CC_BY_4_0		collectie Gembloux			2025-11-24T22:37:47.271Z		CONTINENT_DERIVED_FROM_COORDINATES
767686963	b528799a-2d52-4023-aa02-9ce081e3ca5f	KBVE-SRBE:Formidabel:13800	Animalia	Arthropoda	Insecta	Hymenoptera	Formicidae	Formica	Formica sanguinea		SPECIES	Formica sanguinea Latreille, 1798	Formica sanguinea Latreille, 1798		BE	Chiny	Luxembourg	PRESENT	1	37e82b90-1e21-11de-ab90-f72009d2669b	49.742	5.325	3536	0.001					1997-04-09	9	4	1997	1315006	1315006	PRESERVED_SPECIMEN	RBINS	INV-INS	13800	13800	Wouter Dekoninck		CC_BY_4_0		collectie Gembloux			2025-11-24T22:37:47.271Z		CONTINENT_DERIVED_FROM_COORDINATES
767686960	b528799a-2d52-4023-aa02-9ce081e3ca5f	KBVE-SRBE:Formidabel:13799	Animalia	Arthropoda	Insecta	Hymenoptera	Formicidae	Formica	Formica sanguinea		SPECIES	Formica sanguinea Latreille, 1798	Formica sanguinea Latreille, 1798		BE	Carlsbourg	Luxembourg	PRESENT	1	37e82b90-1e21-11de-ab90-f72009d2669b	49.882	5.053	3536	0.001					1997-04-30	30	4	1997	1315006	1315006	PRESERVED_SPECIMEN	RBINS	INV-INS	13799	13799	Wouter Dekoninck		CC_BY_4_0		collectie Gembloux			2025-11-24T22:37:46.126Z		CONTINENT_DERIVED_FROM_COORDINATES
767686957	b528799a-2d52-4023-aa02-9ce081e3ca5f	KBVE-SRBE:Formidabel:13798	Animalia	Arthropoda	Insecta	Hymenoptera	Formicidae	Formica	Formica sanguinea		SPECIES	Formica sanguinea Latreille, 1798	Formica sanguinea Latreille, 1798		BE	Carlsbourg	Luxembourg	PRESENT	1	37e82b90-1e21-11de-ab90-f72009d2669b	49.882	5.053	3536	0.001					1997-05-01	1	5	1997	1315006	1315006	PRESERVED_SPECIMEN	RBINS	INV-INS	13798	13798	Wouter Dekoninck		CC_BY_4_0		collectie Gembloux			2025-11-24T22:37:46.124Z		CONTINENT_DERIVED_FROM_COORDINATES
767686953	b528799a-2d52-4023-aa02-9ce081e3ca5f	KBVE-SRBE:Formidabel:13797	Animalia	Arthropoda	Insecta	Hymenoptera	Formicidae	Formica	Formica sanguinea		SPECIES	Formica sanguinea Latreille, 1798	Formica sanguinea Latreille, 1798		BE	Carlsbourg	Luxembourg	PRESENT	1	37e82b90-1e21-11de-ab90-f72009d2669b	49.882	5.053	3536	0.001					1997-05-02	2	5	1997	1315006	1315006	PRESERVED_SPECIMEN	RBINS	INV-INS	13797	13797	Wouter Dekoninck		CC_BY_4_0		collectie Gembloux			2025-11-24T22:37:46.128Z		CONTINENT_DERIVED_FROM_COORDINATES
767686948	b528799a-2d52-4023-aa02-9ce081e3ca5f	KBVE-SRBE:Formidabel:13796	Animalia	Arthropoda	Insecta	Hymenoptera	Formicidae	Formica	Formica sanguinea		SPECIES	Formica sanguinea Latreille, 1798	Formica sanguinea Latreille, 1798		BE	Carlsbourg	Luxembourg	PRESENT	1	37e82b90-1e21-11de-ab90-f72009d2669b	49.882	5.053	3536	0.001					1997-05-01	1	5	1997	1315006	1315006	PRESERVED_SPECIMEN	RBINS	INV-INS	13796	13796	Wouter Dekoninck		CC_BY_4_0		collectie Gembloux			2025-11-24T22:37:46.127Z		CONTINENT_DERIVED_FROM_COORDINATES
767686946	b528799a-2d52-4023-aa02-9ce081e3ca5f	KBVE-SRBE:Formidabel:13795	Animalia	Arthropoda	Insecta	Hymenoptera	Formicidae	Formica	Formica sanguinea		SPECIES	Formica sanguinea Latreille, 1798	Formica sanguinea Latreille, 1798		BE	Carlsbourg	Luxembourg	PRESENT	1	37e82b90-1e21-11de-ab90-f72009d2669b	49.882	5.053	3536	0.001					1997-05-01	1	5	1997	1315006	1315006	PRESERVED_SPECIMEN	RBINS	INV-INS	13795	13795	Wouter Dekoninck		CC_BY_4_0		collectie Gembloux			2025-11-24T22:37:46.133Z		CONTINENT_DERIVED_FROM_COORDINATES
767686942	b528799a-2d52-4023-aa02-9ce081e3ca5f	KBVE-SRBE:Formidabel:13794	Animalia	Arthropoda	Insecta	Hymenoptera	Formicidae	Formica	Formica sanguinea		SPECIES	Formica sanguinea Latreille, 1798	Formica sanguinea Latreille, 1798		BE	Carlsbourg	Luxembourg	PRESENT	1	37e82b90-1e21-11de-ab90-f72009d2669b	49.882	5.053	3536	0.001					1997-05-01	1	5	1997	1315006	1315006	PRESERVED_SPECIMEN	RBINS	INV-INS	13794	13794	Wouter Dekoninck		CC_BY_4_0		collectie Gembloux			2025-11-24T22:37:46.135Z		CONTINENT_DERIVED_FROM_COORDINATES
767686938	b528799a-2d52-4023-aa02-9ce081e3ca5f	KBVE-SRBE:Formidabel:13793	Animalia	Arthropoda	Insecta	Hymenoptera	Formicidae	Formica	Formica sanguinea		SPECIES	Formica sanguinea Latreille, 1798	Formica sanguinea Latreille, 1798		BE	Carlsbourg	Luxembourg	PRESENT	1	37e82b90-1e21-11de-ab90-f72009d2669b	49.882	5.053	3536	0.001					1997-05-01	1	5	1997	1315006	1315006	PRESERVED_SPECIMEN	RBINS	INV-INS	13793	13793	Wouter Dekoninck		CC_BY_4_0		collectie Gembloux			2025-11-24T22:37:46.136Z		CONTINENT_DERIVED_FROM_COORDINATES
767686935	b528799a-2d52-4023-aa02-9ce081e3ca5f	KBVE-SRBE:Formidabel:13792	Animalia	Arthropoda	Insecta	Hymenoptera	Formicidae	Formica	Formica sanguinea		SPECIES	Formica sanguinea Latreille, 1798	Formica sanguinea Latreille, 1798		BE	Carlsbourg	Luxembourg	PRESENT	1	37e82b90-1e21-11de-ab90-f72009d2669b	49.882	5.053	3536	0.001					1997-05-02	2	5	1997	1315006	1315006	PRESERVED_SPECIMEN	RBINS	INV-INS	13792	13792	Wouter Dekoninck		CC_BY_4_0		collectie Gembloux			2025-11-24T22:37:46.134Z		CONTINENT_DERIVED_FROM_COORDINATES
767686931	b528799a-2d52-4023-aa02-9ce081e3ca5f	KBVE-SRBE:Formidabel:13791	Animalia	Arthropoda	Insecta	Hymenoptera	Formicidae	Formica	Formica sanguinea		SPECIES	Formica sanguinea Latreille, 1798	Formica sanguinea Latreille, 1798		BE	Bourlers	Hainaut	PRESENT	1	37e82b90-1e21-11de-ab90-f72009d2669b	49.982	4.36	3536	0.001					2002-05-16	16	5	2002	1315006	1315006	PRESERVED_SPECIMEN	RBINS	INV-INS	13791	13791	Wouter Dekoninck		CC_BY_4_0		collectie Gembloux			2025-11-24T22:37:46.135Z		CONTINENT_DERIVED_FROM_COORDINATES
767686929	b528799a-2d52-4023-aa02-9ce081e3ca5f	KBVE-SRBE:Formidabel:13790	Animalia	Arthropoda	Insecta	Hymenoptera	Formicidae	Formica	Formica sanguinea		SPECIES	Formica sanguinea Latreille, 1798	Formica sanguinea Latreille, 1798		BE	Botassart	Luxembourg	PRESENT	1	37e82b90-1e21-11de-ab90-f72009d2669b	49.746	5.117	3536	0.001					2000-04-30	30	4	2000	1315006	1315006	PRESERVED_SPECIMEN	RBINS	INV-INS	13790	13790	Wouter Dekoninck		CC_BY_4_0		collectie Gembloux			2025-11-24T22:37:46.134Z		CONTINENT_DERIVED_FROM_COORDINATES
767686926	b528799a-2d52-4023-aa02-9ce081e3ca5f	KBVE-SRBE:Formidabel:13789	Animalia	Arthropoda	Insecta	Hymenoptera	Formicidae	Formica	Formica sanguinea		SPECIES	Formica sanguinea Latreille, 1798	Formica sanguinea Latreille, 1798		BE	Bomal	Luxembourg	PRESENT	1	37e82b90-1e21-11de-ab90-f72009d2669b	50.368	5.496	3536	0.001					1996-04-27	27	4	1996	1315006	1315006	PRESERVED_SPECIMEN	RBINS	INV-INS	13789	13789	Wouter Dekoninck		CC_BY_4_0		collectie Gembloux			2025-11-24T22:37:46.094Z		CONTINENT_DERIVED_FROM_COORDINATES
767686923	b528799a-2d52-4023-aa02-9ce081e3ca5f	KBVE-SRBE:Formidabel:13788	Animalia	Arthropoda	Insecta	Hymenoptera	Formicidae	Formica	Formica sanguinea		SPECIES	Formica sanguinea Latreille, 1798	Formica sanguinea Latreille, 1798		BE	Bomal	Luxembourg	PRESENT	1	37e82b90-1e21-11de-ab90-f72009d2669b	50.368	5.496	3536	0.001					1996-04-27	27	4	1996	1315006	1315006	PRESERVED_SPECIMEN	RBINS	INV-INS	13788	13788	Wouter Dekoninck		CC_BY_4_0		collectie Gembloux			2025-11-24T22:37:46.097Z		CONTINENT_DERIVED_FROM_COORDINATES
767686922	b528799a-2d52-4023-aa02-9ce081e3ca5f	KBVE-SRBE:Formidabel:13787	Animalia	Arthropoda	Insecta	Hymenoptera	Formicidae	Formica	Formica sanguinea		SPECIES	Formica sanguinea Latreille, 1798	Formica sanguinea Latreille, 1798		BE	Bi√®vre	Namur	PRESENT	1	37e82b90-1e21-11de-ab90-f72009d2669b	49.973	4.987	3536	0.001					2002-04-20	20	4	2002	1315006	1315006	PRESERVED_SPECIMEN	RBINS	INV-INS	13787	13787	Wouter Dekoninck		CC_BY_4_0		collectie Gembloux			2025-11-24T22:37:46.096Z		CONTINENT_DERIVED_FROM_COORDINATES
767686919	b528799a-2d52-4023-aa02-9ce081e3ca5f	KBVE-SRBE:Formidabel:13786	Animalia	Arthropoda	Insecta	Hymenoptera	Formicidae	Formica	Formica sanguinea		SPECIES	Formica sanguinea Latreille, 1798	Formica sanguinea Latreille, 1798		BE	Bierghes	Brabant-Wallon	PRESENT	1	37e82b90-1e21-11de-ab90-f72009d2669b	50.704	4.098	3536	0.001					2002-07-07	7	7	2002	1315006	1315006	PRESERVED_SPECIMEN	RBINS	INV-INS	13786	13786	Wouter Dekoninck		CC_BY_4_0		collectie Gembloux			2025-11-24T22:37:46.099Z		CONTINENT_DERIVED_FROM_COORDINATES
767686917	b528799a-2d52-4023-aa02-9ce081e3ca5f	KBVE-SRBE:Formidabel:13785	Animalia	Arthropoda	Insecta	Hymenoptera	Formicidae	Formica	Formica sanguinea		SPECIES	Formica sanguinea Latreille, 1798	Formica sanguinea Latreille, 1798		BE	Beho	Luxembourg	PRESENT	1	37e82b90-1e21-11de-ab90-f72009d2669b	50.221	5.979	3536	0.001					1997-05-10	10	5	1997	1315006	1315006	PRESERVED_SPECIMEN	RBINS	INV-INS	13785	13785	Wouter Dekoninck		CC_BY_4_0		collectie Gembloux			2025-11-24T22:37:46.098Z		CONTINENT_DERIVED_FROM_COORDINATES
767686914	b528799a-2d52-4023-aa02-9ce081e3ca5f	KBVE-SRBE:Formidabel:13784	Animalia	Arthropoda	Insecta	Hymenoptera	Formicidae	Formica	Formica sanguinea		SPECIES	Formica sanguinea Latreille, 1798	Formica sanguinea Latreille, 1798		BE	Anlier	Luxembourg	PRESENT	1	37e82b90-1e21-11de-ab90-f72009d2669b	49.781	5.605	3536	0.001					2000-05-01	1	5	2000	1315006	1315006	PRESERVED_SPECIMEN	RBINS	INV-INS	13784	13784	Wouter Dekoninck		CC_BY_4_0		collectie Gembloux			2025-11-24T22:37:46.108Z		CONTINENT_DERIVED_FROM_COORDINATES
767683866	b528799a-2d52-4023-aa02-9ce081e3ca5f	KBVE-SRBE:Formidabel:12984	Animalia	Arthropoda	Insecta	Hymenoptera	Formicidae	Formica	Formica sanguinea		SPECIES	Formica sanguinea Latreille, 1798	Formica sanguinea Latreille, 1798		BE	Nismes	Namur	PRESENT	1	37e82b90-1e21-11de-ab90-f72009d2669b	50.069	4.572	3536	0.001					2003-05-30	30	5	2003	1315006	1315006	HUMAN_OBSERVATION	RBINS		12984	12984	Wouter Dekoninck		CC_BY_4_0		Herman De Koninck			2025-11-24T22:37:48.594Z		CONTINENT_DERIVED_FROM_COORDINATES
767683863	b528799a-2d52-4023-aa02-9ce081e3ca5f	KBVE-SRBE:Formidabel:12983	Animalia	Arthropoda	Insecta	Hymenoptera	Formicidae	Formica	Formica sanguinea		SPECIES	Formica sanguinea Latreille, 1798	Formica sanguinea Latreille, 1798		BE	Nismes	Namur	PRESENT	1	37e82b90-1e21-11de-ab90-f72009d2669b	50.07	4.502	3536	0.001					2003-05-30	30	5	2003	1315006	1315006	HUMAN_OBSERVATION	RBINS		12983	12983	Wouter Dekoninck		CC_BY_4_0		Herman De Koninck			2025-11-24T22:37:48.594Z		CONTINENT_DERIVED_FROM_COORDINATES
767683860	b528799a-2d52-4023-aa02-9ce081e3ca5f	KBVE-SRBE:Formidabel:12982	Animalia	Arthropoda	Insecta	Hymenoptera	Formicidae	Formica	Formica sanguinea		SPECIES	Formica sanguinea Latreille, 1798	Formica sanguinea Latreille, 1798		BE	Neuville-sous-Huy	Li√®ge	PRESENT	3	37e82b90-1e21-11de-ab90-f72009d2669b	50.552	5.294	3536	0.001					1964-07-15	15	7	1964	1315006	1315006	PRESERVED_SPECIMEN	RBINS	INV-INS	12982	12982	Wouter Dekoninck		CC_BY_4_0		J. Loly			2025-11-24T22:37:48.594Z		CONTINENT_DERIVED_FROM_COORDINATES
767683857	b528799a-2d52-4023-aa02-9ce081e3ca5f	KBVE-SRBE:Formidabel:12981	Animalia	Arthropoda	Insecta	Hymenoptera	Formicidae	Formica	Formica sanguinea		SPECIES	Formica sanguinea Latreille, 1798	Formica sanguinea Latreille, 1798		BE	Neuville-sous-Huy	Li√®ge	PRESENT	3	37e82b90-1e21-11de-ab90-f72009d2669b	50.552	5.294	3536	0.001					1964-06-15	15	6	1964	1315006	1315006	PRESERVED_SPECIMEN	RBINS	INV-INS	12981	12981	Wouter Dekoninck		CC_BY_4_0		J. Loly			2025-11-24T22:37:48.596Z		CONTINENT_DERIVED_FROM_COORDINATES
767683854	b528799a-2d52-4023-aa02-9ce081e3ca5f	KBVE-SRBE:Formidabel:12980	Animalia	Arthropoda	Insecta	Hymenoptera	Formicidae	Formica	Formica sanguinea		SPECIES	Formica sanguinea Latreille, 1798	Formica sanguinea Latreille, 1798		BE	Libin	Luxembourg	PRESENT	3	37e82b90-1e21-11de-ab90-f72009d2669b	49.966	5.336	3536	0.001					2010-05-29	29	5	2010	1315006	1315006	HUMAN_OBSERVATION	RBINS		12980	12980	Wouter Dekoninck		CC_BY_4_0		Jacques Ide			2025-11-24T22:37:48.596Z		CONTINENT_DERIVED_FROM_COORDINATES
767683852	b528799a-2d52-4023-aa02-9ce081e3ca5f	KBVE-SRBE:Formidabel:12979	Animalia	Arthropoda	Insecta	Hymenoptera	Formicidae	Formica	Formica sanguinea		SPECIES	Formica sanguinea Latreille, 1798	Formica sanguinea Latreille, 1798		BE	Libin	Luxembourg	PRESENT	3	37e82b90-1e21-11de-ab90-f72009d2669b	49.968	5.266	3536	0.001					2010-05-29	29	5	2010	1315006	1315006	HUMAN_OBSERVATION	RBINS		12979	12979	Wouter Dekoninck		CC_BY_4_0		Jacques Ide			2025-11-24T22:37:48.584Z		CONTINENT_DERIVED_FROM_COORDINATES
767683848	b528799a-2d52-4023-aa02-9ce081e3ca5f	KBVE-SRBE:Formidabel:12978	Animalia	Arthropoda	Insecta	Hymenoptera	Formicidae	Formica	Formica sanguinea		SPECIES	Formica sanguinea Latreille, 1798	Formica sanguinea Latreille, 1798		BE	Hockai	Li√®ge	PRESENT	1	37e82b90-1e21-11de-ab90-f72009d2669b	50.446	6.007	3536	0.001					2008-06-23	23	6	2008	1315006	1315006	HUMAN_OBSERVATION	RBINS		12978	12978	Wouter Dekoninck		CC_BY_4_0		Wouter Dekoninck			2025-11-24T22:37:48.582Z		CONTINENT_DERIVED_FROM_COORDINATES
767683844	b528799a-2d52-4023-aa02-9ce081e3ca5f	KBVE-SRBE:Formidabel:12977	Animalia	Arthropoda	Insecta	Hymenoptera	Formicidae	Formica	Formica sanguinea		SPECIES	Formica sanguinea Latreille, 1798	Formica sanguinea Latreille, 1798		BE	Hockai	Li√®ge	PRESENT	1	37e82b90-1e21-11de-ab90-f72009d2669b	50.446	6.007	3536	0.001					2008-06-23	23	6	2008	1315006	1315006	HUMAN_OBSERVATION	RBINS		12977	12977	Wouter Dekoninck		CC_BY_4_0		Wouter Dekoninck			2025-11-24T22:37:48.582Z		CONTINENT_DERIVED_FROM_COORDINATES
767683840	b528799a-2d52-4023-aa02-9ce081e3ca5f	KBVE-SRBE:Formidabel:12976	Animalia	Arthropoda	Insecta	Hymenoptera	Formicidae	Formica	Formica sanguinea		SPECIES	Formica sanguinea Latreille, 1798	Formica sanguinea Latreille, 1798		BE	Dinant	Namur	PRESENT	1	37e82b90-1e21-11de-ab90-f72009d2669b	50.289	4.93	3536	0.001					2007-05-18	18	5	2007	1315006	1315006	HUMAN_OBSERVATION	RBINS		12976	12976	Wouter Dekoninck		CC_BY_4_0		Wouter Dekoninck			2025-11-24T22:37:48.582Z		CONTINENT_DERIVED_FROM_COORDINATES
767680714	b528799a-2d52-4023-aa02-9ce081e3ca5f	KBVE-SRBE:Formidabel:12177	Animalia	Arthropoda	Insecta	Hymenoptera	Formicidae	Formica	Formica sanguinea		SPECIES	Formica sanguinea Latreille, 1798	Formica sanguinea Latreille, 1798		BE	Gelrode	Vlaams-Brabant	PRESENT	1	37e82b90-1e21-11de-ab90-f72009d2669b	50.965	4.816	3536	0.001									1315006	1315006	HUMAN_OBSERVATION	RBINS		12177	12177	David Muls		CC_BY_4_0		David Muls			2025-11-24T22:37:48.121Z		CONTINENT_DERIVED_FROM_COORDINATES
767680709	b528799a-2d52-4023-aa02-9ce081e3ca5f	KBVE-SRBE:Formidabel:12176	Animalia	Arthropoda	Insecta	Hymenoptera	Formicidae	Formica	Formica sanguinea		SPECIES	Formica sanguinea Latreille, 1798	Formica sanguinea Latreille, 1798		BE	Wavreilles	Namur	PRESENT	1	37e82b90-1e21-11de-ab90-f72009d2669b	50.104	5.203	3536	0.001					2002-07-27	27	7	2002	1315006	1315006	HUMAN_OBSERVATION	RBINS		12176	12176	Wouter Dekoninck		CC_BY_4_0		Yves Baugn√©e			2025-11-24T22:37:48.122Z		CONTINENT_DERIVED_FROM_COORDINATES
767680706	b528799a-2d52-4023-aa02-9ce081e3ca5f	KBVE-SRBE:Formidabel:12175	Animalia	Arthropoda	Insecta	Hymenoptera	Formicidae	Formica	Formica sanguinea		SPECIES	Formica sanguinea Latreille, 1798	Formica sanguinea Latreille, 1798		BE	Nismes	Namur	PRESENT	12	37e82b90-1e21-11de-ab90-f72009d2669b	50.069	4.572	3536	0.001					2009-05-01	1	5	2009	1315006	1315006	HUMAN_OBSERVATION	RBINS		12175	12175	Wouter Dekoninck		CC_BY_4_0		Frederick Hendrickx			2025-11-24T22:37:48.122Z		CONTINENT_DERIVED_FROM_COORDINATES
767680703	b528799a-2d52-4023-aa02-9ce081e3ca5f	KBVE-SRBE:Formidabel:12174	Animalia	Arthropoda	Insecta	Hymenoptera	Formicidae	Formica	Formica sanguinea		SPECIES	Formica sanguinea Latreille, 1798	Formica sanguinea Latreille, 1798		BE	Buissonville	Namur	PRESENT	5	37e82b90-1e21-11de-ab90-f72009d2669b	50.239	5.209	3536	0.001					2009-05-31	31	5	2009	1315006	1315006	HUMAN_OBSERVATION	RBINS		12174	12174	Wouter Dekoninck		CC_BY_4_0		Jacques Ide			2025-11-24T22:37:48.123Z		CONTINENT_DERIVED_FROM_COORDINATES
767680695	b528799a-2d52-4023-aa02-9ce081e3ca5f	KBVE-SRBE:Formidabel:12173	Animalia	Arthropoda	Insecta	Hymenoptera	Formicidae	Formica	Formica sanguinea		SPECIES	Formica sanguinea Latreille, 1798	Formica sanguinea Latreille, 1798		BE	Kalmthout	Antwerpen	PRESENT	5	37e82b90-1e21-11de-ab90-f72009d2669b	51.374	4.473	3536	0.001					2005-09-11	11	9	2005	1315006	1315006	HUMAN_OBSERVATION	RBINS		12173	12173	Wouter Dekoninck		CC_BY_4_0		Maarten Jacobs			2025-11-24T22:37:48.122Z		CONTINENT_DERIVED_FROM_COORDINATES
767680691	b528799a-2d52-4023-aa02-9ce081e3ca5f	KBVE-SRBE:Formidabel:12172	Animalia	Arthropoda	Insecta	Hymenoptera	Formicidae	Formica	Formica sanguinea		SPECIES	Formica sanguinea Latreille, 1798	Formica sanguinea Latreille, 1798		BE	Kalmthout	Antwerpen	PRESENT	5	37e82b90-1e21-11de-ab90-f72009d2669b	51.374	4.473	3536	0.001					2005-07-21	21	7	2005	1315006	1315006	HUMAN_OBSERVATION	RBINS		12172	12172	Wouter Dekoninck		CC_BY_4_0		Maarten Jacobs			2025-11-24T22:37:48.122Z		CONTINENT_DERIVED_FROM_COORDINATES
767680687	b528799a-2d52-4023-aa02-9ce081e3ca5f	KBVE-SRBE:Formidabel:12171	Animalia	Arthropoda	Insecta	Hymenoptera	Formicidae	Formica	Formica sanguinea		SPECIES	Formica sanguinea Latreille, 1798	Formica sanguinea Latreille, 1798		BE	Kalmthout	Antwerpen	PRESENT	1	37e82b90-1e21-11de-ab90-f72009d2669b	51.374	4.473	3536	0.001					2005-07-03	3	7	2005	1315006	1315006	HUMAN_OBSERVATION	RBINS		12171	12171	Wouter Dekoninck		CC_BY_4_0		Maarten Jacobs			2025-11-24T22:37:48.124Z		CONTINENT_DERIVED_FROM_COORDINATES
767680684	b528799a-2d52-4023-aa02-9ce081e3ca5f	KBVE-SRBE:Formidabel:12170	Animalia	Arthropoda	Insecta	Hymenoptera	Formicidae	Formica	Formica sanguinea		SPECIES	Formica sanguinea Latreille, 1798	Formica sanguinea Latreille, 1798		BE	Kalmthout	Antwerpen	PRESENT	1	37e82b90-1e21-11de-ab90-f72009d2669b	51.42	4.402	3536	0.001					2005-07-21	21	7	2005	1315006	1315006	HUMAN_OBSERVATION	RBINS		12170	12170	Wouter Dekoninck		CC_BY_4_0		Maarten Jacobs			2025-11-24T22:37:48.119Z		CONTINENT_DERIVED_FROM_COORDINATES
767680681	b528799a-2d52-4023-aa02-9ce081e3ca5f	KBVE-SRBE:Formidabel:12169	Animalia	Arthropoda	Insecta	Hymenoptera	Formicidae	Formica	Formica sanguinea		SPECIES	Formica sanguinea Latreille, 1798	Formica sanguinea Latreille, 1798		BE	Kalmthout	Antwerpen	PRESENT	2	37e82b90-1e21-11de-ab90-f72009d2669b	51.42	4.402	3536	0.001					2005-06-15	15	6	2005	1315006	1315006	HUMAN_OBSERVATION	RBINS		12169	12169	Wouter Dekoninck		CC_BY_4_0		Maarten Jacobs			2025-11-24T22:37:48.124Z		CONTINENT_DERIVED_FROM_COORDINATES
767680679	b528799a-2d52-4023-aa02-9ce081e3ca5f	KBVE-SRBE:Formidabel:12168	Animalia	Arthropoda	Insecta	Hymenoptera	Formicidae	Formica	Formica sanguinea		SPECIES	Formica sanguinea Latreille, 1798	Formica sanguinea Latreille, 1798		BE	Kalmthout	Antwerpen	PRESENT	1	37e82b90-1e21-11de-ab90-f72009d2669b	51.42	4.402	3536	0.001					2005-09-30	30	9	2005	1315006	1315006	HUMAN_OBSERVATION	RBINS		12168	12168	Wouter Dekoninck		CC_BY_4_0		Maarten Jacobs			2025-11-24T22:37:48.125Z		CONTINENT_DERIVED_FROM_COORDINATES
767680676	b528799a-2d52-4023-aa02-9ce081e3ca5f	KBVE-SRBE:Formidabel:12167	Animalia	Arthropoda	Insecta	Hymenoptera	Formicidae	Formica	Formica sanguinea		SPECIES	Formica sanguinea Latreille, 1798	Formica sanguinea Latreille, 1798		BE	Kalmthout	Antwerpen	PRESENT	1	37e82b90-1e21-11de-ab90-f72009d2669b	51.42	4.402	3536	0.001					2005-07-03	3	7	2005	1315006	1315006	HUMAN_OBSERVATION	RBINS		12167	12167	Wouter Dekoninck		CC_BY_4_0		Maarten Jacobs			2025-11-24T22:37:48.129Z		CONTINENT_DERIVED_FROM_COORDINATES
767680672	b528799a-2d52-4023-aa02-9ce081e3ca5f	KBVE-SRBE:Formidabel:12166	Animalia	Arthropoda	Insecta	Hymenoptera	Formicidae	Formica	Formica sanguinea		SPECIES	Formica sanguinea Latreille, 1798	Formica sanguinea Latreille, 1798		BE	Kalmthout	Antwerpen	PRESENT	2	37e82b90-1e21-11de-ab90-f72009d2669b	51.42	4.402	3536	0.001					2005-07-21	21	7	2005	1315006	1315006	HUMAN_OBSERVATION	RBINS		12166	12166	Wouter Dekoninck		CC_BY_4_0		Maarten Jacobs			2025-11-24T22:37:48.128Z		CONTINENT_DERIVED_FROM_COORDINATES
767680669	b528799a-2d52-4023-aa02-9ce081e3ca5f	KBVE-SRBE:Formidabel:12165	Animalia	Arthropoda	Insecta	Hymenoptera	Formicidae	Formica	Formica sanguinea		SPECIES	Formica sanguinea Latreille, 1798	Formica sanguinea Latreille, 1798		BE	Kalmthout	Antwerpen	PRESENT	1	37e82b90-1e21-11de-ab90-f72009d2669b	51.42	4.402	3536	0.001					2005-05-06	6	5	2005	1315006	1315006	HUMAN_OBSERVATION	RBINS		12165	12165	Wouter Dekoninck		CC_BY_4_0		Maarten Jacobs			2025-11-24T22:37:48.128Z		CONTINENT_DERIVED_FROM_COORDINATES
767680666	b528799a-2d52-4023-aa02-9ce081e3ca5f	KBVE-SRBE:Formidabel:12164	Animalia	Arthropoda	Insecta	Hymenoptera	Formicidae	Formica	Formica sanguinea		SPECIES	Formica sanguinea Latreille, 1798	Formica sanguinea Latreille, 1798		BE	Kalmthout	Antwerpen	PRESENT	1	37e82b90-1e21-11de-ab90-f72009d2669b	51.42	4.402	3536	0.001					2005-06-17	17	6	2005	1315006	1315006	HUMAN_OBSERVATION	RBINS		12164	12164	Wouter Dekoninck		CC_BY_4_0		Maarten Jacobs			2025-11-24T22:37:48.129Z		CONTINENT_DERIVED_FROM_COORDINATES
767680663	b528799a-2d52-4023-aa02-9ce081e3ca5f	KBVE-SRBE:Formidabel:12163	Animalia	Arthropoda	Insecta	Hymenoptera	Formicidae	Formica	Formica sanguinea		SPECIES	Formica sanguinea Latreille, 1798	Formica sanguinea Latreille, 1798		BE	Kalmthout	Antwerpen	PRESENT	2	37e82b90-1e21-11de-ab90-f72009d2669b	51.42	4.402	3536	0.001					2005-07-21	21	7	2005	1315006	1315006	HUMAN_OBSERVATION	RBINS		12163	12163	Wouter Dekoninck		CC_BY_4_0		Maarten Jacobs			2025-11-24T22:37:48.128Z		CONTINENT_DERIVED_FROM_COORDINATES
767680657	b528799a-2d52-4023-aa02-9ce081e3ca5f	KBVE-SRBE:Formidabel:12162	Animalia	Arthropoda	Insecta	Hymenoptera	Formicidae	Formica	Formica sanguinea		SPECIES	Formica sanguinea Latreille, 1798	Formica sanguinea Latreille, 1798		BE	Kalmthout	Antwerpen	PRESENT	1	37e82b90-1e21-11de-ab90-f72009d2669b	51.42	4.402	3536	0.001					2005-06-17	17	6	2005	1315006	1315006	HUMAN_OBSERVATION	RBINS		12162	12162	Wouter Dekoninck		CC_BY_4_0		Maarten Jacobs			2025-11-24T22:37:48.129Z		CONTINENT_DERIVED_FROM_COORDINATES
767680653	b528799a-2d52-4023-aa02-9ce081e3ca5f	KBVE-SRBE:Formidabel:12161	Animalia	Arthropoda	Insecta	Hymenoptera	Formicidae	Formica	Formica sanguinea		SPECIES	Formica sanguinea Latreille, 1798	Formica sanguinea Latreille, 1798		BE	Kalmthout	Antwerpen	PRESENT	2	37e82b90-1e21-11de-ab90-f72009d2669b	51.375	4.401	3536	0.001					2005-07-03	3	7	2005	1315006	1315006	HUMAN_OBSERVATION	RBINS		12161	12161	Wouter Dekoninck		CC_BY_4_0		Maarten Jacobs			2025-11-24T22:37:48.128Z		CONTINENT_DERIVED_FROM_COORDINATES
767680650	b528799a-2d52-4023-aa02-9ce081e3ca5f	KBVE-SRBE:Formidabel:12160	Animalia	Arthropoda	Insecta	Hymenoptera	Formicidae	Formica	Formica sanguinea		SPECIES	Formica sanguinea Latreille, 1798	Formica sanguinea Latreille, 1798		BE	Kalmthout	Antwerpen	PRESENT	1	37e82b90-1e21-11de-ab90-f72009d2669b	51.375	4.401	3536	0.001					2005-08-28	28	8	2005	1315006	1315006	HUMAN_OBSERVATION	RBINS		12160	12160	Wouter Dekoninck		CC_BY_4_0		Maarten Jacobs			2025-11-24T22:37:48.128Z		CONTINENT_DERIVED_FROM_COORDINATES
767680648	b528799a-2d52-4023-aa02-9ce081e3ca5f	KBVE-SRBE:Formidabel:12159	Animalia	Arthropoda	Insecta	Hymenoptera	Formicidae	Formica	Formica sanguinea		SPECIES	Formica sanguinea Latreille, 1798	Formica sanguinea Latreille, 1798		BE	Kalmthout	Antwerpen	PRESENT	1	37e82b90-1e21-11de-ab90-f72009d2669b	51.375	4.401	3536	0.001					2005-07-21	21	7	2005	1315006	1315006	HUMAN_OBSERVATION	RBINS		12159	12159	Wouter Dekoninck		CC_BY_4_0		Maarten Jacobs			2025-11-24T22:37:48.106Z		CONTINENT_DERIVED_FROM_COORDINATES
767680644	b528799a-2d52-4023-aa02-9ce081e3ca5f	KBVE-SRBE:Formidabel:12158	Animalia	Arthropoda	Insecta	Hymenoptera	Formicidae	Formica	Formica sanguinea		SPECIES	Formica sanguinea Latreille, 1798	Formica sanguinea Latreille, 1798		BE	Kalmthout	Antwerpen	PRESENT	1	37e82b90-1e21-11de-ab90-f72009d2669b	51.375	4.401	3536	0.001					2005-06-04	4	6	2005	1315006	1315006	HUMAN_OBSERVATION	RBINS		12158	12158	Wouter Dekoninck		CC_BY_4_0		Maarten Jacobs			2025-11-24T22:37:48.106Z		CONTINENT_DERIVED_FROM_COORDINATES
767680642	b528799a-2d52-4023-aa02-9ce081e3ca5f	KBVE-SRBE:Formidabel:12157	Animalia	Arthropoda	Insecta	Hymenoptera	Formicidae	Formica	Formica sanguinea		SPECIES	Formica sanguinea Latreille, 1798	Formica sanguinea Latreille, 1798		BE	Kalmthout	Antwerpen	PRESENT	1	37e82b90-1e21-11de-ab90-f72009d2669b	51.375	4.401	3536	0.001					2005-04-24	24	4	2005	1315006	1315006	HUMAN_OBSERVATION	RBINS		12157	12157	Wouter Dekoninck		CC_BY_4_0		Maarten Jacobs			2025-11-24T22:37:48.106Z		CONTINENT_DERIVED_FROM_COORDINATES
767680638	b528799a-2d52-4023-aa02-9ce081e3ca5f	KBVE-SRBE:Formidabel:12156	Animalia	Arthropoda	Insecta	Hymenoptera	Formicidae	Formica	Formica sanguinea		SPECIES	Formica sanguinea Latreille, 1798	Formica sanguinea Latreille, 1798		BE	Kalmthout	Antwerpen	PRESENT	3	37e82b90-1e21-11de-ab90-f72009d2669b	51.42	4.402	3536	0.001					2005-06-04	4	6	2005	1315006	1315006	HUMAN_OBSERVATION	RBINS		12156	12156	Wouter Dekoninck		CC_BY_4_0		Maarten Jacobs			2025-11-24T22:37:48.112Z		CONTINENT_DERIVED_FROM_COORDINATES
767680634	b528799a-2d52-4023-aa02-9ce081e3ca5f	KBVE-SRBE:Formidabel:12155	Animalia	Arthropoda	Insecta	Hymenoptera	Formicidae	Formica	Formica sanguinea		SPECIES	Formica sanguinea Latreille, 1798	Formica sanguinea Latreille, 1798		BE	Kalmthout	Antwerpen	PRESENT	1	37e82b90-1e21-11de-ab90-f72009d2669b	51.42	4.402	3536	0.001					2005-07-21	21	7	2005	1315006	1315006	HUMAN_OBSERVATION	RBINS		12155	12155	Wouter Dekoninck		CC_BY_4_0		Maarten Jacobs			2025-11-24T22:37:48.110Z		CONTINENT_DERIVED_FROM_COORDINATES
767680628	b528799a-2d52-4023-aa02-9ce081e3ca5f	KBVE-SRBE:Formidabel:12154	Animalia	Arthropoda	Insecta	Hymenoptera	Formicidae	Formica	Formica sanguinea		SPECIES	Formica sanguinea Latreille, 1798	Formica sanguinea Latreille, 1798		BE	Kalmthout	Antwerpen	PRESENT	1	37e82b90-1e21-11de-ab90-f72009d2669b	51.42	4.402	3536	0.001					2005-07-03	3	7	2005	1315006	1315006	HUMAN_OBSERVATION	RBINS		12154	12154	Wouter Dekoninck		CC_BY_4_0		Maarten Jacobs			2025-11-24T22:37:48.111Z		CONTINENT_DERIVED_FROM_COORDINATES
767680624	b528799a-2d52-4023-aa02-9ce081e3ca5f	KBVE-SRBE:Formidabel:12153	Animalia	Arthropoda	Insecta	Hymenoptera	Formicidae	Formica	Formica sanguinea		SPECIES	Formica sanguinea Latreille, 1798	Formica sanguinea Latreille, 1798		BE	Kalmthout	Antwerpen	PRESENT	25	37e82b90-1e21-11de-ab90-f72009d2669b	51.375	4.401	3536	0.001					2005-08-28	28	8	2005	1315006	1315006	HUMAN_OBSERVATION	RBINS		12153	12153	Wouter Dekoninck		CC_BY_4_0		Maarten Jacobs			2025-11-24T22:37:48.110Z		CONTINENT_DERIVED_FROM_COORDINATES
767679853	b528799a-2d52-4023-aa02-9ce081e3ca5f	KBVE-SRBE:Formidabel:11948	Animalia	Arthropoda	Insecta	Hymenoptera	Formicidae	Formica	Formica sanguinea		SPECIES	Formica sanguinea Latreille, 1798	Formica sanguinea Latreille, 1798		BE	Dessel	Antwerpen	PRESENT	1	37e82b90-1e21-11de-ab90-f72009d2669b	51.231	5.041	3536	0.001					2008-06-02	2	6	2008	1315006	1315006	HUMAN_OBSERVATION	RBINS		11948	11948	Fran√ßois Vankerkhoven		CC_BY_4_0		Jorg Lambrechts			2025-11-24T22:37:46.891Z		CONTINENT_DERIVED_FROM_COORDINATES
767679801	b528799a-2d52-4023-aa02-9ce081e3ca5f	KBVE-SRBE:Formidabel:11933	Animalia	Arthropoda	Insecta	Hymenoptera	Formicidae	Formica	Formica sanguinea		SPECIES	Formica sanguinea Latreille, 1798	Formica sanguinea Latreille, 1798		BE	Dessel	Antwerpen	PRESENT	1	37e82b90-1e21-11de-ab90-f72009d2669b	51.231	5.041	3536	0.001					2008-07-29	29	7	2008	1315006	1315006	HUMAN_OBSERVATION	RBINS		11933	11933	Fran√ßois Vankerkhoven		CC_BY_4_0		Jorg Lambrechts			2025-11-24T22:37:46.892Z		CONTINENT_DERIVED_FROM_COORDINATES
767679745	b528799a-2d52-4023-aa02-9ce081e3ca5f	KBVE-SRBE:Formidabel:11919	Animalia	Arthropoda	Insecta	Hymenoptera	Formicidae	Formica	Formica sanguinea		SPECIES	Formica sanguinea Latreille, 1798	Formica sanguinea Latreille, 1798		BE	Dessel	Antwerpen	PRESENT	300	37e82b90-1e21-11de-ab90-f72009d2669b	51.231	5.041	3536	0.001					2008-07-29	29	7	2008	1315006	1315006	HUMAN_OBSERVATION	RBINS		11919	11919	Fran√ßois Vankerkhoven		CC_BY_4_0		Jorg Lambrechts			2025-11-24T22:37:46.885Z		CONTINENT_DERIVED_FROM_COORDINATES
767679740	b528799a-2d52-4023-aa02-9ce081e3ca5f	KBVE-SRBE:Formidabel:11918	Animalia	Arthropoda	Insecta	Hymenoptera	Formicidae	Formica	Formica sanguinea		SPECIES	Formica sanguinea Latreille, 1798	Formica sanguinea Latreille, 1798		BE	Dessel	Antwerpen	PRESENT	1	37e82b90-1e21-11de-ab90-f72009d2669b	51.231	5.041	3536	0.001					2008-07-29	29	7	2008	1315006	1315006	HUMAN_OBSERVATION	RBINS		11918	11918	Fran√ßois Vankerkhoven		CC_BY_4_0		Jorg Lambrechts			2025-11-24T22:37:46.889Z		CONTINENT_DERIVED_FROM_COORDINATES
767679737	b528799a-2d52-4023-aa02-9ce081e3ca5f	KBVE-SRBE:Formidabel:11917	Animalia	Arthropoda	Insecta	Hymenoptera	Formicidae	Formica	Formica sanguinea		SPECIES	Formica sanguinea Latreille, 1798	Formica sanguinea Latreille, 1798		BE	Dessel	Antwerpen	PRESENT	1	37e82b90-1e21-11de-ab90-f72009d2669b	51.231	5.041	3536	0.001					2008-07-29	29	7	2008	1315006	1315006	HUMAN_OBSERVATION	RBINS		11917	11917	Fran√ßois Vankerkhoven		CC_BY_4_0		Jorg Lambrechts			2025-11-24T22:37:46.886Z		CONTINENT_DERIVED_FROM_COORDINATES
767679682	b528799a-2d52-4023-aa02-9ce081e3ca5f	KBVE-SRBE:Formidabel:11900	Animalia	Arthropoda	Insecta	Hymenoptera	Formicidae	Formica	Formica sanguinea		SPECIES	Formica sanguinea Latreille, 1798	Formica sanguinea Latreille, 1798		BE	Dessel	Antwerpen	PRESENT	1	37e82b90-1e21-11de-ab90-f72009d2669b	51.231	5.041	3536	0.001					2008-07-26	26	7	2008	1315006	1315006	HUMAN_OBSERVATION	RBINS		11900	11900	Fran√ßois Vankerkhoven		CC_BY_4_0		Jorg Lambrechts			2025-11-24T22:37:46.880Z		CONTINENT_DERIVED_FROM_COORDINATES
767679576	b528799a-2d52-4023-aa02-9ce081e3ca5f	KBVE-SRBE:Formidabel:11876	Animalia	Arthropoda	Insecta	Hymenoptera	Formicidae	Formica	Formica sanguinea		SPECIES	Formica sanguinea Latreille, 1798	Formica sanguinea Latreille, 1798		BE	Dessel	Antwerpen	PRESENT	3	37e82b90-1e21-11de-ab90-f72009d2669b	51.231	5.041	3536	0.001					2008-06-17	17	6	2008	1315006	1315006	HUMAN_OBSERVATION	RBINS		11876	11876	Fran√ßois Vankerkhoven		CC_BY_4_0		Jorg Lambrechts			2025-11-24T22:37:46.809Z		CONTINENT_DERIVED_FROM_COORDINATES
767679571	b528799a-2d52-4023-aa02-9ce081e3ca5f	KBVE-SRBE:Formidabel:11875	Animalia	Arthropoda	Insecta	Hymenoptera	Formicidae	Formica	Formica sanguinea		SPECIES	Formica sanguinea Latreille, 1798	Formica sanguinea Latreille, 1798		BE	Dessel	Antwerpen	PRESENT	1	37e82b90-1e21-11de-ab90-f72009d2669b	51.231	5.041	3536	0.001					2008-07-29	29	7	2008	1315006	1315006	HUMAN_OBSERVATION	RBINS		11875	11875	Fran√ßois Vankerkhoven		CC_BY_4_0		Jorg Lambrechts			2025-11-24T22:37:46.808Z		CONTINENT_DERIVED_FROM_COORDINATES
767679568	b528799a-2d52-4023-aa02-9ce081e3ca5f	KBVE-SRBE:Formidabel:11874	Animalia	Arthropoda	Insecta	Hymenoptera	Formicidae	Formica	Formica sanguinea		SPECIES	Formica sanguinea Latreille, 1798	Formica sanguinea Latreille, 1798		BE	Dessel	Antwerpen	PRESENT	1	37e82b90-1e21-11de-ab90-f72009d2669b	51.231	5.041	3536	0.001					2008-07-01	1	7	2008	1315006	1315006	HUMAN_OBSERVATION	RBINS		11874	11874	Fran√ßois Vankerkhoven		CC_BY_4_0		Jorg Lambrechts			2025-11-24T22:37:46.809Z		CONTINENT_DERIVED_FROM_COORDINATES
767679565	b528799a-2d52-4023-aa02-9ce081e3ca5f	KBVE-SRBE:Formidabel:11873	Animalia	Arthropoda	Insecta	Hymenoptera	Formicidae	Formica	Formica sanguinea		SPECIES	Formica sanguinea Latreille, 1798	Formica sanguinea Latreille, 1798		BE	Dessel	Antwerpen	PRESENT	2	37e82b90-1e21-11de-ab90-f72009d2669b	51.231	5.041	3536	0.001					2008-07-15	15	7	2008	1315006	1315006	HUMAN_OBSERVATION	RBINS		11873	11873	Fran√ßois Vankerkhoven		CC_BY_4_0		Jorg Lambrechts			2025-11-24T22:37:46.809Z		CONTINENT_DERIVED_FROM_COORDINATES
767679562	b528799a-2d52-4023-aa02-9ce081e3ca5f	KBVE-SRBE:Formidabel:11872	Animalia	Arthropoda	Insecta	Hymenoptera	Formicidae	Formica	Formica sanguinea		SPECIES	Formica sanguinea Latreille, 1798	Formica sanguinea Latreille, 1798		BE	Dessel	Antwerpen	PRESENT	1	37e82b90-1e21-11de-ab90-f72009d2669b	51.231	5.041	3536	0.001					2008-06-17	17	6	2008	1315006	1315006	HUMAN_OBSERVATION	RBINS		11872	11872	Fran√ßois Vankerkhoven		CC_BY_4_0		Jorg Lambrechts			2025-11-24T22:37:46.809Z		CONTINENT_DERIVED_FROM_COORDINATES
767679532	b528799a-2d52-4023-aa02-9ce081e3ca5f	KBVE-SRBE:Formidabel:11862	Animalia	Arthropoda	Insecta	Hymenoptera	Formicidae	Formica	Formica sanguinea		SPECIES	Formica sanguinea Latreille, 1798	Formica sanguinea Latreille, 1798		BE	Dessel	Antwerpen	PRESENT	3	37e82b90-1e21-11de-ab90-f72009d2669b	51.231	5.041	3536	0.001					2008-06-17	17	6	2008	1315006	1315006	HUMAN_OBSERVATION	RBINS		11862	11862	Fran√ßois Vankerkhoven		CC_BY_4_0		Jorg Lambrechts			2025-11-24T22:37:46.794Z		CONTINENT_DERIVED_FROM_COORDINATES
767679527	b528799a-2d52-4023-aa02-9ce081e3ca5f	KBVE-SRBE:Formidabel:11861	Animalia	Arthropoda	Insecta	Hymenoptera	Formicidae	Formica	Formica sanguinea		SPECIES	Formica sanguinea Latreille, 1798	Formica sanguinea Latreille, 1798		BE	Dessel	Antwerpen	PRESENT	2	37e82b90-1e21-11de-ab90-f72009d2669b	51.231	5.041	3536	0.001					2008-07-01	1	7	2008	1315006	1315006	HUMAN_OBSERVATION	RBINS		11861	11861	Fran√ßois Vankerkhoven		CC_BY_4_0		Jorg Lambrechts			2025-11-24T22:37:46.793Z		CONTINENT_DERIVED_FROM_COORDINATES
767679483	b528799a-2d52-4023-aa02-9ce081e3ca5f	KBVE-SRBE:Formidabel:11849	Animalia	Arthropoda	Insecta	Hymenoptera	Formicidae	Formica	Formica sanguinea		SPECIES	Formica sanguinea Latreille, 1798	Formica sanguinea Latreille, 1798		BE	Dessel	Antwerpen	PRESENT	4	37e82b90-1e21-11de-ab90-f72009d2669b	51.23	5.113	3536	0.001					2008-06-17	17	6	2008	1315006	1315006	HUMAN_OBSERVATION	RBINS		11849	11849	Fran√ßois Vankerkhoven		CC_BY_4_0		Jorg Lambrechts			2025-11-24T22:37:46.786Z		CONTINENT_DERIVED_FROM_COORDINATES
767679480	b528799a-2d52-4023-aa02-9ce081e3ca5f	KBVE-SRBE:Formidabel:11848	Animalia	Arthropoda	Insecta	Hymenoptera	Formicidae	Formica	Formica sanguinea		SPECIES	Formica sanguinea Latreille, 1798	Formica sanguinea Latreille, 1798		BE	Dessel	Antwerpen	PRESENT	1	37e82b90-1e21-11de-ab90-f72009d2669b	51.23	5.113	3536	0.001					2008-07-29	29	7	2008	1315006	1315006	HUMAN_OBSERVATION	RBINS		11848	11848	Fran√ßois Vankerkhoven		CC_BY_4_0		Jorg Lambrechts			2025-11-24T22:37:46.788Z		CONTINENT_DERIVED_FROM_COORDINATES
767679476	b528799a-2d52-4023-aa02-9ce081e3ca5f	KBVE-SRBE:Formidabel:11847	Animalia	Arthropoda	Insecta	Hymenoptera	Formicidae	Formica	Formica sanguinea		SPECIES	Formica sanguinea Latreille, 1798	Formica sanguinea Latreille, 1798		BE	Dessel	Antwerpen	PRESENT	9	37e82b90-1e21-11de-ab90-f72009d2669b	51.23	5.113	3536	0.001					2008-06-17	17	6	2008	1315006	1315006	PRESERVED_SPECIMEN	RBINS	INV-INS	11847	11847	Fran√ßois Vankerkhoven		CC_BY_4_0		Jorg Lambrechts			2025-11-24T22:37:46.787Z		CONTINENT_DERIVED_FROM_COORDINATES
767679446	b528799a-2d52-4023-aa02-9ce081e3ca5f	KBVE-SRBE:Formidabel:11839	Animalia	Arthropoda	Insecta	Hymenoptera	Formicidae	Formica	Formica sanguinea		SPECIES	Formica sanguinea Latreille, 1798	Formica sanguinea Latreille, 1798		BE	Dessel	Antwerpen	PRESENT	1	37e82b90-1e21-11de-ab90-f72009d2669b	51.23	5.113	3536	0.001					2008-07-29	29	7	2008	1315006	1315006	HUMAN_OBSERVATION	RBINS		11839	11839	Fran√ßois Vankerkhoven		CC_BY_4_0		Jorg Lambrechts			2025-11-24T22:37:46.789Z		CONTINENT_DERIVED_FROM_COORDINATES
767679275	b528799a-2d52-4023-aa02-9ce081e3ca5f	KBVE-SRBE:Formidabel:11798	Animalia	Arthropoda	Insecta	Hymenoptera	Formicidae	Formica	Formica sanguinea		SPECIES	Formica sanguinea Latreille, 1798	Formica sanguinea Latreille, 1798		BE	Dessel	Antwerpen	PRESENT	6	37e82b90-1e21-11de-ab90-f72009d2669b	51.23	5.113	3536	0.001					2008-10-01	1	10	2008	1315006	1315006	HUMAN_OBSERVATION	RBINS		11798	11798	Fran√ßois Vankerkhoven		CC_BY_4_0		Jorg Lambrechts			2025-11-24T22:37:47.065Z		CONTINENT_DERIVED_FROM_COORDINATES
767679271	b528799a-2d52-4023-aa02-9ce081e3ca5f	KBVE-SRBE:Formidabel:11797	Animalia	Arthropoda	Insecta	Hymenoptera	Formicidae	Formica	Formica sanguinea		SPECIES	Formica sanguinea Latreille, 1798	Formica sanguinea Latreille, 1798		BE	Dessel	Antwerpen	PRESENT	3	37e82b90-1e21-11de-ab90-f72009d2669b	51.23	5.113	3536	0.001					2008-07-29	29	7	2008	1315006	1315006	HUMAN_OBSERVATION	RBINS		11797	11797	Fran√ßois Vankerkhoven		CC_BY_4_0		Jorg Lambrechts			2025-11-24T22:37:47.065Z		CONTINENT_DERIVED_FROM_COORDINATES
767679266	b528799a-2d52-4023-aa02-9ce081e3ca5f	KBVE-SRBE:Formidabel:11796	Animalia	Arthropoda	Insecta	Hymenoptera	Formicidae	Formica	Formica sanguinea		SPECIES	Formica sanguinea Latreille, 1798	Formica sanguinea Latreille, 1798		BE	Dessel	Antwerpen	PRESENT	1	37e82b90-1e21-11de-ab90-f72009d2669b	51.23	5.113	3536	0.001					2008-07-15	15	7	2008	1315006	1315006	HUMAN_OBSERVATION	RBINS		11796	11796	Fran√ßois Vankerkhoven		CC_BY_4_0		Jorg Lambrechts			2025-11-24T22:37:47.065Z		CONTINENT_DERIVED_FROM_COORDINATES
767678882	b528799a-2d52-4023-aa02-9ce081e3ca5f	KBVE-SRBE:Formidabel:11693	Animalia	Arthropoda	Insecta	Hymenoptera	Formicidae	Formica	Formica sanguinea		SPECIES	Formica sanguinea Latreille, 1798	Formica sanguinea Latreille, 1798		BE	Peer	Limburg	PRESENT	1	37e82b90-1e21-11de-ab90-f72009d2669b	51.043	5.461	3536	0.001					2007-08-07	7	8	2007	1315006	1315006	HUMAN_OBSERVATION	RBINS		11693	11693	Fran√ßois Vankerkhoven		CC_BY_4_0		Jaak Evens			2025-11-24T22:37:47.010Z		CONTINENT_DERIVED_FROM_COORDINATES
767678776	b528799a-2d52-4023-aa02-9ce081e3ca5f	KBVE-SRBE:Formidabel:11667	Animalia	Arthropoda	Insecta	Hymenoptera	Formicidae	Formica	Formica sanguinea		SPECIES	Formica sanguinea Latreille, 1798	Formica sanguinea Latreille, 1798		BE	Peer	Limburg	PRESENT	1	37e82b90-1e21-11de-ab90-f72009d2669b	51.043	5.461	3536	0.001					2007-04-29	29	4	2007	1315006	1315006	HUMAN_OBSERVATION	RBINS		11667	11667	Fran√ßois Vankerkhoven		CC_BY_4_0		Jaak Evens			2025-11-24T22:37:46.988Z		CONTINENT_DERIVED_FROM_COORDINATES
767678710	b528799a-2d52-4023-aa02-9ce081e3ca5f	KBVE-SRBE:Formidabel:11649	Animalia	Arthropoda	Insecta	Hymenoptera	Formicidae	Formica	Formica sanguinea		SPECIES	Formica sanguinea Latreille, 1798	Formica sanguinea Latreille, 1798		BE	Peer	Limburg	PRESENT	2	37e82b90-1e21-11de-ab90-f72009d2669b	51.088	5.463	3536	0.001					2007-05-13	13	5	2007	1315006	1315006	HUMAN_OBSERVATION	RBINS		11649	11649	Fran√ßois Vankerkhoven		CC_BY_4_0		Jaak Evens			2025-11-24T22:37:46.984Z		CONTINENT_DERIVED_FROM_COORDINATES
767678706	b528799a-2d52-4023-aa02-9ce081e3ca5f	KBVE-SRBE:Formidabel:11648	Animalia	Arthropoda	Insecta	Hymenoptera	Formicidae	Formica	Formica sanguinea		SPECIES	Formica sanguinea Latreille, 1798	Formica sanguinea Latreille, 1798		BE	Peer	Limburg	PRESENT	2	37e82b90-1e21-11de-ab90-f72009d2669b	51.088	5.463	3536	0.001					2007-06-24	24	6	2007	1315006	1315006	HUMAN_OBSERVATION	RBINS		11648	11648	Fran√ßois Vankerkhoven		CC_BY_4_0		Jaak Evens			2025-11-24T22:37:46.983Z		CONTINENT_DERIVED_FROM_COORDINATES
767678668	b528799a-2d52-4023-aa02-9ce081e3ca5f	KBVE-SRBE:Formidabel:11636	Animalia	Arthropoda	Insecta	Hymenoptera	Formicidae	Formica	Formica sanguinea		SPECIES	Formica sanguinea Latreille, 1798	Formica sanguinea Latreille, 1798		BE	Peer	Limburg	PRESENT	1	37e82b90-1e21-11de-ab90-f72009d2669b	51.088	5.463	3536	0.001					2007-05-27	27	5	2007	1315006	1315006	HUMAN_OBSERVATION	RBINS		11636	11636	Fran√ßois Vankerkhoven		CC_BY_4_0		Jaak Evens			2025-11-24T22:37:46.985Z		CONTINENT_DERIVED_FROM_COORDINATES
767678621	b528799a-2d52-4023-aa02-9ce081e3ca5f	KBVE-SRBE:Formidabel:11622	Animalia	Arthropoda	Insecta	Hymenoptera	Formicidae	Formica	Formica sanguinea		SPECIES	Formica sanguinea Latreille, 1798	Formica sanguinea Latreille, 1798		BE	Laakdal	Antwerpen	PRESENT	1	37e82b90-1e21-11de-ab90-f72009d2669b	51.053	4.962	3536	0.001					2009-07-25	25	7	2009	1315006	1315006	HUMAN_OBSERVATION	RBINS		11622	11622	Fran√ßois Vankerkhoven		CC_BY_4_0		Koen Berwaerts			2025-11-24T22:37:46.974Z		CONTINENT_DERIVED_FROM_COORDINATES
767678602	b528799a-2d52-4023-aa02-9ce081e3ca5f	KBVE-SRBE:Formidabel:11617	Animalia	Arthropoda	Insecta	Hymenoptera	Formicidae	Formica	Formica sanguinea		SPECIES	Formica sanguinea Latreille, 1798	Formica sanguinea Latreille, 1798		BE	Tessenderlo	Limburg	PRESENT	1	37e82b90-1e21-11de-ab90-f72009d2669b	51.051	5.033	3536	0.001					2009-07-25	25	7	2009	1315006	1315006	HUMAN_OBSERVATION	RBINS		11617	11617	Fran√ßois Vankerkhoven		CC_BY_4_0		Koen Berwaerts			2025-11-24T22:37:46.977Z		CONTINENT_DERIVED_FROM_COORDINATES
767678591	b528799a-2d52-4023-aa02-9ce081e3ca5f	KBVE-SRBE:Formidabel:11614	Animalia	Arthropoda	Insecta	Hymenoptera	Formicidae	Formica	Formica sanguinea		SPECIES	Formica sanguinea Latreille, 1798	Formica sanguinea Latreille, 1798		BE	Scherpenheuvel-Zichem	Vlaams-Brabant	PRESENT	1	37e82b90-1e21-11de-ab90-f72009d2669b	51.053	4.962	3536	0.001					2009-07-28	28	7	2009	1315006	1315006	HUMAN_OBSERVATION	RBINS		11614	11614	Fran√ßois Vankerkhoven		CC_BY_4_0		Koen Berwaerts			2025-11-24T22:37:46.975Z		CONTINENT_DERIVED_FROM_COORDINATES
767678429	b528799a-2d52-4023-aa02-9ce081e3ca5f	KBVE-SRBE:Formidabel:11576	Animalia	Arthropoda	Insecta	Hymenoptera	Formicidae	Formica	Formica sanguinea		SPECIES	Formica sanguinea Latreille, 1798	Formica sanguinea Latreille, 1798		BE	Lommel	Limburg	PRESENT	1	37e82b90-1e21-11de-ab90-f72009d2669b	51.272	5.258	3536	0.001					2009-05-25	25	5	2009	1315006	1315006	HUMAN_OBSERVATION	RBINS		11576	11576	Fran√ßois Vankerkhoven		CC_BY_4_0		Luc Crevecoeur			2025-11-24T22:37:47.255Z		CONTINENT_DERIVED_FROM_COORDINATES
767678405	b528799a-2d52-4023-aa02-9ce081e3ca5f	KBVE-SRBE:Formidabel:11568	Animalia	Arthropoda	Insecta	Hymenoptera	Formicidae	Formica	Formica sanguinea		SPECIES	Formica sanguinea Latreille, 1798	Formica sanguinea Latreille, 1798		BE	Lommel	Limburg	PRESENT	11	37e82b90-1e21-11de-ab90-f72009d2669b	51.272	5.258	3536	0.001					2009-09-03	3	9	2009	1315006	1315006	HUMAN_OBSERVATION	RBINS		11568	11568	Fran√ßois Vankerkhoven		CC_BY_4_0		Luc Crevecoeur			2025-11-24T22:37:47.250Z		CONTINENT_DERIVED_FROM_COORDINATES
767678308	b528799a-2d52-4023-aa02-9ce081e3ca5f	KBVE-SRBE:Formidabel:11545	Animalia	Arthropoda	Insecta	Hymenoptera	Formicidae	Formica	Formica sanguinea		SPECIES	Formica sanguinea Latreille, 1798	Formica sanguinea Latreille, 1798		BE	Lommel	Limburg	PRESENT	4	37e82b90-1e21-11de-ab90-f72009d2669b	51.272	5.258	3536	0.001					2009-11-16	16	11	2009	1315006	1315006	HUMAN_OBSERVATION	RBINS		11545	11545	Fran√ßois Vankerkhoven		CC_BY_4_0		Luc Crevecoeur			2025-11-24T22:37:47.245Z		CONTINENT_DERIVED_FROM_COORDINATES
767678288	b528799a-2d52-4023-aa02-9ce081e3ca5f	KBVE-SRBE:Formidabel:11539	Animalia	Arthropoda	Insecta	Hymenoptera	Formicidae	Formica	Formica sanguinea		SPECIES	Formica sanguinea Latreille, 1798	Formica sanguinea Latreille, 1798		BE	Lommel	Limburg	PRESENT	1	37e82b90-1e21-11de-ab90-f72009d2669b	51.272	5.258	3536	0.001					2009-08-19	19	8	2009	1315006	1315006	HUMAN_OBSERVATION	RBINS		11539	11539	Fran√ßois Vankerkhoven		CC_BY_4_0		Luc Crevecoeur			2025-11-24T22:37:47.249Z		CONTINENT_DERIVED_FROM_COORDINATES
767678243	b528799a-2d52-4023-aa02-9ce081e3ca5f	KBVE-SRBE:Formidabel:11528	Animalia	Arthropoda	Insecta	Hymenoptera	Formicidae	Formica	Formica sanguinea		SPECIES	Formica sanguinea Latreille, 1798	Formica sanguinea Latreille, 1798		BE	Lommel	Limburg	PRESENT	1	37e82b90-1e21-11de-ab90-f72009d2669b	51.272	5.258	3536	0.001					2009-11-16	16	11	2009	1315006	1315006	HUMAN_OBSERVATION	RBINS		11528	11528	Fran√ßois Vankerkhoven		CC_BY_4_0		Luc Crevecoeur			2025-11-24T22:37:47.241Z		CONTINENT_DERIVED_FROM_COORDINATES
767678033	b528799a-2d52-4023-aa02-9ce081e3ca5f	KBVE-SRBE:Formidabel:11473	Animalia	Arthropoda	Insecta	Hymenoptera	Formicidae	Formica	Formica sanguinea		SPECIES	Formica sanguinea Latreille, 1798	Formica sanguinea Latreille, 1798		BE	Hasselt	Limburg	PRESENT	100	37e82b90-1e21-11de-ab90-f72009d2669b	50.958	5.243	3536	0.001					2009-04-14	14	4	2009	1315006	1315006	HUMAN_OBSERVATION	RBINS		11473	11473	Fran√ßois Vankerkhoven		CC_BY_4_0		Luc Crevecoeur			2025-11-24T22:37:47.214Z		CONTINENT_DERIVED_FROM_COORDINATES
767677858	b528799a-2d52-4023-aa02-9ce081e3ca5f	KBVE-SRBE:Formidabel:11425	Animalia	Arthropoda	Insecta	Hymenoptera	Formicidae	Formica	Formica sanguinea		SPECIES	Formica sanguinea Latreille, 1798	Formica sanguinea Latreille, 1798		BE	Oud-Heverlee	Vlaams-Brabant	PRESENT	1	37e82b90-1e21-11de-ab90-f72009d2669b	50.832	4.669	3536	0.001					2009-04-13	13	4	2009	1315006	1315006	HUMAN_OBSERVATION	RBINS		11425	11425	Els Lommelen		CC_BY_4_0		Els Lommelen			2025-11-24T22:37:47.180Z		CONTINENT_DERIVED_FROM_COORDINATES
767677430	b528799a-2d52-4023-aa02-9ce081e3ca5f	KBVE-SRBE:Formidabel:11314	Animalia	Arthropoda	Insecta	Hymenoptera	Formicidae	Formica	Formica sanguinea		SPECIES	Formica sanguinea Latreille, 1798	Formica sanguinea Latreille, 1798		BE	Oud-Heverlee	Vlaams-Brabant	PRESENT	2	37e82b90-1e21-11de-ab90-f72009d2669b	50.832	4.669	3536	0.001					2008-04-26	26	4	2008	1315006	1315006	HUMAN_OBSERVATION	RBINS		11314	11314	Els Lommelen		CC_BY_4_0		Els Lommelen			2025-11-24T22:37:47.354Z		CONTINENT_DERIVED_FROM_COORDINATES
767677322	b528799a-2d52-4023-aa02-9ce081e3ca5f	KBVE-SRBE:Formidabel:11286	Animalia	Arthropoda	Insecta	Hymenoptera	Formicidae	Formica	Formica sanguinea		SPECIES	Formica sanguinea Latreille, 1798	Formica sanguinea Latreille, 1798		BE	Lommel	Limburg	PRESENT	1	37e82b90-1e21-11de-ab90-f72009d2669b	51.226	5.327	3536	0.001					2008-09-09	9	9	2008	1315006	1315006	HUMAN_OBSERVATION	RBINS		11286	11286	Els Lommelen		CC_BY_4_0		Els Lommelen			2025-11-24T22:37:47.322Z		CONTINENT_DERIVED_FROM_COORDINATES
767677315	b528799a-2d52-4023-aa02-9ce081e3ca5f	KBVE-SRBE:Formidabel:11285	Animalia	Arthropoda	Insecta	Hymenoptera	Formicidae	Formica	Formica sanguinea		SPECIES	Formica sanguinea Latreille, 1798	Formica sanguinea Latreille, 1798		BE	Lommel	Limburg	PRESENT	1	37e82b90-1e21-11de-ab90-f72009d2669b	51.181	5.325	3536	0.001					2008-08-22	22	8	2008	1315006	1315006	HUMAN_OBSERVATION	RBINS		11285	11285	Els Lommelen		CC_BY_4_0		Els Lommelen			2025-11-24T22:37:47.322Z		CONTINENT_DERIVED_FROM_COORDINATES
767676537	b528799a-2d52-4023-aa02-9ce081e3ca5f	KBVE-SRBE:Formidabel:11080	Animalia	Arthropoda	Insecta	Hymenoptera	Formicidae	Formica	Formica sanguinea		SPECIES	Formica sanguinea Latreille, 1798	Formica sanguinea Latreille, 1798		BE	Genk	Limburg	PRESENT	1	37e82b90-1e21-11de-ab90-f72009d2669b	50.998	5.458	3536	0.001					2008-05-01	1	5	2008	1315006	1315006	HUMAN_OBSERVATION	RBINS		11080	11080	Fran√ßois Vankerkhoven		CC_BY_4_0		Wim Jambon			2025-11-24T22:37:45.761Z		CONTINENT_DERIVED_FROM_COORDINATES
767675973	b528799a-2d52-4023-aa02-9ce081e3ca5f	KBVE-SRBE:Formidabel:10934	Animalia	Arthropoda	Insecta	Hymenoptera	Formicidae	Formica	Formica sanguinea		SPECIES	Formica sanguinea Latreille, 1798	Formica sanguinea Latreille, 1798		BE	St-Andries	West-Vlaanderen	PRESENT	3	37e82b90-1e21-11de-ab90-f72009d2669b	51.159	3.179	3536	0.001					2006-06-15	15	6	2006	1315006	1315006	HUMAN_OBSERVATION	RBINS		10934	10934	Wouter Dekoninck		CC_BY_4_0		Wouter Dekoninck			2025-11-24T22:37:49.299Z		CONTINENT_DERIVED_FROM_COORDINATES
767675597	b528799a-2d52-4023-aa02-9ce081e3ca5f	KBVE-SRBE:Formidabel:10834	Animalia	Arthropoda	Insecta	Hymenoptera	Formicidae	Formica	Formica sanguinea		SPECIES	Formica sanguinea Latreille, 1798	Formica sanguinea Latreille, 1798		BE	Meeuwen	Limburg	PRESENT	11	37e82b90-1e21-11de-ab90-f72009d2669b	51.087	5.534	3536	0.001					2007-04-08	8	4	2007	1315006	1315006	HUMAN_OBSERVATION	RBINS		10834	10834	Fran√ßois Vankerkhoven		CC_BY_4_0		Jaak Evens			2025-11-24T22:37:49.202Z		CONTINENT_DERIVED_FROM_COORDINATES
767675583	b528799a-2d52-4023-aa02-9ce081e3ca5f	KBVE-SRBE:Formidabel:10829	Animalia	Arthropoda	Insecta	Hymenoptera	Formicidae	Formica	Formica sanguinea		SPECIES	Formica sanguinea Latreille, 1798	Formica sanguinea Latreille, 1798		BE	Peer	Limburg	PRESENT	8	37e82b90-1e21-11de-ab90-f72009d2669b	51.043	5.461	3536	0.001					2007-05-20	20	5	2007	1315006	1315006	HUMAN_OBSERVATION	RBINS		10829	10829	Fran√ßois Vankerkhoven		CC_BY_4_0		Jaak Evens			2025-11-24T22:37:49.224Z		CONTINENT_DERIVED_FROM_COORDINATES
767675491	b528799a-2d52-4023-aa02-9ce081e3ca5f	KBVE-SRBE:Formidabel:10805	Animalia	Arthropoda	Insecta	Hymenoptera	Formicidae	Formica	Formica sanguinea		SPECIES	Formica sanguinea Latreille, 1798	Formica sanguinea Latreille, 1798		BE	Peer	Limburg	PRESENT	22	37e82b90-1e21-11de-ab90-f72009d2669b	51.088	5.463	3536	0.001					2007-04-01	1	4	2007	1315006	1315006	HUMAN_OBSERVATION	RBINS		10805	10805	Fran√ßois Vankerkhoven		CC_BY_4_0		Jaak Evens			2025-11-24T22:37:49.201Z		CONTINENT_DERIVED_FROM_COORDINATES
767675479	b528799a-2d52-4023-aa02-9ce081e3ca5f	KBVE-SRBE:Formidabel:10802	Animalia	Arthropoda	Insecta	Hymenoptera	Formicidae	Formica	Formica sanguinea		SPECIES	Formica sanguinea Latreille, 1798	Formica sanguinea Latreille, 1798		BE	Peer	Limburg	PRESENT	1	37e82b90-1e21-11de-ab90-f72009d2669b	51.088	5.463	3536	0.001					2007-03-18	18	3	2007	1315006	1315006	HUMAN_OBSERVATION	RBINS		10802	10802	Fran√ßois Vankerkhoven		CC_BY_4_0		Jaak Evens			2025-11-24T22:37:49.202Z		CONTINENT_DERIVED_FROM_COORDINATES
767674941	b528799a-2d52-4023-aa02-9ce081e3ca5f	KBVE-SRBE:Formidabel:10654	Animalia	Arthropoda	Insecta	Hymenoptera	Formicidae	Formica	Formica sanguinea		SPECIES	Formica sanguinea Latreille, 1798	Formica sanguinea Latreille, 1798		BE	Overpelt	Limburg	PRESENT		37e82b90-1e21-11de-ab90-f72009d2669b	51.179	5.396	3536	0.001					2004-04-25	25	4	2004	1315006	1315006	HUMAN_OBSERVATION	RBINS		10654	10654	Els Lommelen		CC_BY_4_0		Els Lommelen			2025-11-24T22:37:48.512Z		CONTINENT_DERIVED_FROM_COORDINATES
767674938	b528799a-2d52-4023-aa02-9ce081e3ca5f	KBVE-SRBE:Formidabel:10653	Animalia	Arthropoda	Insecta	Hymenoptera	Formicidae	Formica	Formica sanguinea		SPECIES	Formica sanguinea Latreille, 1798	Formica sanguinea Latreille, 1798		BE	Overpelt	Limburg	PRESENT		37e82b90-1e21-11de-ab90-f72009d2669b	51.179	5.396	3536	0.001					2003-08-31	31	8	2003	1315006	1315006	HUMAN_OBSERVATION	RBINS		10653	10653	Els Lommelen		CC_BY_4_0		Els Lommelen			2025-11-24T22:37:48.513Z		CONTINENT_DERIVED_FROM_COORDINATES
767674846	b528799a-2d52-4023-aa02-9ce081e3ca5f	KBVE-SRBE:Formidabel:10620	Animalia	Arthropoda	Insecta	Hymenoptera	Formicidae	Formica	Formica sanguinea		SPECIES	Formica sanguinea Latreille, 1798	Formica sanguinea Latreille, 1798		BE	Neerpelt	Limburg	PRESENT		37e82b90-1e21-11de-ab90-f72009d2669b	51.269	5.401	3536	0.001					2005-05-22	22	5	2005	1315006	1315006	HUMAN_OBSERVATION	RBINS		10620	10620	Els Lommelen		CC_BY_4_0		Els Lommelen			2025-11-24T22:37:48.510Z		CONTINENT_DERIVED_FROM_COORDINATES
767673863	b528799a-2d52-4023-aa02-9ce081e3ca5f	KBVE-SRBE:Formidabel:10292	Animalia	Arthropoda	Insecta	Hymenoptera	Formicidae	Formica	Formica sanguinea		SPECIES	Formica sanguinea Latreille, 1798	Formica sanguinea Latreille, 1798		BE	Grote-Brogel	Limburg	PRESENT	1	37e82b90-1e21-11de-ab90-f72009d2669b	51.131	5.537	3536	0.001					2005-06-12	12	6	2005	1315006	1315006	PRESERVED_SPECIMEN	RBINS	INV-INS	10292	10292	Fran√ßois Vankerkhoven		CC_BY_4_0		Jaak Evens			2025-11-24T22:37:48.742Z		CONTINENT_DERIVED_FROM_COORDINATES
767670408	b528799a-2d52-4023-aa02-9ce081e3ca5f	KBVE-SRBE:Formidabel:9121	Animalia	Arthropoda	Insecta	Hymenoptera	Formicidae	Formica	Formica sanguinea		SPECIES	Formica sanguinea Latreille, 1798	Formica sanguinea Latreille, 1798		BE	Hechtel	Limburg	PRESENT	1	37e82b90-1e21-11de-ab90-f72009d2669b	51.136	5.323	3536	0.001					2003-07-28	28	7	2003	1315006	1315006	PRESERVED_SPECIMEN	RBINS	INV-INS	9121	9121	Fran√ßois Vankerkhoven		CC_BY_4_0		Eug√®ne Stassen			2025-11-24T22:37:47.884Z		CONTINENT_DERIVED_FROM_COORDINATES
767670277	b528799a-2d52-4023-aa02-9ce081e3ca5f	KBVE-SRBE:Formidabel:9081	Animalia	Arthropoda	Insecta	Hymenoptera	Formicidae	Formica	Formica sanguinea		SPECIES	Formica sanguinea Latreille, 1798	Formica sanguinea Latreille, 1798		BE	Hechtel	Limburg	PRESENT	1	37e82b90-1e21-11de-ab90-f72009d2669b	51.136	5.323	3536	0.001					2003-07-28	28	7	2003	1315006	1315006	PRESERVED_SPECIMEN	RBINS	INV-INS	9081	9081	Fran√ßois Vankerkhoven		CC_BY_4_0		Eug√®ne Stassen			2025-11-24T22:37:47.849Z		CONTINENT_DERIVED_FROM_COORDINATES
767670275	b528799a-2d52-4023-aa02-9ce081e3ca5f	KBVE-SRBE:Formidabel:9080	Animalia	Arthropoda	Insecta	Hymenoptera	Formicidae	Formica	Formica sanguinea		SPECIES	Formica sanguinea Latreille, 1798	Formica sanguinea Latreille, 1798		BE	Hechtel	Limburg	PRESENT	2	37e82b90-1e21-11de-ab90-f72009d2669b	51.136	5.323	3536	0.001					2003-07-28	28	7	2003	1315006	1315006	PRESERVED_SPECIMEN	RBINS	INV-INS	9080	9080	Fran√ßois Vankerkhoven		CC_BY_4_0		Eug√®ne Stassen			2025-11-24T22:37:47.851Z		CONTINENT_DERIVED_FROM_COORDINATES
767670165	b528799a-2d52-4023-aa02-9ce081e3ca5f	KBVE-SRBE:Formidabel:9043	Animalia	Arthropoda	Insecta	Hymenoptera	Formicidae	Formica	Formica sanguinea		SPECIES	Formica sanguinea Latreille, 1798	Formica sanguinea Latreille, 1798		BE	Hechtel	Limburg	PRESENT	1	37e82b90-1e21-11de-ab90-f72009d2669b	51.136	5.323	3536	0.001					2003-07-28	28	7	2003	1315006	1315006	PRESERVED_SPECIMEN	RBINS	INV-INS	9043	9043	Fran√ßois Vankerkhoven		CC_BY_4_0		Eug√®ne Stassen			2025-11-24T22:37:47.833Z		CONTINENT_DERIVED_FROM_COORDINATES
767670161	b528799a-2d52-4023-aa02-9ce081e3ca5f	KBVE-SRBE:Formidabel:9042	Animalia	Arthropoda	Insecta	Hymenoptera	Formicidae	Formica	Formica sanguinea		SPECIES	Formica sanguinea Latreille, 1798	Formica sanguinea Latreille, 1798		BE	Hechtel	Limburg	PRESENT	1	37e82b90-1e21-11de-ab90-f72009d2669b	51.136	5.323	3536	0.001					2003-06-16	16	6	2003	1315006	1315006	PRESERVED_SPECIMEN	RBINS	INV-INS	9042	9042	Fran√ßois Vankerkhoven		CC_BY_4_0		Eug√®ne Stassen			2025-11-24T22:37:47.833Z		CONTINENT_DERIVED_FROM_COORDINATES
767670158	b528799a-2d52-4023-aa02-9ce081e3ca5f	KBVE-SRBE:Formidabel:9041	Animalia	Arthropoda	Insecta	Hymenoptera	Formicidae	Formica	Formica sanguinea		SPECIES	Formica sanguinea Latreille, 1798	Formica sanguinea Latreille, 1798		BE	Hechtel	Limburg	PRESENT	1	37e82b90-1e21-11de-ab90-f72009d2669b	51.136	5.323	3536	0.001					2003-06-16	16	6	2003	1315006	1315006	PRESERVED_SPECIMEN	RBINS	INV-INS	9041	9041	Fran√ßois Vankerkhoven		CC_BY_4_0		Eug√®ne Stassen			2025-11-24T22:37:47.833Z		CONTINENT_DERIVED_FROM_COORDINATES
767670155	b528799a-2d52-4023-aa02-9ce081e3ca5f	KBVE-SRBE:Formidabel:9040	Animalia	Arthropoda	Insecta	Hymenoptera	Formicidae	Formica	Formica sanguinea		SPECIES	Formica sanguinea Latreille, 1798	Formica sanguinea Latreille, 1798		BE	Hechtel	Limburg	PRESENT	1	37e82b90-1e21-11de-ab90-f72009d2669b	51.136	5.323	3536	0.001					2003-07-14	14	7	2003	1315006	1315006	PRESERVED_SPECIMEN	RBINS	INV-INS	9040	9040	Fran√ßois Vankerkhoven		CC_BY_4_0		Eug√®ne Stassen			2025-11-24T22:37:47.837Z		CONTINENT_DERIVED_FROM_COORDINATES
767670138	b528799a-2d52-4023-aa02-9ce081e3ca5f	KBVE-SRBE:Formidabel:9033	Animalia	Arthropoda	Insecta	Hymenoptera	Formicidae	Formica	Formica sanguinea		SPECIES	Formica sanguinea Latreille, 1798	Formica sanguinea Latreille, 1798		BE	Hechtel	Limburg	PRESENT	8	37e82b90-1e21-11de-ab90-f72009d2669b	51.136	5.323	3536	0.001					2003-07-14	14	7	2003	1315006	1315006	HUMAN_OBSERVATION	RBINS		9033	9033	Fran√ßois Vankerkhoven		CC_BY_4_0		Eug√®ne Stassen			2025-11-24T22:37:47.834Z		CONTINENT_DERIVED_FROM_COORDINATES
767670104	b528799a-2d52-4023-aa02-9ce081e3ca5f	KBVE-SRBE:Formidabel:9020	Animalia	Arthropoda	Insecta	Hymenoptera	Formicidae	Formica	Formica sanguinea		SPECIES	Formica sanguinea Latreille, 1798	Formica sanguinea Latreille, 1798		BE	Hechtel	Limburg	PRESENT	1	37e82b90-1e21-11de-ab90-f72009d2669b	51.136	5.323	3536	0.001					2003-07-14	14	7	2003	1315006	1315006	PRESERVED_SPECIMEN	RBINS	INV-INS	9020	9020	Fran√ßois Vankerkhoven		CC_BY_4_0		Eug√®ne Stassen			2025-11-24T22:37:47.836Z		CONTINENT_DERIVED_FROM_COORDINATES
767670100	b528799a-2d52-4023-aa02-9ce081e3ca5f	KBVE-SRBE:Formidabel:9019	Animalia	Arthropoda	Insecta	Hymenoptera	Formicidae	Formica	Formica sanguinea		SPECIES	Formica sanguinea Latreille, 1798	Formica sanguinea Latreille, 1798		BE	Hechtel	Limburg	PRESENT	1	37e82b90-1e21-11de-ab90-f72009d2669b	51.136	5.323	3536	0.001					2003-07-14	14	7	2003	1315006	1315006	PRESERVED_SPECIMEN	RBINS	INV-INS	9019	9019	Fran√ßois Vankerkhoven		CC_BY_4_0		Eug√®ne Stassen			2025-11-24T22:37:47.836Z		CONTINENT_DERIVED_FROM_COORDINATES
767670098	b528799a-2d52-4023-aa02-9ce081e3ca5f	KBVE-SRBE:Formidabel:9018	Animalia	Arthropoda	Insecta	Hymenoptera	Formicidae	Formica	Formica sanguinea		SPECIES	Formica sanguinea Latreille, 1798	Formica sanguinea Latreille, 1798		BE	Hechtel	Limburg	PRESENT	1	37e82b90-1e21-11de-ab90-f72009d2669b	51.136	5.323	3536	0.001					2003-06-30	30	6	2003	1315006	1315006	PRESERVED_SPECIMEN	RBINS	INV-INS	9018	9018	Fran√ßois Vankerkhoven		CC_BY_4_0		Eug√®ne Stassen			2025-11-24T22:37:47.835Z		CONTINENT_DERIVED_FROM_COORDINATES
767669873	b528799a-2d52-4023-aa02-9ce081e3ca5f	KBVE-SRBE:Formidabel:8932	Animalia	Arthropoda	Insecta	Hymenoptera	Formicidae	Formica	Formica sanguinea		SPECIES	Formica sanguinea Latreille, 1798	Formica sanguinea Latreille, 1798		BE	Engsbergen	Limburg	PRESENT		37e82b90-1e21-11de-ab90-f72009d2669b	51.006	5.031	3536	0.001					2001-07-10	10	7	2001	1315006	1315006	HUMAN_OBSERVATION	RBINS		8932	8932	Fran√ßois Vankerkhoven		CC_BY_4_0		Jorg Lambrechts			2025-11-24T22:37:49.197Z		CONTINENT_DERIVED_FROM_COORDINATES
767669394	b528799a-2d52-4023-aa02-9ce081e3ca5f	KBVE-SRBE:Formidabel:8763	Animalia	Arthropoda	Insecta	Hymenoptera	Formicidae	Formica	Formica sanguinea		SPECIES	Formica sanguinea Latreille, 1798	Formica sanguinea Latreille, 1798		BE	Houthalen	Limburg	PRESENT		37e82b90-1e21-11de-ab90-f72009d2669b	50.998	5.458	3536	0.001					1999-06-23	23	6	1999	1315006	1315006	HUMAN_OBSERVATION	RBINS		8763	8763	Fran√ßois Vankerkhoven		CC_BY_4_0		Jorg Lambrechts			2025-11-24T22:37:49.148Z		CONTINENT_DERIVED_FROM_COORDINATES
767669349	b528799a-2d52-4023-aa02-9ce081e3ca5f	KBVE-SRBE:Formidabel:8750	Animalia	Arthropoda	Insecta	Hymenoptera	Formicidae	Formica	Formica sanguinea		SPECIES	Formica sanguinea Latreille, 1798	Formica sanguinea Latreille, 1798		BE	Zonhoven	Limburg	PRESENT		37e82b90-1e21-11de-ab90-f72009d2669b	50.998	5.458	3536	0.001					1999-06-23	23	6	1999	1315006	1315006	HUMAN_OBSERVATION	RBINS		8750	8750	Fran√ßois Vankerkhoven		CC_BY_4_0		Jorg Lambrechts			2025-11-24T22:37:49.099Z		CONTINENT_DERIVED_FROM_COORDINATES
767669073	b528799a-2d52-4023-aa02-9ce081e3ca5f	KBVE-SRBE:Formidabel:8666	Animalia	Arthropoda	Insecta	Hymenoptera	Formicidae	Formica	Formica sanguinea		SPECIES	Formica sanguinea Latreille, 1798	Formica sanguinea Latreille, 1798		BE	Meeuwen-Gruitrode	Limburg	PRESENT	0	37e82b90-1e21-11de-ab90-f72009d2669b	51.087	5.534	3536	0.001					2004-06-06	6	6	2004	1315006	1315006	HUMAN_OBSERVATION	RBINS		8666	8666	Fran√ßois Vankerkhoven		CC_BY_4_0		Luc Crevecoeur			2025-11-24T22:37:49.093Z		CONTINENT_DERIVED_FROM_COORDINATES;INDIVIDUAL_COUNT_CONFLICTS_WITH_OCCURRENCE_STATUS
767668665	b528799a-2d52-4023-aa02-9ce081e3ca5f	KBVE-SRBE:Formidabel:8532	Animalia	Arthropoda	Insecta	Hymenoptera	Formicidae	Formica	Formica sanguinea		SPECIES	Formica sanguinea Latreille, 1798	Formica sanguinea Latreille, 1798		BE	Zutendaal	Limburg	PRESENT	0	37e82b90-1e21-11de-ab90-f72009d2669b	50.95	5.598	3536	0.001					2005-05-18	18	5	2005	1315006	1315006	HUMAN_OBSERVATION	RBINS		8532	8532	Fran√ßois Vankerkhoven		CC_BY_4_0		Fran√ßois Vankerkhoven			2025-11-24T22:37:49.028Z		CONTINENT_DERIVED_FROM_COORDINATES;INDIVIDUAL_COUNT_CONFLICTS_WITH_OCCURRENCE_STATUS
767668460	b528799a-2d52-4023-aa02-9ce081e3ca5f	KBVE-SRBE:Formidabel:8464	Animalia	Arthropoda	Insecta	Hymenoptera	Formicidae	Formica	Formica sanguinea		SPECIES	Formica sanguinea Latreille, 1798	Formica sanguinea Latreille, 1798		BE	Genk	Limburg	PRESENT	1	37e82b90-1e21-11de-ab90-f72009d2669b	50.997	5.53	3536	0.001					1999-06-07	7	6	1999	1315006	1315006	PRESERVED_SPECIMEN	RBINS	INV-INS	8464	8464	Fran√ßois Vankerkhoven		CC_BY_4_0		Jorg Lambrechts			2025-11-24T22:37:48.984Z		CONTINENT_DERIVED_FROM_COORDINATES
767668322	b528799a-2d52-4023-aa02-9ce081e3ca5f	KBVE-SRBE:Formidabel:8425	Animalia	Arthropoda	Insecta	Hymenoptera	Formicidae	Formica	Formica sanguinea		SPECIES	Formica sanguinea Latreille, 1798	Formica sanguinea Latreille, 1798		BE	Maasmechelen	Limburg	PRESENT	1	37e82b90-1e21-11de-ab90-f72009d2669b	50.95	5.598	3536	0.001					1999-05-25	25	5	1999	1315006	1315006	HUMAN_OBSERVATION	RBINS		8425	8425	Fran√ßois Vankerkhoven		CC_BY_4_0		Jorg Lambrechts			2025-11-24T22:37:48.995Z		CONTINENT_DERIVED_FROM_COORDINATES
767668214	b528799a-2d52-4023-aa02-9ce081e3ca5f	KBVE-SRBE:Formidabel:8386	Animalia	Arthropoda	Insecta	Hymenoptera	Formicidae	Formica	Formica sanguinea		SPECIES	Formica sanguinea Latreille, 1798	Formica sanguinea Latreille, 1798		BE	Genk	Limburg	PRESENT	1	37e82b90-1e21-11de-ab90-f72009d2669b	50.953	5.456	3536	0.001					2002-08-15	15	8	2002	1315006	1315006	HUMAN_OBSERVATION	RBINS		8386	8386	Fran√ßois Vankerkhoven		CC_BY_4_0		Luc Crevecoeur			2025-11-24T22:37:48.940Z		CONTINENT_DERIVED_FROM_COORDINATES
767668181	b528799a-2d52-4023-aa02-9ce081e3ca5f	KBVE-SRBE:Formidabel:8374	Animalia	Arthropoda	Insecta	Hymenoptera	Formicidae	Formica	Formica sanguinea		SPECIES	Formica sanguinea Latreille, 1798	Formica sanguinea Latreille, 1798		BE	Houthalen	Limburg	PRESENT	1	37e82b90-1e21-11de-ab90-f72009d2669b	50.998	5.458	3536	0.001					1999-05-25	25	5	1999	1315006	1315006	HUMAN_OBSERVATION	RBINS		8374	8374	Fran√ßois Vankerkhoven		CC_BY_4_0		Jorg Lambrechts			2025-11-24T22:37:48.945Z		CONTINENT_DERIVED_FROM_COORDINATES
767668165	b528799a-2d52-4023-aa02-9ce081e3ca5f	KBVE-SRBE:Formidabel:8368	Animalia	Arthropoda	Insecta	Hymenoptera	Formicidae	Formica	Formica sanguinea		SPECIES	Formica sanguinea Latreille, 1798	Formica sanguinea Latreille, 1798		BE	Houthalen	Limburg	PRESENT	1	37e82b90-1e21-11de-ab90-f72009d2669b	50.998	5.458	3536	0.001					2003-04-13	13	4	2003	1315006	1315006	HUMAN_OBSERVATION	RBINS		8368	8368	Fran√ßois Vankerkhoven		CC_BY_4_0		Fran√ßois Vankerkhoven			2025-11-24T22:37:48.943Z		CONTINENT_DERIVED_FROM_COORDINATES
767636624	b528799a-2d52-4023-aa02-9ce081e3ca5f	KBVE-SRBE:Formidabel:918	Animalia	Arthropoda	Insecta	Hymenoptera	Formicidae	Formica	Formica sanguinea		SPECIES	Formica sanguinea Latreille, 1798	Formica sanguinea Latreille, 1798		BE	Eisden	Limburg	PRESENT		37e82b90-1e21-11de-ab90-f72009d2669b	50.993	5.672	3536	0.001					2002-09-02	2	9	2002	1315006	1315006	HUMAN_OBSERVATION	RBINS		918	918	Fran√ßois Vankerkhoven		CC_BY_4_0		Fran√ßois Vankerkhoven			2025-11-24T22:37:48.505Z		CONTINENT_DERIVED_FROM_COORDINATES
767636621	b528799a-2d52-4023-aa02-9ce081e3ca5f	KBVE-SRBE:Formidabel:917	Animalia	Arthropoda	Insecta	Hymenoptera	Formicidae	Formica	Formica sanguinea		SPECIES	Formica sanguinea Latreille, 1798	Formica sanguinea Latreille, 1798		BE	Rekem	Limburg	PRESENT		37e82b90-1e21-11de-ab90-f72009d2669b	50.949	5.669	3536	0.001					2001-07-16	16	7	2001	1315006	1315006	HUMAN_OBSERVATION	RBINS		917	917	Fran√ßois Vankerkhoven		CC_BY_4_0		Fran√ßois Vankerkhoven			2025-11-24T22:37:48.505Z		CONTINENT_DERIVED_FROM_COORDINATES
767636615	b528799a-2d52-4023-aa02-9ce081e3ca5f	KBVE-SRBE:Formidabel:916	Animalia	Arthropoda	Insecta	Hymenoptera	Formicidae	Formica	Formica sanguinea		SPECIES	Formica sanguinea Latreille, 1798	Formica sanguinea Latreille, 1798		BE	Zonhoven	Limburg	PRESENT	1	37e82b90-1e21-11de-ab90-f72009d2669b	50.998	5.458	3536	0.001					2001-11-25	25	11	2001	1315006	1315006	HUMAN_OBSERVATION	RBINS		916	916	Fran√ßois Vankerkhoven		CC_BY_4_0		Fran√ßois Vankerkhoven			2025-11-24T22:37:48.505Z		CONTINENT_DERIVED_FROM_COORDINATES
767636609	b528799a-2d52-4023-aa02-9ce081e3ca5f	KBVE-SRBE:Formidabel:915	Animalia	Arthropoda	Insecta	Hymenoptera	Formicidae	Formica	Formica sanguinea		SPECIES	Formica sanguinea Latreille, 1798	Formica sanguinea Latreille, 1798		BE	Zonhoven	Limburg	PRESENT		37e82b90-1e21-11de-ab90-f72009d2669b	50.998	5.458	3536	0.001					2001-06-13	13	6	2001	1315006	1315006	HUMAN_OBSERVATION	RBINS		915	915	Fran√ßois Vankerkhoven		CC_BY_4_0		Fran√ßois Vankerkhoven			2025-11-24T22:37:48.504Z		CONTINENT_DERIVED_FROM_COORDINATES
767636605	b528799a-2d52-4023-aa02-9ce081e3ca5f	KBVE-SRBE:Formidabel:914	Animalia	Arthropoda	Insecta	Hymenoptera	Formicidae	Formica	Formica sanguinea		SPECIES	Formica sanguinea Latreille, 1798	Formica sanguinea Latreille, 1798		BE	Overpelt	Limburg	PRESENT		37e82b90-1e21-11de-ab90-f72009d2669b	51.224	5.399	3536	0.001					2001-10-13	13	10	2001	1315006	1315006	HUMAN_OBSERVATION	RBINS		914	914	Fran√ßois Vankerkhoven		CC_BY_4_0		Fran√ßois Vankerkhoven			2025-11-24T22:37:48.504Z		CONTINENT_DERIVED_FROM_COORDINATES
767636602	b528799a-2d52-4023-aa02-9ce081e3ca5f	KBVE-SRBE:Formidabel:913	Animalia	Arthropoda	Insecta	Hymenoptera	Formicidae	Formica	Formica sanguinea		SPECIES	Formica sanguinea Latreille, 1798	Formica sanguinea Latreille, 1798		BE	Overpelt	Limburg	PRESENT		37e82b90-1e21-11de-ab90-f72009d2669b	51.179	5.396	3536	0.001					2001-08-02	2	8	2001	1315006	1315006	HUMAN_OBSERVATION	RBINS		913	913	Fran√ßois Vankerkhoven		CC_BY_4_0		Fran√ßois Vankerkhoven			2025-11-24T22:37:48.504Z		CONTINENT_DERIVED_FROM_COORDINATES
767636597	b528799a-2d52-4023-aa02-9ce081e3ca5f	KBVE-SRBE:Formidabel:912	Animalia	Arthropoda	Insecta	Hymenoptera	Formicidae	Formica	Formica sanguinea		SPECIES	Formica sanguinea Latreille, 1798	Formica sanguinea Latreille, 1798		BE	Beringen	Limburg	PRESENT		37e82b90-1e21-11de-ab90-f72009d2669b	51.092	5.249	3536	0.001					1996-04-15	15	4	1996	1315006	1315006	HUMAN_OBSERVATION	RBINS		912	912	Fran√ßois Vankerkhoven		CC_BY_4_0		Fran√ßois Vankerkhoven			2025-11-24T22:37:48.505Z		CONTINENT_DERIVED_FROM_COORDINATES
767636593	b528799a-2d52-4023-aa02-9ce081e3ca5f	KBVE-SRBE:Formidabel:911	Animalia	Arthropoda	Insecta	Hymenoptera	Formicidae	Formica	Formica sanguinea		SPECIES	Formica sanguinea Latreille, 1798	Formica sanguinea Latreille, 1798		BE	Beringen	Limburg	PRESENT		37e82b90-1e21-11de-ab90-f72009d2669b	51.094	5.178	3536	0.001					1996-07-28	28	7	1996	1315006	1315006	HUMAN_OBSERVATION	RBINS		911	911	Fran√ßois Vankerkhoven		CC_BY_4_0		Fran√ßois Vankerkhoven			2025-11-24T22:37:48.505Z		CONTINENT_DERIVED_FROM_COORDINATES
767636583	b528799a-2d52-4023-aa02-9ce081e3ca5f	KBVE-SRBE:Formidabel:910	Animalia	Arthropoda	Insecta	Hymenoptera	Formicidae	Formica	Formica sanguinea		SPECIES	Formica sanguinea Latreille, 1798	Formica sanguinea Latreille, 1798		BE	Beringen	Limburg	PRESENT	52	37e82b90-1e21-11de-ab90-f72009d2669b	51.094	5.178	3536	0.001					1996-06-15	15	6	1996	1315006	1315006	HUMAN_OBSERVATION	RBINS		910	910	Fran√ßois Vankerkhoven		CC_BY_4_0		Fran√ßois Vankerkhoven			2025-11-24T22:37:48.506Z		CONTINENT_DERIVED_FROM_COORDINATES
767636579	b528799a-2d52-4023-aa02-9ce081e3ca5f	KBVE-SRBE:Formidabel:909	Animalia	Arthropoda	Insecta	Hymenoptera	Formicidae	Formica	Formica sanguinea		SPECIES	Formica sanguinea Latreille, 1798	Formica sanguinea Latreille, 1798		BE	Engsbergen	Limburg	PRESENT		37e82b90-1e21-11de-ab90-f72009d2669b	51.051	5.033	3536	0.001					1997-08-15	15	8	1997	1315006	1315006	HUMAN_OBSERVATION	RBINS		909	909	Fran√ßois Vankerkhoven		CC_BY_4_0		Fran√ßois Vankerkhoven			2025-11-24T22:37:48.504Z		CONTINENT_DERIVED_FROM_COORDINATES
767636573	b528799a-2d52-4023-aa02-9ce081e3ca5f	KBVE-SRBE:Formidabel:908	Animalia	Arthropoda	Insecta	Hymenoptera	Formicidae	Formica	Formica sanguinea		SPECIES	Formica sanguinea Latreille, 1798	Formica sanguinea Latreille, 1798		BE	Zonhoven	Limburg	PRESENT	1	37e82b90-1e21-11de-ab90-f72009d2669b	50.998	5.458	3536	0.001					2000-07-12	12	7	2000	1315006	1315006	HUMAN_OBSERVATION	RBINS		908	908	Wouter Dekoninck		CC_BY_4_0		Wouter Dekoninck			2025-11-24T22:37:48.503Z		CONTINENT_DERIVED_FROM_COORDINATES
767636567	b528799a-2d52-4023-aa02-9ce081e3ca5f	KBVE-SRBE:Formidabel:907	Animalia	Arthropoda	Insecta	Hymenoptera	Formicidae	Formica	Formica sanguinea		SPECIES	Formica sanguinea Latreille, 1798	Formica sanguinea Latreille, 1798		BE	Neerpelt	Limburg	PRESENT	1	37e82b90-1e21-11de-ab90-f72009d2669b	51.269	5.401	3536	0.001					2000-07-31	31	7	2000	1315006	1315006	HUMAN_OBSERVATION	RBINS		907	907	Wouter Dekoninck		CC_BY_4_0		Wouter Dekoninck			2025-11-24T22:37:48.503Z		CONTINENT_DERIVED_FROM_COORDINATES
767636563	b528799a-2d52-4023-aa02-9ce081e3ca5f	KBVE-SRBE:Formidabel:906	Animalia	Arthropoda	Insecta	Hymenoptera	Formicidae	Formica	Formica sanguinea		SPECIES	Formica sanguinea Latreille, 1798	Formica sanguinea Latreille, 1798		BE	Wuustwezel	Antwerpen	PRESENT	1	37e82b90-1e21-11de-ab90-f72009d2669b	51.373	4.616	3536	0.001					2002-08-08	8	8	2002	1315006	1315006	HUMAN_OBSERVATION	RBINS		906	906	Wouter Dekoninck		CC_BY_4_0		Wouter Dekoninck			2025-11-24T22:37:48.504Z		CONTINENT_DERIVED_FROM_COORDINATES
767636557	b528799a-2d52-4023-aa02-9ce081e3ca5f	KBVE-SRBE:Formidabel:905	Animalia	Arthropoda	Insecta	Hymenoptera	Formicidae	Formica	Formica sanguinea		SPECIES	Formica sanguinea Latreille, 1798	Formica sanguinea Latreille, 1798		BE	Wuustwezel	Antwerpen	PRESENT	1	37e82b90-1e21-11de-ab90-f72009d2669b	51.373	4.616	3536	0.001					2002-08-08	8	8	2002	1315006	1315006	HUMAN_OBSERVATION	RBINS		905	905	Wouter Dekoninck		CC_BY_4_0		Wouter Dekoninck			2025-11-24T22:37:48.503Z		CONTINENT_DERIVED_FROM_COORDINATES
767636551	b528799a-2d52-4023-aa02-9ce081e3ca5f	KBVE-SRBE:Formidabel:904	Animalia	Arthropoda	Insecta	Hymenoptera	Formicidae	Formica	Formica sanguinea		SPECIES	Formica sanguinea Latreille, 1798	Formica sanguinea Latreille, 1798		BE	Wuustwezel	Antwerpen	PRESENT	9	37e82b90-1e21-11de-ab90-f72009d2669b	51.373	4.616	3536	0.001					2002-08-08	8	8	2002	1315006	1315006	HUMAN_OBSERVATION	RBINS		904	904	Wouter Dekoninck		CC_BY_4_0		Wouter Dekoninck			2025-11-24T22:37:48.503Z		CONTINENT_DERIVED_FROM_COORDINATES
767636547	b528799a-2d52-4023-aa02-9ce081e3ca5f	KBVE-SRBE:Formidabel:903	Animalia	Arthropoda	Insecta	Hymenoptera	Formicidae	Formica	Formica sanguinea		SPECIES	Formica sanguinea Latreille, 1798	Formica sanguinea Latreille, 1798		BE	Wortel	Antwerpen	PRESENT	6	37e82b90-1e21-11de-ab90-f72009d2669b	51.414	4.833	3536	0.001					2002-07-30	30	7	2002	1315006	1315006	HUMAN_OBSERVATION	RBINS		903	903	Wouter Dekoninck		CC_BY_4_0		Wouter Dekoninck			2025-11-24T22:37:48.503Z		CONTINENT_DERIVED_FROM_COORDINATES
767636542	b528799a-2d52-4023-aa02-9ce081e3ca5f	KBVE-SRBE:Formidabel:902	Animalia	Arthropoda	Insecta	Hymenoptera	Formicidae	Formica	Formica sanguinea		SPECIES	Formica sanguinea Latreille, 1798	Formica sanguinea Latreille, 1798		BE	Westmalle	Antwerpen	PRESENT	1	37e82b90-1e21-11de-ab90-f72009d2669b	51.282	4.685	3536	0.001					2002-09-03	3	9	2002	1315006	1315006	HUMAN_OBSERVATION	RBINS		902	902	Wouter Dekoninck		CC_BY_4_0		Wouter Dekoninck			2025-11-24T22:37:48.504Z		CONTINENT_DERIVED_FROM_COORDINATES
767636537	b528799a-2d52-4023-aa02-9ce081e3ca5f	KBVE-SRBE:Formidabel:901	Animalia	Arthropoda	Insecta	Hymenoptera	Formicidae	Formica	Formica sanguinea		SPECIES	Formica sanguinea Latreille, 1798	Formica sanguinea Latreille, 1798		BE	St-Andries	West-Vlaanderen	PRESENT	8	37e82b90-1e21-11de-ab90-f72009d2669b	51.159	3.179	3536	0.001					2002-08-09	9	8	2002	1315006	1315006	HUMAN_OBSERVATION	RBINS		901	901	Wouter Dekoninck		CC_BY_4_0		Wouter Dekoninck			2025-11-24T22:37:48.503Z		CONTINENT_DERIVED_FROM_COORDINATES
767636533	b528799a-2d52-4023-aa02-9ce081e3ca5f	KBVE-SRBE:Formidabel:900	Animalia	Arthropoda	Insecta	Hymenoptera	Formicidae	Formica	Formica sanguinea		SPECIES	Formica sanguinea Latreille, 1798	Formica sanguinea Latreille, 1798		BE	Ravels	Antwerpen	PRESENT	1	37e82b90-1e21-11de-ab90-f72009d2669b	51.412	4.977	3536	0.001					2002-08-13	13	8	2002	1315006	1315006	HUMAN_OBSERVATION	RBINS		900	900	Wouter Dekoninck		CC_BY_4_0		Wouter Dekoninck			2025-11-24T22:37:48.504Z		CONTINENT_DERIVED_FROM_COORDINATES
767636527	b528799a-2d52-4023-aa02-9ce081e3ca5f	KBVE-SRBE:Formidabel:899	Animalia	Arthropoda	Insecta	Hymenoptera	Formicidae	Formica	Formica sanguinea		SPECIES	Formica sanguinea Latreille, 1798	Formica sanguinea Latreille, 1798		BE	Ravels	Antwerpen	PRESENT	5	37e82b90-1e21-11de-ab90-f72009d2669b	51.412	4.977	3536	0.001					2002-08-13	13	8	2002	1315006	1315006	HUMAN_OBSERVATION	RBINS		899	899	Wouter Dekoninck		CC_BY_4_0		Wouter Dekoninck			2025-11-24T22:37:48.542Z		CONTINENT_DERIVED_FROM_COORDINATES
767636524	b528799a-2d52-4023-aa02-9ce081e3ca5f	KBVE-SRBE:Formidabel:898	Animalia	Arthropoda	Insecta	Hymenoptera	Formicidae	Formica	Formica sanguinea		SPECIES	Formica sanguinea Latreille, 1798	Formica sanguinea Latreille, 1798		BE	Ravels	Antwerpen	PRESENT	3	37e82b90-1e21-11de-ab90-f72009d2669b	51.412	4.977	3536	0.001					2002-08-13	13	8	2002	1315006	1315006	HUMAN_OBSERVATION	RBINS		898	898	Wouter Dekoninck		CC_BY_4_0		Wouter Dekoninck			2025-11-24T22:37:48.541Z		CONTINENT_DERIVED_FROM_COORDINATES
767636520	b528799a-2d52-4023-aa02-9ce081e3ca5f	KBVE-SRBE:Formidabel:897	Animalia	Arthropoda	Insecta	Hymenoptera	Formicidae	Formica	Formica sanguinea		SPECIES	Formica sanguinea Latreille, 1798	Formica sanguinea Latreille, 1798		BE	Ravels	Antwerpen	PRESENT	3	37e82b90-1e21-11de-ab90-f72009d2669b	51.412	4.977	3536	0.001					2002-08-13	13	8	2002	1315006	1315006	HUMAN_OBSERVATION	RBINS		897	897	Wouter Dekoninck		CC_BY_4_0		Wouter Dekoninck			2025-11-24T22:37:48.541Z		CONTINENT_DERIVED_FROM_COORDINATES
767636516	b528799a-2d52-4023-aa02-9ce081e3ca5f	KBVE-SRBE:Formidabel:896	Animalia	Arthropoda	Insecta	Hymenoptera	Formicidae	Formica	Formica sanguinea		SPECIES	Formica sanguinea Latreille, 1798	Formica sanguinea Latreille, 1798		BE	Ravels	Antwerpen	PRESENT	12	37e82b90-1e21-11de-ab90-f72009d2669b	51.412	4.977	3536	0.001					2002-08-13	13	8	2002	1315006	1315006	HUMAN_OBSERVATION	RBINS		896	896	Wouter Dekoninck		CC_BY_4_0		Wouter Dekoninck			2025-11-24T22:37:48.541Z		CONTINENT_DERIVED_FROM_COORDINATES
767636512	b528799a-2d52-4023-aa02-9ce081e3ca5f	KBVE-SRBE:Formidabel:895	Animalia	Arthropoda	Insecta	Hymenoptera	Formicidae	Formica	Formica sanguinea		SPECIES	Formica sanguinea Latreille, 1798	Formica sanguinea Latreille, 1798		BE	Poppel	Antwerpen	PRESENT	3	37e82b90-1e21-11de-ab90-f72009d2669b	51.456	5.051	3536	0.001					2002-08-13	13	8	2002	1315006	1315006	HUMAN_OBSERVATION	RBINS		895	895	Wouter Dekoninck		CC_BY_4_0		Wouter Dekoninck			2025-11-24T22:37:48.541Z		CONTINENT_DERIVED_FROM_COORDINATES
767636506	b528799a-2d52-4023-aa02-9ce081e3ca5f	KBVE-SRBE:Formidabel:894	Animalia	Arthropoda	Insecta	Hymenoptera	Formicidae	Formica	Formica sanguinea		SPECIES	Formica sanguinea Latreille, 1798	Formica sanguinea Latreille, 1798		BE	Poppel	Antwerpen	PRESENT	8	37e82b90-1e21-11de-ab90-f72009d2669b	51.456	5.051	3536	0.001					2002-08-13	13	8	2002	1315006	1315006	HUMAN_OBSERVATION	RBINS		894	894	Wouter Dekoninck		CC_BY_4_0		Wouter Dekoninck			2025-11-24T22:37:48.541Z		CONTINENT_DERIVED_FROM_COORDINATES
767636502	b528799a-2d52-4023-aa02-9ce081e3ca5f	KBVE-SRBE:Formidabel:893	Animalia	Arthropoda	Insecta	Hymenoptera	Formicidae	Formica	Formica sanguinea		SPECIES	Formica sanguinea Latreille, 1798	Formica sanguinea Latreille, 1798		BE	Poppel	Antwerpen	PRESENT	8	37e82b90-1e21-11de-ab90-f72009d2669b	51.456	5.051	3536	0.001					2002-08-13	13	8	2002	1315006	1315006	HUMAN_OBSERVATION	RBINS		893	893	Wouter Dekoninck		CC_BY_4_0		Wouter Dekoninck			2025-11-24T22:37:48.541Z		CONTINENT_DERIVED_FROM_COORDINATES
767636497	b528799a-2d52-4023-aa02-9ce081e3ca5f	KBVE-SRBE:Formidabel:892	Animalia	Arthropoda	Insecta	Hymenoptera	Formicidae	Formica	Formica sanguinea		SPECIES	Formica sanguinea Latreille, 1798	Formica sanguinea Latreille, 1798		BE	Poppel	Antwerpen	PRESENT	6	37e82b90-1e21-11de-ab90-f72009d2669b	51.456	5.051	3536	0.001					2002-08-13	13	8	2002	1315006	1315006	HUMAN_OBSERVATION	RBINS		892	892	Wouter Dekoninck		CC_BY_4_0		Wouter Dekoninck			2025-11-24T22:37:48.539Z		CONTINENT_DERIVED_FROM_COORDINATES
767636492	b528799a-2d52-4023-aa02-9ce081e3ca5f	KBVE-SRBE:Formidabel:891	Animalia	Arthropoda	Insecta	Hymenoptera	Formicidae	Formica	Formica sanguinea		SPECIES	Formica sanguinea Latreille, 1798	Formica sanguinea Latreille, 1798		BE	Poppel	Antwerpen	PRESENT	1	37e82b90-1e21-11de-ab90-f72009d2669b	51.411	5.049	3536	0.001					2002-08-13	13	8	2002	1315006	1315006	HUMAN_OBSERVATION	RBINS		891	891	Wouter Dekoninck		CC_BY_4_0		Wouter Dekoninck			2025-11-24T22:37:48.538Z		CONTINENT_DERIVED_FROM_COORDINATES
767636489	b528799a-2d52-4023-aa02-9ce081e3ca5f	KBVE-SRBE:Formidabel:890	Animalia	Arthropoda	Insecta	Hymenoptera	Formicidae	Formica	Formica sanguinea		SPECIES	Formica sanguinea Latreille, 1798	Formica sanguinea Latreille, 1798		BE	Poppel	Antwerpen	PRESENT	1	37e82b90-1e21-11de-ab90-f72009d2669b	51.411	5.049	3536	0.001					2002-08-13	13	8	2002	1315006	1315006	HUMAN_OBSERVATION	RBINS		890	890	Wouter Dekoninck		CC_BY_4_0		Wouter Dekoninck			2025-11-24T22:37:48.540Z		CONTINENT_DERIVED_FROM_COORDINATES
767636484	b528799a-2d52-4023-aa02-9ce081e3ca5f	KBVE-SRBE:Formidabel:889	Animalia	Arthropoda	Insecta	Hymenoptera	Formicidae	Formica	Formica sanguinea		SPECIES	Formica sanguinea Latreille, 1798	Formica sanguinea Latreille, 1798		BE	Olen	Antwerpen	PRESENT	7	37e82b90-1e21-11de-ab90-f72009d2669b	51.144	4.894	3536	0.001					2002-09-04	4	9	2002	1315006	1315006	HUMAN_OBSERVATION	RBINS		889	889	Wouter Dekoninck		CC_BY_4_0		Wouter Dekoninck			2025-11-24T22:37:48.538Z		CONTINENT_DERIVED_FROM_COORDINATES
767636480	b528799a-2d52-4023-aa02-9ce081e3ca5f	KBVE-SRBE:Formidabel:888	Animalia	Arthropoda	Insecta	Hymenoptera	Formicidae	Formica	Formica sanguinea		SPECIES	Formica sanguinea Latreille, 1798	Formica sanguinea Latreille, 1798		BE	Nijlen	Antwerpen	PRESENT	4	37e82b90-1e21-11de-ab90-f72009d2669b	51.148	4.608	3536	0.001					2002-09-04	4	9	2002	1315006	1315006	HUMAN_OBSERVATION	RBINS		888	888	Wouter Dekoninck		CC_BY_4_0		Wouter Dekoninck			2025-11-24T22:37:48.537Z		CONTINENT_DERIVED_FROM_COORDINATES
767636477	b528799a-2d52-4023-aa02-9ce081e3ca5f	KBVE-SRBE:Formidabel:887	Animalia	Arthropoda	Insecta	Hymenoptera	Formicidae	Formica	Formica sanguinea		SPECIES	Formica sanguinea Latreille, 1798	Formica sanguinea Latreille, 1798		BE	Nijlen	Antwerpen	PRESENT	1	37e82b90-1e21-11de-ab90-f72009d2669b	51.148	4.608	3536	0.001					2002-09-04	4	9	2002	1315006	1315006	HUMAN_OBSERVATION	RBINS		887	887	Wouter Dekoninck		CC_BY_4_0		Wouter Dekoninck			2025-11-24T22:37:48.537Z		CONTINENT_DERIVED_FROM_COORDINATES
767636473	b528799a-2d52-4023-aa02-9ce081e3ca5f	KBVE-SRBE:Formidabel:886	Animalia	Arthropoda	Insecta	Hymenoptera	Formicidae	Formica	Formica sanguinea		SPECIES	Formica sanguinea Latreille, 1798	Formica sanguinea Latreille, 1798		BE	Meer	Antwerpen	PRESENT	1	37e82b90-1e21-11de-ab90-f72009d2669b	51.46	4.763	3536	0.001					2002-07-30	30	7	2002	1315006	1315006	HUMAN_OBSERVATION	RBINS		886	886	Wouter Dekoninck		CC_BY_4_0		Wouter Dekoninck			2025-11-24T22:37:48.537Z		CONTINENT_DERIVED_FROM_COORDINATES
767636466	b528799a-2d52-4023-aa02-9ce081e3ca5f	KBVE-SRBE:Formidabel:885	Animalia	Arthropoda	Insecta	Hymenoptera	Formicidae	Formica	Formica sanguinea		SPECIES	Formica sanguinea Latreille, 1798	Formica sanguinea Latreille, 1798		BE	Lichtaart	Antwerpen	PRESENT	15	37e82b90-1e21-11de-ab90-f72009d2669b	51.233	4.898	3536	0.001					2002-09-03	3	9	2002	1315006	1315006	HUMAN_OBSERVATION	RBINS		885	885	Wouter Dekoninck		CC_BY_4_0		Wouter Dekoninck			2025-11-24T22:37:48.537Z		CONTINENT_DERIVED_FROM_COORDINATES
767636462	b528799a-2d52-4023-aa02-9ce081e3ca5f	KBVE-SRBE:Formidabel:884	Animalia	Arthropoda	Insecta	Hymenoptera	Formicidae	Formica	Formica sanguinea		SPECIES	Formica sanguinea Latreille, 1798	Formica sanguinea Latreille, 1798		BE	Lichtaart	Antwerpen	PRESENT	3	37e82b90-1e21-11de-ab90-f72009d2669b	51.233	4.898	3536	0.001					2002-09-03	3	9	2002	1315006	1315006	HUMAN_OBSERVATION	RBINS		884	884	Wouter Dekoninck		CC_BY_4_0		Wouter Dekoninck			2025-11-24T22:37:48.537Z		CONTINENT_DERIVED_FROM_COORDINATES
767636459	b528799a-2d52-4023-aa02-9ce081e3ca5f	KBVE-SRBE:Formidabel:883	Animalia	Arthropoda	Insecta	Hymenoptera	Formicidae	Formica	Formica sanguinea		SPECIES	Formica sanguinea Latreille, 1798	Formica sanguinea Latreille, 1798		BE	Kalmthout	Antwerpen	PRESENT	1	37e82b90-1e21-11de-ab90-f72009d2669b	51.374	4.473	3536	0.001					2002-07-29	29	7	2002	1315006	1315006	HUMAN_OBSERVATION	RBINS		883	883	Wouter Dekoninck		CC_BY_4_0		Wouter Dekoninck			2025-11-24T22:37:48.537Z		CONTINENT_DERIVED_FROM_COORDINATES
767636456	b528799a-2d52-4023-aa02-9ce081e3ca5f	KBVE-SRBE:Formidabel:882	Animalia	Arthropoda	Insecta	Hymenoptera	Formicidae	Formica	Formica sanguinea		SPECIES	Formica sanguinea Latreille, 1798	Formica sanguinea Latreille, 1798		BE	Kalmthout	Antwerpen	PRESENT	2	37e82b90-1e21-11de-ab90-f72009d2669b	51.374	4.473	3536	0.001					2002-07-29	29	7	2002	1315006	1315006	HUMAN_OBSERVATION	RBINS		882	882	Wouter Dekoninck		CC_BY_4_0		Wouter Dekoninck			2025-11-24T22:37:48.537Z		CONTINENT_DERIVED_FROM_COORDINATES
767636450	b528799a-2d52-4023-aa02-9ce081e3ca5f	KBVE-SRBE:Formidabel:881	Animalia	Arthropoda	Insecta	Hymenoptera	Formicidae	Formica	Formica sanguinea		SPECIES	Formica sanguinea Latreille, 1798	Formica sanguinea Latreille, 1798		BE	Kalmthout	Antwerpen	PRESENT	4	37e82b90-1e21-11de-ab90-f72009d2669b	51.374	4.473	3536	0.001					2002-07-29	29	7	2002	1315006	1315006	HUMAN_OBSERVATION	RBINS		881	881	Wouter Dekoninck		CC_BY_4_0		Wouter Dekoninck			2025-11-24T22:37:48.534Z		CONTINENT_DERIVED_FROM_COORDINATES
767636446	b528799a-2d52-4023-aa02-9ce081e3ca5f	KBVE-SRBE:Formidabel:880	Animalia	Arthropoda	Insecta	Hymenoptera	Formicidae	Formica	Formica sanguinea		SPECIES	Formica sanguinea Latreille, 1798	Formica sanguinea Latreille, 1798		BE	Kalmthout	Antwerpen	PRESENT	3	37e82b90-1e21-11de-ab90-f72009d2669b	51.374	4.473	3536	0.001					2002-07-29	29	7	2002	1315006	1315006	HUMAN_OBSERVATION	RBINS		880	880	Wouter Dekoninck		CC_BY_4_0		Wouter Dekoninck			2025-11-24T22:37:48.534Z		CONTINENT_DERIVED_FROM_COORDINATES
767636443	b528799a-2d52-4023-aa02-9ce081e3ca5f	KBVE-SRBE:Formidabel:879	Animalia	Arthropoda	Insecta	Hymenoptera	Formicidae	Formica	Formica sanguinea		SPECIES	Formica sanguinea Latreille, 1798	Formica sanguinea Latreille, 1798		BE	Kalmthout	Antwerpen	PRESENT	4	37e82b90-1e21-11de-ab90-f72009d2669b	51.374	4.473	3536	0.001					2002-07-29	29	7	2002	1315006	1315006	HUMAN_OBSERVATION	RBINS		879	879	Wouter Dekoninck		CC_BY_4_0		Wouter Dekoninck			2025-11-24T22:37:48.548Z		CONTINENT_DERIVED_FROM_COORDINATES
767636438	b528799a-2d52-4023-aa02-9ce081e3ca5f	KBVE-SRBE:Formidabel:878	Animalia	Arthropoda	Insecta	Hymenoptera	Formicidae	Formica	Formica sanguinea		SPECIES	Formica sanguinea Latreille, 1798	Formica sanguinea Latreille, 1798		BE	Herentals	Antwerpen	PRESENT	7	37e82b90-1e21-11de-ab90-f72009d2669b	51.145	4.823	3536	0.001					2002-09-04	4	9	2002	1315006	1315006	HUMAN_OBSERVATION	RBINS		878	878	Wouter Dekoninck		CC_BY_4_0		Wouter Dekoninck			2025-11-24T22:37:48.551Z		CONTINENT_DERIVED_FROM_COORDINATES
767636435	b528799a-2d52-4023-aa02-9ce081e3ca5f	KBVE-SRBE:Formidabel:877	Animalia	Arthropoda	Insecta	Hymenoptera	Formicidae	Formica	Formica sanguinea		SPECIES	Formica sanguinea Latreille, 1798	Formica sanguinea Latreille, 1798		BE	Herentals	Antwerpen	PRESENT	1	37e82b90-1e21-11de-ab90-f72009d2669b	51.145	4.823	3536	0.001					2002-09-04	4	9	2002	1315006	1315006	HUMAN_OBSERVATION	RBINS		877	877	Wouter Dekoninck		CC_BY_4_0		Wouter Dekoninck			2025-11-24T22:37:48.549Z		CONTINENT_DERIVED_FROM_COORDINATES
767636433	b528799a-2d52-4023-aa02-9ce081e3ca5f	KBVE-SRBE:Formidabel:876	Animalia	Arthropoda	Insecta	Hymenoptera	Formicidae	Formica	Formica sanguinea		SPECIES	Formica sanguinea Latreille, 1798	Formica sanguinea Latreille, 1798		BE	Essen	Antwerpen	PRESENT	1	37e82b90-1e21-11de-ab90-f72009d2669b	51.419	4.474	3536	0.001					2002-07-29	29	7	2002	1315006	1315006	HUMAN_OBSERVATION	RBINS		876	876	Wouter Dekoninck		CC_BY_4_0		Wouter Dekoninck			2025-11-24T22:37:48.549Z		CONTINENT_DERIVED_FROM_COORDINATES
767636428	b528799a-2d52-4023-aa02-9ce081e3ca5f	KBVE-SRBE:Formidabel:875	Animalia	Arthropoda	Insecta	Hymenoptera	Formicidae	Formica	Formica sanguinea		SPECIES	Formica sanguinea Latreille, 1798	Formica sanguinea Latreille, 1798		BE	Essen	Antwerpen	PRESENT	1	37e82b90-1e21-11de-ab90-f72009d2669b	51.419	4.474	3536	0.001					2002-07-29	29	7	2002	1315006	1315006	HUMAN_OBSERVATION	RBINS		875	875	Wouter Dekoninck		CC_BY_4_0		Wouter Dekoninck			2025-11-24T22:37:48.549Z		CONTINENT_DERIVED_FROM_COORDINATES
767636424	b528799a-2d52-4023-aa02-9ce081e3ca5f	KBVE-SRBE:Formidabel:874	Animalia	Arthropoda	Insecta	Hymenoptera	Formicidae	Formica	Formica sanguinea		SPECIES	Formica sanguinea Latreille, 1798	Formica sanguinea Latreille, 1798		BE	Essen	Antwerpen	PRESENT	1	37e82b90-1e21-11de-ab90-f72009d2669b	51.419	4.474	3536	0.001					2002-07-29	29	7	2002	1315006	1315006	HUMAN_OBSERVATION	RBINS		874	874	Wouter Dekoninck		CC_BY_4_0		Wouter Dekoninck			2025-11-24T22:37:48.549Z		CONTINENT_DERIVED_FROM_COORDINATES
767636420	b528799a-2d52-4023-aa02-9ce081e3ca5f	KBVE-SRBE:Formidabel:873	Animalia	Arthropoda	Insecta	Hymenoptera	Formicidae	Formica	Formica sanguinea		SPECIES	Formica sanguinea Latreille, 1798	Formica sanguinea Latreille, 1798		BE	Essen	Antwerpen	PRESENT	4	37e82b90-1e21-11de-ab90-f72009d2669b	51.419	4.474	3536	0.001					2002-07-29	29	7	2002	1315006	1315006	HUMAN_OBSERVATION	RBINS		873	873	Wouter Dekoninck		CC_BY_4_0		Wouter Dekoninck			2025-11-24T22:37:48.549Z		CONTINENT_DERIVED_FROM_COORDINATES
767636417	b528799a-2d52-4023-aa02-9ce081e3ca5f	KBVE-SRBE:Formidabel:872	Animalia	Arthropoda	Insecta	Hymenoptera	Formicidae	Formica	Formica sanguinea		SPECIES	Formica sanguinea Latreille, 1798	Formica sanguinea Latreille, 1798		BE	Essen	Antwerpen	PRESENT	6	37e82b90-1e21-11de-ab90-f72009d2669b	51.419	4.474	3536	0.001					2002-07-29	29	7	2002	1315006	1315006	HUMAN_OBSERVATION	RBINS		872	872	Wouter Dekoninck		CC_BY_4_0		Wouter Dekoninck			2025-11-24T22:37:48.550Z		CONTINENT_DERIVED_FROM_COORDINATES
767636411	b528799a-2d52-4023-aa02-9ce081e3ca5f	KBVE-SRBE:Formidabel:871	Animalia	Arthropoda	Insecta	Hymenoptera	Formicidae	Formica	Formica sanguinea		SPECIES	Formica sanguinea Latreille, 1798	Formica sanguinea Latreille, 1798		BE	Eel	Antwerpen	PRESENT	2	37e82b90-1e21-11de-ab90-f72009d2669b	51.366	5.047	3536	0.001					2002-08-13	13	8	2002	1315006	1315006	HUMAN_OBSERVATION	RBINS		871	871	Wouter Dekoninck		CC_BY_4_0		Wouter Dekoninck			2025-11-24T22:37:48.549Z		CONTINENT_DERIVED_FROM_COORDINATES
767636407	b528799a-2d52-4023-aa02-9ce081e3ca5f	KBVE-SRBE:Formidabel:870	Animalia	Arthropoda	Insecta	Hymenoptera	Formicidae	Formica	Formica sanguinea		SPECIES	Formica sanguinea Latreille, 1798	Formica sanguinea Latreille, 1798		BE	Eel	Antwerpen	PRESENT	1	37e82b90-1e21-11de-ab90-f72009d2669b	51.366	5.047	3536	0.001					2002-08-13	13	8	2002	1315006	1315006	HUMAN_OBSERVATION	RBINS		870	870	Wouter Dekoninck		CC_BY_4_0		Wouter Dekoninck			2025-11-24T22:37:48.546Z		CONTINENT_DERIVED_FROM_COORDINATES
767636402	b528799a-2d52-4023-aa02-9ce081e3ca5f	KBVE-SRBE:Formidabel:869	Animalia	Arthropoda	Insecta	Hymenoptera	Formicidae	Formica	Formica sanguinea		SPECIES	Formica sanguinea Latreille, 1798	Formica sanguinea Latreille, 1798		BE	Eel	Antwerpen	PRESENT	1	37e82b90-1e21-11de-ab90-f72009d2669b	51.366	5.047	3536	0.001					2002-08-13	13	8	2002	1315006	1315006	HUMAN_OBSERVATION	RBINS		869	869	Wouter Dekoninck		CC_BY_4_0		Wouter Dekoninck			2025-11-24T22:37:48.542Z		CONTINENT_DERIVED_FROM_COORDINATES
767636396	b528799a-2d52-4023-aa02-9ce081e3ca5f	KBVE-SRBE:Formidabel:868	Animalia	Arthropoda	Insecta	Hymenoptera	Formicidae	Formica	Formica sanguinea		SPECIES	Formica sanguinea Latreille, 1798	Formica sanguinea Latreille, 1798		BE	Brasschaat	Antwerpen	PRESENT	4	37e82b90-1e21-11de-ab90-f72009d2669b	51.33	4.471	3536	0.001					2002-08-08	8	8	2002	1315006	1315006	HUMAN_OBSERVATION	RBINS		868	868	Wouter Dekoninck		CC_BY_4_0		Wouter Dekoninck			2025-11-24T22:37:48.543Z		CONTINENT_DERIVED_FROM_COORDINATES
767636391	b528799a-2d52-4023-aa02-9ce081e3ca5f	KBVE-SRBE:Formidabel:867	Animalia	Arthropoda	Insecta	Hymenoptera	Formicidae	Formica	Formica sanguinea		SPECIES	Formica sanguinea Latreille, 1798	Formica sanguinea Latreille, 1798		BE	St-Andries	West-Vlaanderen	PRESENT	4	37e82b90-1e21-11de-ab90-f72009d2669b	51.159	3.179	3536	0.001					2002-08-09	9	8	2002	1315006	1315006	HUMAN_OBSERVATION	RBINS		867	867	Wouter Dekoninck		CC_BY_4_0		Wouter Dekoninck			2025-11-24T22:37:48.546Z		CONTINENT_DERIVED_FROM_COORDINATES
767636385	b528799a-2d52-4023-aa02-9ce081e3ca5f	KBVE-SRBE:Formidabel:866	Animalia	Arthropoda	Insecta	Hymenoptera	Formicidae	Formica	Formica sanguinea		SPECIES	Formica sanguinea Latreille, 1798	Formica sanguinea Latreille, 1798		BE	Arendonk	Antwerpen	PRESENT	2	37e82b90-1e21-11de-ab90-f72009d2669b	51.321	5.045	3536	0.001					2002-09-13	13	9	2002	1315006	1315006	HUMAN_OBSERVATION	RBINS		866	866	Wouter Dekoninck		CC_BY_4_0		Wouter Dekoninck			2025-11-24T22:37:48.545Z		CONTINENT_DERIVED_FROM_COORDINATES
767636381	b528799a-2d52-4023-aa02-9ce081e3ca5f	KBVE-SRBE:Formidabel:865	Animalia	Arthropoda	Insecta	Hymenoptera	Formicidae	Formica	Formica sanguinea		SPECIES	Formica sanguinea Latreille, 1798	Formica sanguinea Latreille, 1798		BE	Brugge	West-Vlaanderen	PRESENT	1	37e82b90-1e21-11de-ab90-f72009d2669b	51.159	3.179	3536	0.001					1977-04-24	24	4	1977	1315006	1315006	HUMAN_OBSERVATION	RBINS		865	865	Wouter Dekoninck		CC_BY_4_0		Roland Vannieuwenhuyse			2025-11-24T22:37:48.545Z		CONTINENT_DERIVED_FROM_COORDINATES
767636379	b528799a-2d52-4023-aa02-9ce081e3ca5f	KBVE-SRBE:Formidabel:864	Animalia	Arthropoda	Insecta	Hymenoptera	Formicidae	Formica	Formica sanguinea		SPECIES	Formica sanguinea Latreille, 1798	Formica sanguinea Latreille, 1798		BE	Brugge	West-Vlaanderen	PRESENT	1	37e82b90-1e21-11de-ab90-f72009d2669b	51.159	3.179	3536	0.001					1977-09-03	3	9	1977	1315006	1315006	HUMAN_OBSERVATION	RBINS		864	864	Wouter Dekoninck		CC_BY_4_0		Roland Vannieuwenhuyse			2025-11-24T22:37:48.545Z		CONTINENT_DERIVED_FROM_COORDINATES
767636374	b528799a-2d52-4023-aa02-9ce081e3ca5f	KBVE-SRBE:Formidabel:863	Animalia	Arthropoda	Insecta	Hymenoptera	Formicidae	Formica	Formica sanguinea		SPECIES	Formica sanguinea Latreille, 1798	Formica sanguinea Latreille, 1798		BE	Brugge	West-Vlaanderen	PRESENT	1	37e82b90-1e21-11de-ab90-f72009d2669b	51.159	3.179	3536	0.001					1978-04-29	29	4	1978	1315006	1315006	HUMAN_OBSERVATION	RBINS		863	863	Wouter Dekoninck		CC_BY_4_0		Roland Vannieuwenhuyse			2025-11-24T22:37:48.545Z		CONTINENT_DERIVED_FROM_COORDINATES
767636371	b528799a-2d52-4023-aa02-9ce081e3ca5f	KBVE-SRBE:Formidabel:862	Animalia	Arthropoda	Insecta	Hymenoptera	Formicidae	Formica	Formica sanguinea		SPECIES	Formica sanguinea Latreille, 1798	Formica sanguinea Latreille, 1798		BE	Zonhoven	Limburg	PRESENT	1	37e82b90-1e21-11de-ab90-f72009d2669b	50.998	5.458	3536	0.001					2000-07-03	3	7	2000	1315006	1315006	HUMAN_OBSERVATION	RBINS		862	862	Wouter Dekoninck		CC_BY_4_0		Wouter Dekoninck			2025-11-24T22:37:48.545Z		CONTINENT_DERIVED_FROM_COORDINATES
767636367	b528799a-2d52-4023-aa02-9ce081e3ca5f	KBVE-SRBE:Formidabel:861	Animalia	Arthropoda	Insecta	Hymenoptera	Formicidae	Formica	Formica sanguinea		SPECIES	Formica sanguinea Latreille, 1798	Formica sanguinea Latreille, 1798		BE	Neerpelt	Limburg	PRESENT	1	37e82b90-1e21-11de-ab90-f72009d2669b	51.269	5.401	3536	0.001					2000-07-03	3	7	2000	1315006	1315006	HUMAN_OBSERVATION	RBINS		861	861	Wouter Dekoninck		CC_BY_4_0		Wouter Dekoninck			2025-11-24T22:37:48.544Z		CONTINENT_DERIVED_FROM_COORDINATES
767636363	b528799a-2d52-4023-aa02-9ce081e3ca5f	KBVE-SRBE:Formidabel:860	Animalia	Arthropoda	Insecta	Hymenoptera	Formicidae	Formica	Formica sanguinea		SPECIES	Formica sanguinea Latreille, 1798	Formica sanguinea Latreille, 1798		BE	Neerpelt	Limburg	PRESENT	1	37e82b90-1e21-11de-ab90-f72009d2669b	51.269	5.401	3536	0.001					2000-05-17	17	5	2000	1315006	1315006	HUMAN_OBSERVATION	RBINS		860	860	Wouter Dekoninck		CC_BY_4_0		Wouter Dekoninck			2025-11-24T22:37:48.544Z		CONTINENT_DERIVED_FROM_COORDINATES
767636361	b528799a-2d52-4023-aa02-9ce081e3ca5f	KBVE-SRBE:Formidabel:859	Animalia	Arthropoda	Insecta	Hymenoptera	Formicidae	Formica	Formica sanguinea		SPECIES	Formica sanguinea Latreille, 1798	Formica sanguinea Latreille, 1798		BE	Neerpelt	Limburg	PRESENT	1	37e82b90-1e21-11de-ab90-f72009d2669b	51.269	5.401	3536	0.001					2000-09-04	4	9	2000	1315006	1315006	HUMAN_OBSERVATION	RBINS		859	859	Wouter Dekoninck		CC_BY_4_0		Wouter Dekoninck			2025-11-24T22:37:48.522Z		CONTINENT_DERIVED_FROM_COORDINATES
767636357	b528799a-2d52-4023-aa02-9ce081e3ca5f	KBVE-SRBE:Formidabel:858	Animalia	Arthropoda	Insecta	Hymenoptera	Formicidae	Formica	Formica sanguinea		SPECIES	Formica sanguinea Latreille, 1798	Formica sanguinea Latreille, 1798		BE	Moerbeke	Oost-Vlaanderen	PRESENT	1	37e82b90-1e21-11de-ab90-f72009d2669b	51.2	3.895	3536	0.001					1999-07-27	27	7	1999	1315006	1315006	HUMAN_OBSERVATION	RBINS		858	858	Wouter Dekoninck		CC_BY_4_0		Wouter Dekoninck			2025-11-24T22:37:48.521Z		CONTINENT_DERIVED_FROM_COORDINATES
767636353	b528799a-2d52-4023-aa02-9ce081e3ca5f	KBVE-SRBE:Formidabel:857	Animalia	Arthropoda	Insecta	Hymenoptera	Formicidae	Formica	Formica sanguinea		SPECIES	Formica sanguinea Latreille, 1798	Formica sanguinea Latreille, 1798		BE	Zutendaal	Limburg	PRESENT	1	37e82b90-1e21-11de-ab90-f72009d2669b	50.949	5.669	3536	0.001					1987-12-31	31	12	1987	1315006	1315006	HUMAN_OBSERVATION	RBINS		857	857	Wouter Dekoninck		CC_BY_4_0		Marc Dufr√™ne			2025-11-24T22:37:48.521Z		CONTINENT_DERIVED_FROM_COORDINATES
767636352	b528799a-2d52-4023-aa02-9ce081e3ca5f	KBVE-SRBE:Formidabel:856	Animalia	Arthropoda	Insecta	Hymenoptera	Formicidae	Formica	Formica sanguinea		SPECIES	Formica sanguinea Latreille, 1798	Formica sanguinea Latreille, 1798		BE	Maasmechelen	Limburg	PRESENT	2	37e82b90-1e21-11de-ab90-f72009d2669b	50.993	5.672	3536	0.001					1987-12-31	31	12	1987	1315006	1315006	HUMAN_OBSERVATION	RBINS		856	856	Wouter Dekoninck		CC_BY_4_0		Marc Dufr√™ne			2025-11-24T22:37:48.524Z		CONTINENT_DERIVED_FROM_COORDINATES
767636347	b528799a-2d52-4023-aa02-9ce081e3ca5f	KBVE-SRBE:Formidabel:855	Animalia	Arthropoda	Insecta	Hymenoptera	Formicidae	Formica	Formica sanguinea		SPECIES	Formica sanguinea Latreille, 1798	Formica sanguinea Latreille, 1798		BE	Maasmechelen	Limburg	PRESENT	2	37e82b90-1e21-11de-ab90-f72009d2669b	50.993	5.672	3536	0.001					1987-12-31	31	12	1987	1315006	1315006	HUMAN_OBSERVATION	RBINS		855	855	Wouter Dekoninck		CC_BY_4_0		Marc Dufr√™ne			2025-11-24T22:37:48.524Z		CONTINENT_DERIVED_FROM_COORDINATES
767636343	b528799a-2d52-4023-aa02-9ce081e3ca5f	KBVE-SRBE:Formidabel:854	Animalia	Arthropoda	Insecta	Hymenoptera	Formicidae	Formica	Formica sanguinea		SPECIES	Formica sanguinea Latreille, 1798	Formica sanguinea Latreille, 1798		BE	Maasmechelen	Limburg	PRESENT	2	37e82b90-1e21-11de-ab90-f72009d2669b	50.993	5.672	3536	0.001					1987-12-31	31	12	1987	1315006	1315006	HUMAN_OBSERVATION	RBINS		854	854	Wouter Dekoninck		CC_BY_4_0		Marc Dufr√™ne			2025-11-24T22:37:48.523Z		CONTINENT_DERIVED_FROM_COORDINATES
767636338	b528799a-2d52-4023-aa02-9ce081e3ca5f	KBVE-SRBE:Formidabel:853	Animalia	Arthropoda	Insecta	Hymenoptera	Formicidae	Formica	Formica sanguinea		SPECIES	Formica sanguinea Latreille, 1798	Formica sanguinea Latreille, 1798		BE	Maasmechelen	Limburg	PRESENT	4	37e82b90-1e21-11de-ab90-f72009d2669b	50.993	5.672	3536	0.001					1987-12-31	31	12	1987	1315006	1315006	HUMAN_OBSERVATION	RBINS		853	853	Wouter Dekoninck		CC_BY_4_0		Marc Dufr√™ne			2025-11-24T22:37:48.523Z		CONTINENT_DERIVED_FROM_COORDINATES
767636334	b528799a-2d52-4023-aa02-9ce081e3ca5f	KBVE-SRBE:Formidabel:852	Animalia	Arthropoda	Insecta	Hymenoptera	Formicidae	Formica	Formica sanguinea		SPECIES	Formica sanguinea Latreille, 1798	Formica sanguinea Latreille, 1798		BE	Maasmechelen	Limburg	PRESENT		37e82b90-1e21-11de-ab90-f72009d2669b	50.993	5.672	3536	0.001					2001-07-09	9	7	2001	1315006	1315006	HUMAN_OBSERVATION	RBINS		852	852	Fran√ßois Vankerkhoven		CC_BY_4_0		Fran√ßois Vankerkhoven			2025-11-24T22:37:48.522Z		CONTINENT_DERIVED_FROM_COORDINATES
767636329	b528799a-2d52-4023-aa02-9ce081e3ca5f	KBVE-SRBE:Formidabel:851	Animalia	Arthropoda	Insecta	Hymenoptera	Formicidae	Formica	Formica sanguinea		SPECIES	Formica sanguinea Latreille, 1798	Formica sanguinea Latreille, 1798		BE	Maasmechelen	Limburg	PRESENT		37e82b90-1e21-11de-ab90-f72009d2669b	50.993	5.672	3536	0.001					2001-07-03	3	7	2001	1315006	1315006	HUMAN_OBSERVATION	RBINS		851	851	Fran√ßois Vankerkhoven		CC_BY_4_0		Fran√ßois Vankerkhoven			2025-11-24T22:37:48.522Z		CONTINENT_DERIVED_FROM_COORDINATES
767636324	b528799a-2d52-4023-aa02-9ce081e3ca5f	KBVE-SRBE:Formidabel:850	Animalia	Arthropoda	Insecta	Hymenoptera	Formicidae	Formica	Formica sanguinea		SPECIES	Formica sanguinea Latreille, 1798	Formica sanguinea Latreille, 1798		BE	Maasmechelen	Limburg	PRESENT		37e82b90-1e21-11de-ab90-f72009d2669b	50.949	5.669	3536	0.001					1999-06-23	23	6	1999	1315006	1315006	HUMAN_OBSERVATION	RBINS		850	850	Fran√ßois Vankerkhoven		CC_BY_4_0		Jorg Lambrechts			2025-11-24T22:37:48.522Z		CONTINENT_DERIVED_FROM_COORDINATES
767636320	b528799a-2d52-4023-aa02-9ce081e3ca5f	KBVE-SRBE:Formidabel:849	Animalia	Arthropoda	Insecta	Hymenoptera	Formicidae	Formica	Formica sanguinea		SPECIES	Formica sanguinea Latreille, 1798	Formica sanguinea Latreille, 1798		BE	Maasmechelen	Limburg	PRESENT	3	37e82b90-1e21-11de-ab90-f72009d2669b	50.993	5.672	3536	0.001					1999-05-31	31	5	1999	1315006	1315006	HUMAN_OBSERVATION	RBINS		849	849	Fran√ßois Vankerkhoven		CC_BY_4_0		Jorg Lambrechts			2025-11-24T22:37:48.516Z		CONTINENT_DERIVED_FROM_COORDINATES
767636316	b528799a-2d52-4023-aa02-9ce081e3ca5f	KBVE-SRBE:Formidabel:848	Animalia	Arthropoda	Insecta	Hymenoptera	Formicidae	Formica	Formica sanguinea		SPECIES	Formica sanguinea Latreille, 1798	Formica sanguinea Latreille, 1798		BE	Maasmechelen	Limburg	PRESENT	5	37e82b90-1e21-11de-ab90-f72009d2669b	50.993	5.672	3536	0.001					1999-04-06	6	4	1999	1315006	1315006	HUMAN_OBSERVATION	RBINS		848	848	Fran√ßois Vankerkhoven		CC_BY_4_0		Jorg Lambrechts			2025-11-24T22:37:48.520Z		CONTINENT_DERIVED_FROM_COORDINATES
767636311	b528799a-2d52-4023-aa02-9ce081e3ca5f	KBVE-SRBE:Formidabel:847	Animalia	Arthropoda	Insecta	Hymenoptera	Formicidae	Formica	Formica sanguinea		SPECIES	Formica sanguinea Latreille, 1798	Formica sanguinea Latreille, 1798		BE	Maasmechelen	Limburg	PRESENT	2	37e82b90-1e21-11de-ab90-f72009d2669b	50.949	5.669	3536	0.001					1999-05-05	5	5	1999	1315006	1315006	HUMAN_OBSERVATION	RBINS		847	847	Fran√ßois Vankerkhoven		CC_BY_4_0		Jorg Lambrechts			2025-11-24T22:37:48.520Z		CONTINENT_DERIVED_FROM_COORDINATES
767636307	b528799a-2d52-4023-aa02-9ce081e3ca5f	KBVE-SRBE:Formidabel:846	Animalia	Arthropoda	Insecta	Hymenoptera	Formicidae	Formica	Formica sanguinea		SPECIES	Formica sanguinea Latreille, 1798	Formica sanguinea Latreille, 1798		BE	Maasmechelen	Limburg	PRESENT	1	37e82b90-1e21-11de-ab90-f72009d2669b	50.995	5.601	3536	0.001					1999-07-02	2	7	1999	1315006	1315006	HUMAN_OBSERVATION	RBINS		846	846	Fran√ßois Vankerkhoven		CC_BY_4_0		Jorg Lambrechts			2025-11-24T22:37:48.515Z		CONTINENT_DERIVED_FROM_COORDINATES
767636303	b528799a-2d52-4023-aa02-9ce081e3ca5f	KBVE-SRBE:Formidabel:845	Animalia	Arthropoda	Insecta	Hymenoptera	Formicidae	Formica	Formica sanguinea		SPECIES	Formica sanguinea Latreille, 1798	Formica sanguinea Latreille, 1798		BE	Maasmechelen	Limburg	PRESENT	2	37e82b90-1e21-11de-ab90-f72009d2669b	50.995	5.601	3536	0.001					2001-08-09	9	8	2001	1315006	1315006	HUMAN_OBSERVATION	RBINS		845	845	Fran√ßois Vankerkhoven		CC_BY_4_0		Fran√ßois Vankerkhoven			2025-11-24T22:37:48.519Z		CONTINENT_DERIVED_FROM_COORDINATES
767636299	b528799a-2d52-4023-aa02-9ce081e3ca5f	KBVE-SRBE:Formidabel:844	Animalia	Arthropoda	Insecta	Hymenoptera	Formicidae	Formica	Formica sanguinea		SPECIES	Formica sanguinea Latreille, 1798	Formica sanguinea Latreille, 1798		BE	Maasmechelen	Limburg	PRESENT	1	37e82b90-1e21-11de-ab90-f72009d2669b	50.995	5.601	3536	0.001					2001-07-26	26	7	2001	1315006	1315006	HUMAN_OBSERVATION	RBINS		844	844	Fran√ßois Vankerkhoven		CC_BY_4_0		Fran√ßois Vankerkhoven			2025-11-24T22:37:48.519Z		CONTINENT_DERIVED_FROM_COORDINATES
767636294	b528799a-2d52-4023-aa02-9ce081e3ca5f	KBVE-SRBE:Formidabel:843	Animalia	Arthropoda	Insecta	Hymenoptera	Formicidae	Formica	Formica sanguinea		SPECIES	Formica sanguinea Latreille, 1798	Formica sanguinea Latreille, 1798		BE	Maasmechelen	Limburg	PRESENT	1	37e82b90-1e21-11de-ab90-f72009d2669b	50.995	5.601	3536	0.001					1999-07-27	27	7	1999	1315006	1315006	HUMAN_OBSERVATION	RBINS		843	843	Fran√ßois Vankerkhoven		CC_BY_4_0		Jorg Lambrechts			2025-11-24T22:37:48.519Z		CONTINENT_DERIVED_FROM_COORDINATES
767636290	b528799a-2d52-4023-aa02-9ce081e3ca5f	KBVE-SRBE:Formidabel:842	Animalia	Arthropoda	Insecta	Hymenoptera	Formicidae	Formica	Formica sanguinea		SPECIES	Formica sanguinea Latreille, 1798	Formica sanguinea Latreille, 1798		BE	Meeuwen-Gruitrode	Limburg	PRESENT	1	37e82b90-1e21-11de-ab90-f72009d2669b	51.085	5.606	3536	0.001					1999-07-28	28	7	1999	1315006	1315006	HUMAN_OBSERVATION	RBINS		842	842	Fran√ßois Vankerkhoven		CC_BY_4_0		Nobby Thijs			2025-11-24T22:37:48.520Z		CONTINENT_DERIVED_FROM_COORDINATES
767636287	b528799a-2d52-4023-aa02-9ce081e3ca5f	KBVE-SRBE:Formidabel:841	Animalia	Arthropoda	Insecta	Hymenoptera	Formicidae	Formica	Formica sanguinea		SPECIES	Formica sanguinea Latreille, 1798	Formica sanguinea Latreille, 1798		BE	Meeuwen-Gruitrode	Limburg	PRESENT	5	37e82b90-1e21-11de-ab90-f72009d2669b	51.085	5.606	3536	0.001					1999-06-27	27	6	1999	1315006	1315006	HUMAN_OBSERVATION	RBINS		841	841	Fran√ßois Vankerkhoven		CC_BY_4_0		Nobby Thijs			2025-11-24T22:37:48.518Z		CONTINENT_DERIVED_FROM_COORDINATES
767636283	b528799a-2d52-4023-aa02-9ce081e3ca5f	KBVE-SRBE:Formidabel:840	Animalia	Arthropoda	Insecta	Hymenoptera	Formicidae	Formica	Formica sanguinea		SPECIES	Formica sanguinea Latreille, 1798	Formica sanguinea Latreille, 1798		BE	Meeuwen-Gruitrode	Limburg	PRESENT	1	37e82b90-1e21-11de-ab90-f72009d2669b	51.085	5.606	3536	0.001					2000-09-07	7	9	2000	1315006	1315006	HUMAN_OBSERVATION	RBINS		840	840	Fran√ßois Vankerkhoven		CC_BY_4_0		Jorg Lambrechts			2025-11-24T22:37:48.518Z		CONTINENT_DERIVED_FROM_COORDINATES
767636279	b528799a-2d52-4023-aa02-9ce081e3ca5f	KBVE-SRBE:Formidabel:839	Animalia	Arthropoda	Insecta	Hymenoptera	Formicidae	Formica	Formica sanguinea		SPECIES	Formica sanguinea Latreille, 1798	Formica sanguinea Latreille, 1798		BE	Meeuwen-Gruitrode	Limburg	PRESENT	6	37e82b90-1e21-11de-ab90-f72009d2669b	51.04	5.603	3536	0.001					2000-06-30	30	6	2000	1315006	1315006	PRESERVED_SPECIMEN	RBINS	INV-INS	839	839	Fran√ßois Vankerkhoven		CC_BY_4_0		Jorg Lambrechts			2025-11-24T22:37:48.534Z		CONTINENT_DERIVED_FROM_COORDINATES
767636276	b528799a-2d52-4023-aa02-9ce081e3ca5f	KBVE-SRBE:Formidabel:838	Animalia	Arthropoda	Insecta	Hymenoptera	Formicidae	Formica	Formica sanguinea		SPECIES	Formica sanguinea Latreille, 1798	Formica sanguinea Latreille, 1798		BE	Meeuwen-Gruitrode	Limburg	PRESENT	43	37e82b90-1e21-11de-ab90-f72009d2669b	51.04	5.603	3536	0.001					2000-06-08	8	6	2000	1315006	1315006	HUMAN_OBSERVATION	RBINS		838	838	Fran√ßois Vankerkhoven		CC_BY_4_0		Jorg Lambrechts			2025-11-24T22:37:48.532Z		CONTINENT_DERIVED_FROM_COORDINATES
767636272	b528799a-2d52-4023-aa02-9ce081e3ca5f	KBVE-SRBE:Formidabel:837	Animalia	Arthropoda	Insecta	Hymenoptera	Formicidae	Formica	Formica sanguinea		SPECIES	Formica sanguinea Latreille, 1798	Formica sanguinea Latreille, 1798		BE	Maasmechelen	Limburg	PRESENT		37e82b90-1e21-11de-ab90-f72009d2669b	50.995	5.601	3536	0.001					2001-07-02	2	7	2001	1315006	1315006	HUMAN_OBSERVATION	RBINS		837	837	Fran√ßois Vankerkhoven		CC_BY_4_0		Fran√ßois Vankerkhoven			2025-11-24T22:37:48.532Z		CONTINENT_DERIVED_FROM_COORDINATES
767636268	b528799a-2d52-4023-aa02-9ce081e3ca5f	KBVE-SRBE:Formidabel:836	Animalia	Arthropoda	Insecta	Hymenoptera	Formicidae	Formica	Formica sanguinea		SPECIES	Formica sanguinea Latreille, 1798	Formica sanguinea Latreille, 1798		BE	Maasmechelen	Limburg	PRESENT	1	37e82b90-1e21-11de-ab90-f72009d2669b	50.995	5.601	3536	0.001					2001-08-09	9	8	2001	1315006	1315006	HUMAN_OBSERVATION	RBINS		836	836	Fran√ßois Vankerkhoven		CC_BY_4_0		Fran√ßois Vankerkhoven			2025-11-24T22:37:48.534Z		CONTINENT_DERIVED_FROM_COORDINATES
767636266	b528799a-2d52-4023-aa02-9ce081e3ca5f	KBVE-SRBE:Formidabel:835	Animalia	Arthropoda	Insecta	Hymenoptera	Formicidae	Formica	Formica sanguinea		SPECIES	Formica sanguinea Latreille, 1798	Formica sanguinea Latreille, 1798		BE	Maasmechelen	Limburg	PRESENT	1	37e82b90-1e21-11de-ab90-f72009d2669b	50.995	5.601	3536	0.001					1999-10-18	18	10	1999	1315006	1315006	HUMAN_OBSERVATION	RBINS		835	835	Fran√ßois Vankerkhoven		CC_BY_4_0		Jorg Lambrechts			2025-11-24T22:37:48.530Z		CONTINENT_DERIVED_FROM_COORDINATES
767636262	b528799a-2d52-4023-aa02-9ce081e3ca5f	KBVE-SRBE:Formidabel:834	Animalia	Arthropoda	Insecta	Hymenoptera	Formicidae	Formica	Formica sanguinea		SPECIES	Formica sanguinea Latreille, 1798	Formica sanguinea Latreille, 1798		BE	Meeuwen-Gruitrode	Limburg	PRESENT		37e82b90-1e21-11de-ab90-f72009d2669b	51.085	5.606	3536	0.001					1999-10-23	23	10	1999	1315006	1315006	HUMAN_OBSERVATION	RBINS		834	834	Fran√ßois Vankerkhoven		CC_BY_4_0		Nobby Thijs			2025-11-24T22:37:48.536Z		CONTINENT_DERIVED_FROM_COORDINATES
767636259	b528799a-2d52-4023-aa02-9ce081e3ca5f	KBVE-SRBE:Formidabel:833	Animalia	Arthropoda	Insecta	Hymenoptera	Formicidae	Formica	Formica sanguinea		SPECIES	Formica sanguinea Latreille, 1798	Formica sanguinea Latreille, 1798		BE	Meeuwen-Gruitrode	Limburg	PRESENT	1	37e82b90-1e21-11de-ab90-f72009d2669b	51.085	5.606	3536	0.001					2000-06-30	30	6	2000	1315006	1315006	PRESERVED_SPECIMEN	RBINS	INV-INS	833	833	Fran√ßois Vankerkhoven		CC_BY_4_0		Jorg Lambrechts			2025-11-24T22:37:48.534Z		CONTINENT_DERIVED_FROM_COORDINATES
767636255	b528799a-2d52-4023-aa02-9ce081e3ca5f	KBVE-SRBE:Formidabel:832	Animalia	Arthropoda	Insecta	Hymenoptera	Formicidae	Formica	Formica sanguinea		SPECIES	Formica sanguinea Latreille, 1798	Formica sanguinea Latreille, 1798		BE	Meeuwen-Gruitrode	Limburg	PRESENT		37e82b90-1e21-11de-ab90-f72009d2669b	51.085	5.606	3536	0.001					1999-07-28	28	7	1999	1315006	1315006	HUMAN_OBSERVATION	RBINS		832	832	Fran√ßois Vankerkhoven		CC_BY_4_0		Nobby Thijs			2025-11-24T22:37:48.534Z		CONTINENT_DERIVED_FROM_COORDINATES
767636251	b528799a-2d52-4023-aa02-9ce081e3ca5f	KBVE-SRBE:Formidabel:831	Animalia	Arthropoda	Insecta	Hymenoptera	Formicidae	Formica	Formica sanguinea		SPECIES	Formica sanguinea Latreille, 1798	Formica sanguinea Latreille, 1798		BE	Meeuwen-Gruitrode	Limburg	PRESENT	163	37e82b90-1e21-11de-ab90-f72009d2669b	51.085	5.606	3536	0.001					2000-06-08	8	6	2000	1315006	1315006	HUMAN_OBSERVATION	RBINS		831	831	Fran√ßois Vankerkhoven		CC_BY_4_0		Jorg Lambrechts			2025-11-24T22:37:48.534Z		CONTINENT_DERIVED_FROM_COORDINATES
767636250	b528799a-2d52-4023-aa02-9ce081e3ca5f	KBVE-SRBE:Formidabel:830	Animalia	Arthropoda	Insecta	Hymenoptera	Formicidae	Formica	Formica sanguinea		SPECIES	Formica sanguinea Latreille, 1798	Formica sanguinea Latreille, 1798		BE	Meeuwen-Gruitrode	Limburg	PRESENT	3	37e82b90-1e21-11de-ab90-f72009d2669b	51.085	5.606	3536	0.001					2000-06-30	30	6	2000	1315006	1315006	PRESERVED_SPECIMEN	RBINS	INV-INS	830	830	Fran√ßois Vankerkhoven		CC_BY_4_0		Jorg Lambrechts			2025-11-24T22:37:48.534Z		CONTINENT_DERIVED_FROM_COORDINATES
767636246	b528799a-2d52-4023-aa02-9ce081e3ca5f	KBVE-SRBE:Formidabel:829	Animalia	Arthropoda	Insecta	Hymenoptera	Formicidae	Formica	Formica sanguinea		SPECIES	Formica sanguinea Latreille, 1798	Formica sanguinea Latreille, 1798		BE	Meeuwen-Gruitrode	Limburg	PRESENT	58	37e82b90-1e21-11de-ab90-f72009d2669b	51.085	5.606	3536	0.001					2000-06-08	8	6	2000	1315006	1315006	HUMAN_OBSERVATION	RBINS		829	829	Fran√ßois Vankerkhoven		CC_BY_4_0		Jorg Lambrechts			2025-11-24T22:37:48.529Z		CONTINENT_DERIVED_FROM_COORDINATES
767636243	b528799a-2d52-4023-aa02-9ce081e3ca5f	KBVE-SRBE:Formidabel:828	Animalia	Arthropoda	Insecta	Hymenoptera	Formicidae	Formica	Formica sanguinea		SPECIES	Formica sanguinea Latreille, 1798	Formica sanguinea Latreille, 1798		BE	Waterschei	Limburg	PRESENT		37e82b90-1e21-11de-ab90-f72009d2669b	50.997	5.53	3536	0.001					1995-07-08	8	7	1995	1315006	1315006	HUMAN_OBSERVATION	RBINS		828	828	Fran√ßois Vankerkhoven		CC_BY_4_0		Fran√ßois Vankerkhoven			2025-11-24T22:37:48.532Z		CONTINENT_DERIVED_FROM_COORDINATES
767636241	b528799a-2d52-4023-aa02-9ce081e3ca5f	KBVE-SRBE:Formidabel:827	Animalia	Arthropoda	Insecta	Hymenoptera	Formicidae	Formica	Formica sanguinea		SPECIES	Formica sanguinea Latreille, 1798	Formica sanguinea Latreille, 1798		BE	Waterschei	Limburg	PRESENT		37e82b90-1e21-11de-ab90-f72009d2669b	50.997	5.53	3536	0.001					1995-12-15	15	12	1995	1315006	1315006	HUMAN_OBSERVATION	RBINS		827	827	Fran√ßois Vankerkhoven		CC_BY_4_0		Fran√ßois Vankerkhoven			2025-11-24T22:37:48.529Z		CONTINENT_DERIVED_FROM_COORDINATES
767636237	b528799a-2d52-4023-aa02-9ce081e3ca5f	KBVE-SRBE:Formidabel:826	Animalia	Arthropoda	Insecta	Hymenoptera	Formicidae	Formica	Formica sanguinea		SPECIES	Formica sanguinea Latreille, 1798	Formica sanguinea Latreille, 1798		BE	Genk	Limburg	PRESENT		37e82b90-1e21-11de-ab90-f72009d2669b	50.997	5.53	3536	0.001					1999-06-23	23	6	1999	1315006	1315006	HUMAN_OBSERVATION	RBINS		826	826	Fran√ßois Vankerkhoven		CC_BY_4_0		Jorg Lambrechts			2025-11-24T22:37:48.527Z		CONTINENT_DERIVED_FROM_COORDINATES
767636232	b528799a-2d52-4023-aa02-9ce081e3ca5f	KBVE-SRBE:Formidabel:825	Animalia	Arthropoda	Insecta	Hymenoptera	Formicidae	Formica	Formica sanguinea		SPECIES	Formica sanguinea Latreille, 1798	Formica sanguinea Latreille, 1798		BE	Genk	Limburg	PRESENT		37e82b90-1e21-11de-ab90-f72009d2669b	50.997	5.53	3536	0.001					1999-06-23	23	6	1999	1315006	1315006	HUMAN_OBSERVATION	RBINS		825	825	Fran√ßois Vankerkhoven		CC_BY_4_0		Jorg Lambrechts			2025-11-24T22:37:48.526Z		CONTINENT_DERIVED_FROM_COORDINATES
767636230	b528799a-2d52-4023-aa02-9ce081e3ca5f	KBVE-SRBE:Formidabel:824	Animalia	Arthropoda	Insecta	Hymenoptera	Formicidae	Formica	Formica sanguinea		SPECIES	Formica sanguinea Latreille, 1798	Formica sanguinea Latreille, 1798		BE	Meeuwen	Limburg	PRESENT		37e82b90-1e21-11de-ab90-f72009d2669b	51.042	5.532	3536	0.001					1994-08-20	20	8	1994	1315006	1315006	HUMAN_OBSERVATION	RBINS		824	824	Fran√ßois Vankerkhoven		CC_BY_4_0		Fran√ßois Vankerkhoven			2025-11-24T22:37:48.527Z		CONTINENT_DERIVED_FROM_COORDINATES
767636225	b528799a-2d52-4023-aa02-9ce081e3ca5f	KBVE-SRBE:Formidabel:823	Animalia	Arthropoda	Insecta	Hymenoptera	Formicidae	Formica	Formica sanguinea		SPECIES	Formica sanguinea Latreille, 1798	Formica sanguinea Latreille, 1798		BE	Houthalen	Limburg	PRESENT	1	37e82b90-1e21-11de-ab90-f72009d2669b	50.998	5.458	3536	0.001					1999-04-19	19	4	1999	1315006	1315006	HUMAN_OBSERVATION	RBINS		823	823	Fran√ßois Vankerkhoven		CC_BY_4_0		Jorg Lambrechts			2025-11-24T22:37:48.530Z		CONTINENT_DERIVED_FROM_COORDINATES
767636221	b528799a-2d52-4023-aa02-9ce081e3ca5f	KBVE-SRBE:Formidabel:822	Animalia	Arthropoda	Insecta	Hymenoptera	Formicidae	Formica	Formica sanguinea		SPECIES	Formica sanguinea Latreille, 1798	Formica sanguinea Latreille, 1798		BE	Houthalen	Limburg	PRESENT	1	37e82b90-1e21-11de-ab90-f72009d2669b	50.998	5.458	3536	0.001					1999-07-12	12	7	1999	1315006	1315006	HUMAN_OBSERVATION	RBINS		822	822	Fran√ßois Vankerkhoven		CC_BY_4_0		Jorg Lambrechts			2025-11-24T22:37:48.530Z		CONTINENT_DERIVED_FROM_COORDINATES
767636217	b528799a-2d52-4023-aa02-9ce081e3ca5f	KBVE-SRBE:Formidabel:821	Animalia	Arthropoda	Insecta	Hymenoptera	Formicidae	Formica	Formica sanguinea		SPECIES	Formica sanguinea Latreille, 1798	Formica sanguinea Latreille, 1798		BE	Houthalen	Limburg	PRESENT	1	37e82b90-1e21-11de-ab90-f72009d2669b	50.998	5.458	3536	0.001					1999-05-31	31	5	1999	1315006	1315006	HUMAN_OBSERVATION	RBINS		821	821	Fran√ßois Vankerkhoven		CC_BY_4_0		Jorg Lambrechts			2025-11-24T22:37:48.530Z		CONTINENT_DERIVED_FROM_COORDINATES
767636211	b528799a-2d52-4023-aa02-9ce081e3ca5f	KBVE-SRBE:Formidabel:820	Animalia	Arthropoda	Insecta	Hymenoptera	Formicidae	Formica	Formica sanguinea		SPECIES	Formica sanguinea Latreille, 1798	Formica sanguinea Latreille, 1798		BE	Houthalen	Limburg	PRESENT	4	37e82b90-1e21-11de-ab90-f72009d2669b	50.998	5.458	3536	0.001					1999-07-26	26	7	1999	1315006	1315006	HUMAN_OBSERVATION	RBINS		820	820	Fran√ßois Vankerkhoven		CC_BY_4_0		Jorg Lambrechts			2025-11-24T22:37:48.535Z		CONTINENT_DERIVED_FROM_COORDINATES
767636207	b528799a-2d52-4023-aa02-9ce081e3ca5f	KBVE-SRBE:Formidabel:819	Animalia	Arthropoda	Insecta	Hymenoptera	Formicidae	Formica	Formica sanguinea		SPECIES	Formica sanguinea Latreille, 1798	Formica sanguinea Latreille, 1798		BE	Houthalen	Limburg	PRESENT	8	37e82b90-1e21-11de-ab90-f72009d2669b	50.998	5.458	3536	0.001					1999-07-12	12	7	1999	1315006	1315006	HUMAN_OBSERVATION	RBINS		819	819	Fran√ßois Vankerkhoven		CC_BY_4_0		Jorg Lambrechts			2025-11-24T22:37:48.568Z		CONTINENT_DERIVED_FROM_COORDINATES
767636202	b528799a-2d52-4023-aa02-9ce081e3ca5f	KBVE-SRBE:Formidabel:818	Animalia	Arthropoda	Insecta	Hymenoptera	Formicidae	Formica	Formica sanguinea		SPECIES	Formica sanguinea Latreille, 1798	Formica sanguinea Latreille, 1798		BE	Houthalen	Limburg	PRESENT	3	37e82b90-1e21-11de-ab90-f72009d2669b	50.998	5.458	3536	0.001					1999-07-13	13	7	1999	1315006	1315006	HUMAN_OBSERVATION	RBINS		818	818	Fran√ßois Vankerkhoven		CC_BY_4_0		Jorg Lambrechts			2025-11-24T22:37:48.568Z		CONTINENT_DERIVED_FROM_COORDINATES
767636199	b528799a-2d52-4023-aa02-9ce081e3ca5f	KBVE-SRBE:Formidabel:817	Animalia	Arthropoda	Insecta	Hymenoptera	Formicidae	Formica	Formica sanguinea		SPECIES	Formica sanguinea Latreille, 1798	Formica sanguinea Latreille, 1798		BE	Houthalen	Limburg	PRESENT	1	37e82b90-1e21-11de-ab90-f72009d2669b	50.998	5.458	3536	0.001					1999-03-22	22	3	1999	1315006	1315006	HUMAN_OBSERVATION	RBINS		817	817	Fran√ßois Vankerkhoven		CC_BY_4_0		Jorg Lambrechts			2025-11-24T22:37:48.569Z		CONTINENT_DERIVED_FROM_COORDINATES
767636194	b528799a-2d52-4023-aa02-9ce081e3ca5f	KBVE-SRBE:Formidabel:816	Animalia	Arthropoda	Insecta	Hymenoptera	Formicidae	Formica	Formica sanguinea		SPECIES	Formica sanguinea Latreille, 1798	Formica sanguinea Latreille, 1798		BE	Zonhoven	Limburg	PRESENT		37e82b90-1e21-11de-ab90-f72009d2669b	50.998	5.458	3536	0.001					1999-06-23	23	6	1999	1315006	1315006	HUMAN_OBSERVATION	RBINS		816	816	Fran√ßois Vankerkhoven		CC_BY_4_0		Jorg Lambrechts			2025-11-24T22:37:48.568Z		CONTINENT_DERIVED_FROM_COORDINATES
767636191	b528799a-2d52-4023-aa02-9ce081e3ca5f	KBVE-SRBE:Formidabel:815	Animalia	Arthropoda	Insecta	Hymenoptera	Formicidae	Formica	Formica sanguinea		SPECIES	Formica sanguinea Latreille, 1798	Formica sanguinea Latreille, 1798		BE	Houthalen	Limburg	PRESENT	1	37e82b90-1e21-11de-ab90-f72009d2669b	50.998	5.458	3536	0.001					1999-07-27	27	7	1999	1315006	1315006	HUMAN_OBSERVATION	RBINS		815	815	Fran√ßois Vankerkhoven		CC_BY_4_0		Jorg Lambrechts			2025-11-24T22:37:48.567Z		CONTINENT_DERIVED_FROM_COORDINATES
767636181	b528799a-2d52-4023-aa02-9ce081e3ca5f	KBVE-SRBE:Formidabel:814	Animalia	Arthropoda	Insecta	Hymenoptera	Formicidae	Formica	Formica sanguinea		SPECIES	Formica sanguinea Latreille, 1798	Formica sanguinea Latreille, 1798		BE	Houthalen	Limburg	PRESENT	5	37e82b90-1e21-11de-ab90-f72009d2669b	51	5.387	3536	0.001					1999-06-16	16	6	1999	1315006	1315006	HUMAN_OBSERVATION	RBINS		814	814	Fran√ßois Vankerkhoven		CC_BY_4_0		Jorg Lambrechts			2025-11-24T22:37:48.567Z		CONTINENT_DERIVED_FROM_COORDINATES
767636157	b528799a-2d52-4023-aa02-9ce081e3ca5f	KBVE-SRBE:Formidabel:813	Animalia	Arthropoda	Insecta	Hymenoptera	Formicidae	Formica	Formica sanguinea		SPECIES	Formica sanguinea Latreille, 1798	Formica sanguinea Latreille, 1798		BE	Zonhoven	Limburg	PRESENT	2	37e82b90-1e21-11de-ab90-f72009d2669b	51	5.387	3536	0.001					1999-07-12	12	7	1999	1315006	1315006	HUMAN_OBSERVATION	RBINS		813	813	Fran√ßois Vankerkhoven		CC_BY_4_0		Jorg Lambrechts			2025-11-24T22:37:48.567Z		CONTINENT_DERIVED_FROM_COORDINATES
767636154	b528799a-2d52-4023-aa02-9ce081e3ca5f	KBVE-SRBE:Formidabel:812	Animalia	Arthropoda	Insecta	Hymenoptera	Formicidae	Formica	Formica sanguinea		SPECIES	Formica sanguinea Latreille, 1798	Formica sanguinea Latreille, 1798		BE	Zonhoven	Limburg	PRESENT	21	37e82b90-1e21-11de-ab90-f72009d2669b	51	5.387	3536	0.001					1999-07-12	12	7	1999	1315006	1315006	HUMAN_OBSERVATION	RBINS		812	812	Fran√ßois Vankerkhoven		CC_BY_4_0		Jorg Lambrechts			2025-11-24T22:37:48.569Z		CONTINENT_DERIVED_FROM_COORDINATES
767636150	b528799a-2d52-4023-aa02-9ce081e3ca5f	KBVE-SRBE:Formidabel:811	Animalia	Arthropoda	Insecta	Hymenoptera	Formicidae	Formica	Formica sanguinea		SPECIES	Formica sanguinea Latreille, 1798	Formica sanguinea Latreille, 1798		BE	Zonhoven	Limburg	PRESENT	1	37e82b90-1e21-11de-ab90-f72009d2669b	51	5.387	3536	0.001					1999-07-26	26	7	1999	1315006	1315006	HUMAN_OBSERVATION	RBINS		811	811	Fran√ßois Vankerkhoven		CC_BY_4_0		Jorg Lambrechts			2025-11-24T22:37:48.568Z		CONTINENT_DERIVED_FROM_COORDINATES
767636144	b528799a-2d52-4023-aa02-9ce081e3ca5f	KBVE-SRBE:Formidabel:810	Animalia	Arthropoda	Insecta	Hymenoptera	Formicidae	Formica	Formica sanguinea		SPECIES	Formica sanguinea Latreille, 1798	Formica sanguinea Latreille, 1798		BE	Zonhoven	Limburg	PRESENT	2	37e82b90-1e21-11de-ab90-f72009d2669b	51	5.387	3536	0.001					1999-07-26	26	7	1999	1315006	1315006	HUMAN_OBSERVATION	RBINS		810	810	Fran√ßois Vankerkhoven		CC_BY_4_0		Jorg Lambrechts			2025-11-24T22:37:48.568Z		CONTINENT_DERIVED_FROM_COORDINATES
767636130	b528799a-2d52-4023-aa02-9ce081e3ca5f	KBVE-SRBE:Formidabel:809	Animalia	Arthropoda	Insecta	Hymenoptera	Formicidae	Formica	Formica sanguinea		SPECIES	Formica sanguinea Latreille, 1798	Formica sanguinea Latreille, 1798		BE	Zonhoven	Limburg	PRESENT	20	37e82b90-1e21-11de-ab90-f72009d2669b	51	5.387	3536	0.001					2001-07-24	24	7	2001	1315006	1315006	HUMAN_OBSERVATION	RBINS		809	809	Fran√ßois Vankerkhoven		CC_BY_4_0		Fran√ßois Vankerkhoven			2025-11-24T22:37:48.565Z		CONTINENT_DERIVED_FROM_COORDINATES
767636127	b528799a-2d52-4023-aa02-9ce081e3ca5f	KBVE-SRBE:Formidabel:808	Animalia	Arthropoda	Insecta	Hymenoptera	Formicidae	Formica	Formica sanguinea		SPECIES	Formica sanguinea Latreille, 1798	Formica sanguinea Latreille, 1798		BE	Zonhoven	Limburg	PRESENT	1	37e82b90-1e21-11de-ab90-f72009d2669b	51	5.387	3536	0.001					2001-07-24	24	7	2001	1315006	1315006	HUMAN_OBSERVATION	RBINS		808	808	Fran√ßois Vankerkhoven		CC_BY_4_0		Fran√ßois Vankerkhoven			2025-11-24T22:37:48.567Z		CONTINENT_DERIVED_FROM_COORDINATES
767636121	b528799a-2d52-4023-aa02-9ce081e3ca5f	KBVE-SRBE:Formidabel:807	Animalia	Arthropoda	Insecta	Hymenoptera	Formicidae	Formica	Formica sanguinea		SPECIES	Formica sanguinea Latreille, 1798	Formica sanguinea Latreille, 1798		BE	Zonhoven	Limburg	PRESENT	1	37e82b90-1e21-11de-ab90-f72009d2669b	51	5.387	3536	0.001					1999-07-02	2	7	1999	1315006	1315006	HUMAN_OBSERVATION	RBINS		807	807	Fran√ßois Vankerkhoven		CC_BY_4_0		Jorg Lambrechts			2025-11-24T22:37:48.565Z		CONTINENT_DERIVED_FROM_COORDINATES
767636113	b528799a-2d52-4023-aa02-9ce081e3ca5f	KBVE-SRBE:Formidabel:806	Animalia	Arthropoda	Insecta	Hymenoptera	Formicidae	Formica	Formica sanguinea		SPECIES	Formica sanguinea Latreille, 1798	Formica sanguinea Latreille, 1798		BE	Zonhoven	Limburg	PRESENT	21	37e82b90-1e21-11de-ab90-f72009d2669b	51	5.387	3536	0.001					1999-04-06	6	4	1999	1315006	1315006	HUMAN_OBSERVATION	RBINS		806	806	Fran√ßois Vankerkhoven		CC_BY_4_0		Jorg Lambrechts			2025-11-24T22:37:48.565Z		CONTINENT_DERIVED_FROM_COORDINATES
767636110	b528799a-2d52-4023-aa02-9ce081e3ca5f	KBVE-SRBE:Formidabel:805	Animalia	Arthropoda	Insecta	Hymenoptera	Formicidae	Formica	Formica sanguinea		SPECIES	Formica sanguinea Latreille, 1798	Formica sanguinea Latreille, 1798		BE	Zonhoven	Limburg	PRESENT	2	37e82b90-1e21-11de-ab90-f72009d2669b	51	5.387	3536	0.001					1999-07-12	12	7	1999	1315006	1315006	HUMAN_OBSERVATION	RBINS		805	805	Fran√ßois Vankerkhoven		CC_BY_4_0		Jorg Lambrechts			2025-11-24T22:37:48.567Z		CONTINENT_DERIVED_FROM_COORDINATES
767636104	b528799a-2d52-4023-aa02-9ce081e3ca5f	KBVE-SRBE:Formidabel:804	Animalia	Arthropoda	Insecta	Hymenoptera	Formicidae	Formica	Formica sanguinea		SPECIES	Formica sanguinea Latreille, 1798	Formica sanguinea Latreille, 1798		BE	Zonhoven	Limburg	PRESENT	2	37e82b90-1e21-11de-ab90-f72009d2669b	51	5.387	3536	0.001					1999-07-02	2	7	1999	1315006	1315006	HUMAN_OBSERVATION	RBINS		804	804	Fran√ßois Vankerkhoven		CC_BY_4_0		Jorg Lambrechts			2025-11-24T22:37:48.564Z		CONTINENT_DERIVED_FROM_COORDINATES
767636099	b528799a-2d52-4023-aa02-9ce081e3ca5f	KBVE-SRBE:Formidabel:803	Animalia	Arthropoda	Insecta	Hymenoptera	Formicidae	Formica	Formica sanguinea		SPECIES	Formica sanguinea Latreille, 1798	Formica sanguinea Latreille, 1798		BE	Leopoldsburg	Limburg	PRESENT	5	37e82b90-1e21-11de-ab90-f72009d2669b	51.137	5.251	3536	0.001					1994-08-15	15	8	1994	1315006	1315006	HUMAN_OBSERVATION	RBINS		803	803	Fran√ßois Vankerkhoven		CC_BY_4_0		Fran√ßois Vankerkhoven			2025-11-24T22:37:48.564Z		CONTINENT_DERIVED_FROM_COORDINATES
767636093	b528799a-2d52-4023-aa02-9ce081e3ca5f	KBVE-SRBE:Formidabel:802	Animalia	Arthropoda	Insecta	Hymenoptera	Formicidae	Formica	Formica sanguinea		SPECIES	Formica sanguinea Latreille, 1798	Formica sanguinea Latreille, 1798		BE	Leopoldsburg	Limburg	PRESENT		37e82b90-1e21-11de-ab90-f72009d2669b	51.137	5.251	3536	0.001					1994-08-15	15	8	1994	1315006	1315006	HUMAN_OBSERVATION	RBINS		802	802	Fran√ßois Vankerkhoven		CC_BY_4_0		Fran√ßois Vankerkhoven			2025-11-24T22:37:48.564Z		CONTINENT_DERIVED_FROM_COORDINATES
767636088	b528799a-2d52-4023-aa02-9ce081e3ca5f	KBVE-SRBE:Formidabel:801	Animalia	Arthropoda	Insecta	Hymenoptera	Formicidae	Formica	Formica sanguinea		SPECIES	Formica sanguinea Latreille, 1798	Formica sanguinea Latreille, 1798		BE	Heppen	Limburg	PRESENT		37e82b90-1e21-11de-ab90-f72009d2669b	51.092	5.249	3536	0.001					1994-08-15	15	8	1994	1315006	1315006	HUMAN_OBSERVATION	RBINS		801	801	Fran√ßois Vankerkhoven		CC_BY_4_0		Fran√ßois Vankerkhoven			2025-11-24T22:37:48.566Z		CONTINENT_DERIVED_FROM_COORDINATES
767636080	b528799a-2d52-4023-aa02-9ce081e3ca5f	KBVE-SRBE:Formidabel:800	Animalia	Arthropoda	Insecta	Hymenoptera	Formicidae	Formica	Formica sanguinea		SPECIES	Formica sanguinea Latreille, 1798	Formica sanguinea Latreille, 1798		BE	Heppen	Limburg	PRESENT	2	37e82b90-1e21-11de-ab90-f72009d2669b	51.092	5.249	3536	0.001					1994-08-15	15	8	1994	1315006	1315006	HUMAN_OBSERVATION	RBINS		800	800	Fran√ßois Vankerkhoven		CC_BY_4_0		Fran√ßois Vankerkhoven			2025-11-24T22:37:48.566Z		CONTINENT_DERIVED_FROM_COORDINATES
767636072	b528799a-2d52-4023-aa02-9ce081e3ca5f	KBVE-SRBE:Formidabel:799	Animalia	Arthropoda	Insecta	Hymenoptera	Formicidae	Formica	Formica sanguinea		SPECIES	Formica sanguinea Latreille, 1798	Formica sanguinea Latreille, 1798		BE	Heppen	Limburg	PRESENT		37e82b90-1e21-11de-ab90-f72009d2669b	51.092	5.249	3536	0.001					1994-08-15	15	8	1994	1315006	1315006	HUMAN_OBSERVATION	RBINS		799	799	Fran√ßois Vankerkhoven		CC_BY_4_0		Fran√ßois Vankerkhoven			2025-11-24T22:37:48.365Z		CONTINENT_DERIVED_FROM_COORDINATES
767636069	b528799a-2d52-4023-aa02-9ce081e3ca5f	KBVE-SRBE:Formidabel:798	Animalia	Arthropoda	Insecta	Hymenoptera	Formicidae	Formica	Formica sanguinea		SPECIES	Formica sanguinea Latreille, 1798	Formica sanguinea Latreille, 1798		BE	Heppen	Limburg	PRESENT	1	37e82b90-1e21-11de-ab90-f72009d2669b	51.092	5.249	3536	0.001					1994-08-15	15	8	1994	1315006	1315006	HUMAN_OBSERVATION	RBINS		798	798	Fran√ßois Vankerkhoven		CC_BY_4_0		Fran√ßois Vankerkhoven			2025-11-24T22:37:48.366Z		CONTINENT_DERIVED_FROM_COORDINATES
767636066	b528799a-2d52-4023-aa02-9ce081e3ca5f	KBVE-SRBE:Formidabel:797	Animalia	Arthropoda	Insecta	Hymenoptera	Formicidae	Formica	Formica sanguinea		SPECIES	Formica sanguinea Latreille, 1798	Formica sanguinea Latreille, 1798		BE	Engsbergen	Limburg	PRESENT		37e82b90-1e21-11de-ab90-f72009d2669b	51.051	5.033	3536	0.001					1998-06-04	4	6	1998	1315006	1315006	HUMAN_OBSERVATION	RBINS		797	797	Fran√ßois Vankerkhoven		CC_BY_4_0		Fran√ßois Vankerkhoven			2025-11-24T22:37:48.365Z		CONTINENT_DERIVED_FROM_COORDINATES
767636058	b528799a-2d52-4023-aa02-9ce081e3ca5f	KBVE-SRBE:Formidabel:796	Animalia	Arthropoda	Insecta	Hymenoptera	Formicidae	Formica	Formica sanguinea		SPECIES	Formica sanguinea Latreille, 1798	Formica sanguinea Latreille, 1798		BE	Engsbergen	Limburg	PRESENT	4	37e82b90-1e21-11de-ab90-f72009d2669b	51.051	5.033	3536	0.001					2000-06-30	30	6	2000	1315006	1315006	HUMAN_OBSERVATION	RBINS		796	796	Fran√ßois Vankerkhoven		CC_BY_4_0		Jorg Lambrechts			2025-11-24T22:37:48.364Z		CONTINENT_DERIVED_FROM_COORDINATES
767636054	b528799a-2d52-4023-aa02-9ce081e3ca5f	KBVE-SRBE:Formidabel:795	Animalia	Arthropoda	Insecta	Hymenoptera	Formicidae	Formica	Formica sanguinea		SPECIES	Formica sanguinea Latreille, 1798	Formica sanguinea Latreille, 1798		BE	Engsbergen	Limburg	PRESENT	7	37e82b90-1e21-11de-ab90-f72009d2669b	51.051	5.033	3536	0.001					2000-06-30	30	6	2000	1315006	1315006	HUMAN_OBSERVATION	RBINS		795	795	Fran√ßois Vankerkhoven		CC_BY_4_0		Jorg Lambrechts			2025-11-24T22:37:48.364Z		CONTINENT_DERIVED_FROM_COORDINATES
767636051	b528799a-2d52-4023-aa02-9ce081e3ca5f	KBVE-SRBE:Formidabel:794	Animalia	Arthropoda	Insecta	Hymenoptera	Formicidae	Formica	Formica sanguinea		SPECIES	Formica sanguinea Latreille, 1798	Formica sanguinea Latreille, 1798		BE	Brecht	Antwerpen	PRESENT	1	37e82b90-1e21-11de-ab90-f72009d2669b	51.373	4.616	3536	0.001					1993-07-05	5	7	1993	1315006	1315006	HUMAN_OBSERVATION	RBINS		794	794	Wouter Dekoninck		CC_BY_4_0		Frederick Hendrickx			2025-11-24T22:37:48.363Z		CONTINENT_DERIVED_FROM_COORDINATES
767636048	b528799a-2d52-4023-aa02-9ce081e3ca5f	KBVE-SRBE:Formidabel:793	Animalia	Arthropoda	Insecta	Hymenoptera	Formicidae	Formica	Formica sanguinea		SPECIES	Formica sanguinea Latreille, 1798	Formica sanguinea Latreille, 1798		BE	Brecht	Antwerpen	PRESENT	2	37e82b90-1e21-11de-ab90-f72009d2669b	51.373	4.616	3536	0.001					1993-08-16	16	8	1993	1315006	1315006	HUMAN_OBSERVATION	RBINS		793	793	Wouter Dekoninck		CC_BY_4_0		Frederick Hendrickx			2025-11-24T22:37:48.363Z		CONTINENT_DERIVED_FROM_COORDINATES
767636042	b528799a-2d52-4023-aa02-9ce081e3ca5f	KBVE-SRBE:Formidabel:792	Animalia	Arthropoda	Insecta	Hymenoptera	Formicidae	Formica	Formica sanguinea		SPECIES	Formica sanguinea Latreille, 1798	Formica sanguinea Latreille, 1798		BE	Brecht	Antwerpen	PRESENT	3	37e82b90-1e21-11de-ab90-f72009d2669b	51.373	4.616	3536	0.001					1993-07-12	12	7	1993	1315006	1315006	HUMAN_OBSERVATION	RBINS		792	792	Wouter Dekoninck		CC_BY_4_0		Frederick Hendrickx			2025-11-24T22:37:48.363Z		CONTINENT_DERIVED_FROM_COORDINATES
767636039	b528799a-2d52-4023-aa02-9ce081e3ca5f	KBVE-SRBE:Formidabel:791	Animalia	Arthropoda	Insecta	Hymenoptera	Formicidae	Formica	Formica sanguinea		SPECIES	Formica sanguinea Latreille, 1798	Formica sanguinea Latreille, 1798		BE	Brecht	Antwerpen	PRESENT	2	37e82b90-1e21-11de-ab90-f72009d2669b	51.373	4.616	3536	0.001					1993-08-07	7	8	1993	1315006	1315006	HUMAN_OBSERVATION	RBINS		791	791	Wouter Dekoninck		CC_BY_4_0		Frederick Hendrickx			2025-11-24T22:37:48.362Z		CONTINENT_DERIVED_FROM_COORDINATES
767636034	b528799a-2d52-4023-aa02-9ce081e3ca5f	KBVE-SRBE:Formidabel:790	Animalia	Arthropoda	Insecta	Hymenoptera	Formicidae	Formica	Formica sanguinea		SPECIES	Formica sanguinea Latreille, 1798	Formica sanguinea Latreille, 1798		BE	Brecht	Antwerpen	PRESENT	1	37e82b90-1e21-11de-ab90-f72009d2669b	51.373	4.616	3536	0.001					1993-08-03	3	8	1993	1315006	1315006	HUMAN_OBSERVATION	RBINS		790	790	Wouter Dekoninck		CC_BY_4_0		Frederick Hendrickx			2025-11-24T22:37:48.363Z		CONTINENT_DERIVED_FROM_COORDINATES
767636030	b528799a-2d52-4023-aa02-9ce081e3ca5f	KBVE-SRBE:Formidabel:789	Animalia	Arthropoda	Insecta	Hymenoptera	Formicidae	Formica	Formica sanguinea		SPECIES	Formica sanguinea Latreille, 1798	Formica sanguinea Latreille, 1798		BE	Brecht	Antwerpen	PRESENT	1	37e82b90-1e21-11de-ab90-f72009d2669b	51.373	4.616	3536	0.001					1993-07-12	12	7	1993	1315006	1315006	HUMAN_OBSERVATION	RBINS		789	789	Wouter Dekoninck		CC_BY_4_0		Frederick Hendrickx			2025-11-24T22:37:48.362Z		CONTINENT_DERIVED_FROM_COORDINATES
767636025	b528799a-2d52-4023-aa02-9ce081e3ca5f	KBVE-SRBE:Formidabel:788	Animalia	Arthropoda	Insecta	Hymenoptera	Formicidae	Formica	Formica sanguinea		SPECIES	Formica sanguinea Latreille, 1798	Formica sanguinea Latreille, 1798		BE	Brecht	Antwerpen	PRESENT	2	37e82b90-1e21-11de-ab90-f72009d2669b	51.373	4.616	3536	0.001					1993-05-17	17	5	1993	1315006	1315006	HUMAN_OBSERVATION	RBINS		788	788	Wouter Dekoninck		CC_BY_4_0		Frederick Hendrickx			2025-11-24T22:37:48.362Z		CONTINENT_DERIVED_FROM_COORDINATES
[truncated: 7,983 more rows]

## Sheet: Formica polyctena
gbifID	datasetKey	occurrenceID	kingdom	phylum	class	order	family	genus	species	infraspecificEpithet	taxonRank	scientificName	verbatimScientificName	verbatimScientificNameAuthorship	countryCode	locality	stateProvince	occurrenceStatus	individualCount	publishingOrgKey	decimalLatitude	decimalLongitude	coordinateUncertaintyInMeters	coordinatePrecision	elevation	elevationAccuracy	depth	depthAccuracy	eventDate	day	month	year	taxonKey	speciesKey	basisOfRecord	institutionCode	collectionCode	catalogNumber	recordNumber	identifiedBy	dateIdentified	license	rightsHolder	recordedBy	typeStatus	establishmentMeans	lastInterpreted	mediaType	issue
[truncated: 19,887 more rows]
