# Supplementary material for: A new species of Lomechusoides (Coleoptera, Staphylinidae) from Formica polyctena anthills in Northeastern Europe
Source: Zookeys. 2026 Mar 30;1275:229–57. doi: 10.3897/zookeys.1275.182781 (PMC13054334; doi:10.3897/zookeys.1275.182781)
Supplement: Supplementary material 3 — Metadata for specimens with barcodes [file zookeys-1275-229_article-182781__-s003.xlsx]

## Sheet: Sheet1
Process ID	Sample ID	BIN	COI-5P Seq. Length	COI-5P Accession	Identification	Institution	Country/Ocean	Region	Exact Site	Lat	Lon	Collection Date	Collectors
COLFF321-13	ZMUO.006021	BOLD:ACG1658	658[0n]	KJ965671	Lomechusoides wellenii	University of Oulu, Zoological Museum	Finland	Lapponia sompiensis	Sokli	67.813	29.293	15-Jun-2008	Marko Mutanen, Panu Vaelimaeki, Mikko Pentinsaari
COLFF322-13	ZMUO.006022	BOLD:ACG1658	658[0n]	KJ965527	Lomechusoides wellenii	University of Oulu, Zoological Museum	Finland	Lapponia sompiensis	Sokli	67.813	29.293	15-Jun-2008	Marko Mutanen, Panu Vaelimaeki, Mikko Pentinsaari
GBCL15668-13	JN581917	BOLD:ACI1079	1000[0n]	JN581917	Lomechusoides amurensis	Mined from GenBank, NCBI	Russia			59.039433	98.6705	29-Apr-2009	I.Enustschenko
GBCL15678-13	JN581907	BOLD:ACH7321	1000[0n]	JN581907	Lomechusa pubicollis	Mined from GenBank, NCBI	Germany			51.083046	10.426171	24-May-2009	Vladimir I. Gusarov
GBCL15679-13	JN581906	BOLD:ACI0224	1000[0n]	JN581906	Lomechusa emarginata	Mined from GenBank, NCBI	Norway					16-May-2009	Hallvard Elven
GBCL15680-13	JN581905	BOLD:ACI0224	1000[0n]	JN581905	Lomechusa emarginata	Mined from GenBank, NCBI	Norway					16-May-2009	Hallvard Elven
COLFH968-15	ZMUO.024338	BOLD:ACI0224	658[0n]	MZ657604	Lomechusa emarginata	University of Oulu, Zoological Museum	Finland	Karelia ladogensis	Akanvaara, Akanvaaran lsa, ylaeniitty	61.718	29.657	29-May-2014	Juha Salokannel
COLFH1131-15	ZMUO.024501	BOLD:ACH7321	658[0n]	MZ659344	Lomechusa pubicollis	University of Oulu, Zoological Museum	Finland	Ostrobottnia kajanensis	Maentypuro	65.042	29.496	27-Jul-2015	Petri Martikainen, Mikko Heikura
COLFH1132-15	ZMUO.024502	BOLD:ACH7321	658[0n]	MZ660582	Lomechusa pubicollis	University of Oulu, Zoological Museum	Finland	Ostrobottnia kajanensis	Maentypuro	65.042	29.496	27-Jul-2015	Petri Martikainen, Mikko Heikura
COLFH1133-15	ZMUO.024503	BOLD:ACH7321	658[0n]	MZ659748	Lomechusa pubicollis	University of Oulu, Zoological Museum	Finland	Ostrobottnia kajanensis	Maentypuro	65.042	29.496	27-Jul-2015	Petri Martikainen, Mikko Heikura
COLFH1134-15	ZMUO.024504	BOLD:ACH7321	658[0n]	MZ658514	Lomechusa pubicollis	University of Oulu, Zoological Museum	Finland	Ostrobottnia kajanensis	Maentypuro	65.042	29.496	27-Jul-2015	Petri Martikainen, Mikko Heikura
DTNHM6352-23	NHMUK014561602	BOLD:ACI0224	658[0n]		Lomechusa emarginata	Natural History Museum, London	United Kingdom	Shropshire	Lincoln Hill	52.631836	-2.490489	22-Apr-2022	Gino Brignoli
LEFIJ39953-24	ZMUO.079746	BOLD:ACG1658	657[0n]		Lomechusoides inflatus	University of Oulu	Finland	Lapponia enontekiensis	Sattobuolzzat	68.461	24.72	06-Jun-2023	Eerikki Rundgren
LEFIJ39954-24	ZMUO.079747	BOLD:ACG1658	657[0n]		Lomechusoides inflatus	University of Oulu	Finland	Lapponia enontekiensis	Sattobuolzzat	68.461	24.72	06-Jun-2023	Eerikki Rundgren
LOM001-25	LOM24-011		418[0n]		Lomechusa pubicollis	Natural History Museum of Denmark	Russia	Svedlovsk Reg.	Visimskij Nature Res.	57.3734	59.7734	2019-06-18	A. Solodovnikov, A.K.Hansen, A.Tokareva
LOM002-25	LOM24-012		418[0n]		Lomechusa pubicollis	Natural History Museum of Denmark	Russia	Svedlovsk Reg.	Visimskij Nature Res.	57.3734	59.7734	2019-06-18	A. Solodovnikov, A.K.Hansen, A.Tokareva
LOM003-25	LOM24-013		418[0n]		Lomechusa pubicollis	Natural History Museum of Denmark	Russia	Svedlovsk Reg.	Visimskij Nature Res.	57.3734	59.7734	2019-06-18	A. Solodovnikov, A.K.Hansen, A.Tokareva
LOM004-25	LOM24-014		418[0n]		Lomechusa pubicollis	Natural History Museum of Denmark	Russia	Svedlovsk Reg.	Visimskij Nature Res.	57.3734	59.7734	2019-06-18	A. Solodovnikov, A.K.Hansen, A.Tokareva
LOM005-25	LOM24-001		418[0n]		Lomechusoides strumosus	Natural History Museum of Denmark	Denmark		Store Hjøllund Plantage	56.05	9.37	21.III.2024	H. Kjærby
LOM006-25	LOM24-004		418[0n]		Lomechusoides strumosus	Natural History Museum of Denmark	Denmark		Store Hjøllund Plantage	56.05	9.37	21.III.2024	H. Kjærby
LOM007-25	LOM24-005		418[0n]		Lomechusoides strumosus	Natural History Museum of Denmark	Denmark		Store Hjøllund Plantage	56.05	9.37	21.III.2024	H. Kjærby
LOM008-25	LOM24-006		418[0n]		Lomechusoides umbrosus	Natural History Museum of Denmark	Sweden		Hammarskog, Uppland	59.77	17.57	20.IX.2023	H. Kjærby
LOM009-25	LOM24-007		418[0n]		Lomechusoides umbrosus	Natural History Museum of Denmark	Sweden		Hammarskog, Uppland	59.77	17.57	20.IX.2023	H. Kjærby
LOM010-25	LOM24-015		418[0n]		Lomechusoides umbrosus	Natural History Museum of Denmark	Russia	Svedlovsk Reg.	Visimskij Nature Res.	57.3734	59.7734	2019-06-18	A. Solodovnikov, A.K.Hansen, A.Tokareva
LOM011-25	LOM24-009		418[0n]		Lomechusoides inflatus	Natural History Museum of Denmark	Norway	Tana	Torhop	70.48	27.98	29.V.2024	A. Staverløkk
LOM012-25	TUR00251		418[0n]		Lomechusoides teres	Natural History Museum of Denmark	Turkey	Trabzon	Doğu Karadeniz Dağları, Maçka, Fırınoba plateau environs	40.6285	39.6866	14.V.2025	A. Solodovnikov
